# Supplementary material for: Tumor monocyte content predicts immunochemotherapy outcomes in esophageal adenocarcinoma
Source: Cancer Cell. 2023 Jul 10;41(7):1222–1241.e7. doi: 10.1016/j.ccell.2023.06.006 (PMC11913779; doi:10.1016/j.ccell.2023.06.006)
Supplement: Table S3. Key differential expression and gene signature results from bulk RNA-sequencing, related to Figures 2, 3, S2, S3, and S4 — Sheets 1–4: DESeq2 outputs with log fold change moderation (“ashr” method). Results are listed as follows: Categorical comparison of ICI-4W vs. PreTx EAC samples (Sheet 1, INCITE genes are labeled, positive log2FoldChange enriched in ICI-4W); all PreTx EAC samples, using the change in tumor size during ICI-4W as a continuous variable in the design formula (Sheet 2, negative log2FoldChange linked with tumor shrinkage); all ICI-4W EAC samples, using the change in tumor size during ICI-4W as a continuous variable in the design formula (Sheet 3, negative log2FoldChange linked with tumor shrinkage); categorical comparison of CB vs. NCB from PreTx EAC samples (Sheet 4, positive log2FoldChange enriched in CB). Significant DEGs (adjusted p value<0.1) are bolded. Sheet 5: correlation between the change in VST-normalized gene expression during the ICI-4W window (ICI-4W – PreTx values) and tumor shrinkage during the ICI-4W window (negative coefficients linked with tumor shrinkage). Pearson and Spearman correlation, p-value, and FDR are provided. Pearson coefficients were used as the GSEA statistic for Figure 2D, and both coefficients were used to generate Figure S2C-F. Sheet 6: PD-L1 (CD274) log10-transformed TPMs (0.1 offset) were Z-score normalized and subjected to Cox regression with OS and PFS, and summary statistics are provided. Sheet 7: Performance of INCITE-12 against other inflammatory gene signatures. Top: Correlation test p values (Pearson and Spearman) for the association between upregulation of listed gene sets during ICI-4W in LUD2015-005 (calculated as the sum of scaled VST-normalized counts) and target lesion shrinkage during ICI-4W, using same procedure as for INCITE-12 in Figure S2H. Middle: Significance of association between upregulation of listed gene sets and long-term ICI-only outcomes in a cohort of ipilimumab-naïve melanoma patients treated with αPD-1 ICI,41 as displayed in Figure S2J. p values are calculated by non-parametric tests (Kruskal-Wallis for [file mmc2.xlsx]

## Sheet: ICI-4W vs PreTx (all EAC)
GeneSymbol	baseMean	log2FoldChange	lfcSE	pvalue	padj	description	gene_type	gene_id	entrez	INCITE gene	INCITE-12 gene
KLRD1	143.391	1.35783	0.200055	2.59684e-13	7.28207e-09	killer cell lectin like receptor D1	protein_coding	ENSG00000134539	3824	x	x
KLRK1	136.676	1.34829	0.226711	5.34943e-11	7.50043e-07	killer cell lectin like receptor K1	protein_coding	ENSG00000213809	22914	x	x
FASLG	42.8861	1.26199	0.217657	2.2502e-10	1.05167e-06	Fas ligand	protein_coding	ENSG00000117560	356	x	x
GZMK	37.5372	1.46561	0.26458	1.92968e-10	1.05167e-06	granzyme K	protein_coding	ENSG00000113088	3003	x	x
KLRC1	25.5788	1.40635	0.247953	1.60419e-10	1.05167e-06	killer cell lectin like receptor C1	protein_coding	ENSG00000134545	3821	x	x
KLRC4	33.2605	1.44911	0.25709	1.35371e-10	1.05167e-06	killer cell lectin like receptor C4	protein_coding	ENSG00000183542	8302	x	x
CD8A	147.204	1.24237	0.217562	4.17866e-10	1.67397e-06	CD8a molecule	protein_coding	ENSG00000153563	925	x	x
PRF1	151.828	1.10421	0.19085	5.96282e-10	2.09012e-06	perforin 1	protein_coding	ENSG00000180644	5551	x	x
APOBEC3G	260.331	0.793433	0.136542	1.76313e-09	5.49353e-06	apolipoprotein B mRNA editing enzyme catalytic subunit 3G	protein_coding	ENSG00000239713	60489	x	x
APOL3	581.376	0.901846	0.157647	2.09807e-09	5.88339e-06	apolipoprotein L3	protein_coding	ENSG00000128284	80833	x	x
CD244	53.1788	1.10893	0.200394	2.39967e-09	6.1174e-06	CD244 molecule	protein_coding	ENSG00000122223	51744	x	x
FCRL6	28.9095	1.39721	0.282755	5.78387e-09	1.35159e-05	Fc receptor like 6	protein_coding	ENSG00000181036	343413	x	x
CXCL9	686.214	1.38969	0.283565	7.33563e-09	1.58235e-05	C-X-C motif chemokine ligand 9	protein_coding	ENSG00000138755	4283	x
GZMH	42.9999	1.33744	0.270419	9.66192e-09	1.93528e-05	granzyme H	protein_coding	ENSG00000100450	2999	x
GBP4	1928.82	1.08522	0.205667	1.06021e-08	1.98204e-05	guanylate binding protein 4	protein_coding	ENSG00000162654	115361	x
HLA-DQA1	643.715	0.818802	0.150631	1.32289e-08	2.31853e-05	major histocompatibility complex, class II, DQ alpha 1	protein_coding	ENSG00000196735	3117	x
DTHD1	81.5555	1.20958	0.240832	1.77856e-08	2.93378e-05	death domain containing 1	protein_coding	ENSG00000197057	401124	x
CCR5	132.746	0.969825	0.185375	2.27239e-08	3.33169e-05	C-C motif chemokine receptor 5	protein_coding	ENSG00000160791	1234	x
CXCR6	124.102	1.07849	0.210558	2.37621e-08	3.33169e-05	C-X-C motif chemokine receptor 6	protein_coding	ENSG00000172215	10663	x
LINC01684	28.248	1.14318	0.226345	2.35258e-08	3.33169e-05	long intergenic non-protein coding RNA 1684	lncRNA	ENSG00000237484	105372751	x
KLRC3	14.3822	1.28719	0.273975	4.01654e-08	5.11963e-05	killer cell lectin like receptor C3	protein_coding	ENSG00000205810	3823	x
TRGC2	32.1798	1.19858	0.246705	3.98652e-08	5.11963e-05	T cell receptor gamma constant 2	TR_C_gene	ENSG00000227191	6967	x
GZMA	113.184	1.21124	0.253614	5.18747e-08	6.32465e-05	granzyme A	protein_coding	ENSG00000145649	3001	x
KLRC2	18.9525	1.30349	0.28797	6.52194e-08	7.62034e-05	killer cell lectin like receptor C2	protein_coding	ENSG00000205809	3822	x
CXCL10	341.516	1.24919	0.269474	6.8676e-08	7.70325e-05	C-X-C motif chemokine ligand 10	protein_coding	ENSG00000169245	3627	x
HCST	35.6051	0.967553	0.193947	7.45336e-08	8.03873e-05	hematopoietic cell signal transducer	protein_coding	ENSG00000126264	10870	x
THEMIS	129.604	1.14898	0.241123	8.10818e-08	8.42109e-05	thymocyte selection associated	protein_coding	ENSG00000172673	387357	x
ZNF683	22.626	1.26758	0.279445	8.53514e-08	8.54794e-05	zinc finger protein 683	protein_coding	ENSG00000176083	257101	x
SPN	272.906	0.874095	0.174492	9.40418e-08	9.09352e-05	sialophorin	protein_coding	ENSG00000197471	6693	x
CLNK	36.1827	1.03351	0.216848	1.49942e-07	0.000140156	cytokine dependent hematopoietic cell linker	protein_coding	ENSG00000109684	116449	x
CD2	237.95	0.990002	0.207178	1.72555e-07	0.00015609	CD2 molecule	protein_coding	ENSG00000116824	914	x
TRG-AS1	72.5465	1.00139	0.211642	2.00001e-07	0.000175264	T cell receptor gamma locus antisense RNA 1	lncRNA	ENSG00000281103	100506776	x
ZNF582	25.4312	0.913084	0.190081	2.06883e-07	0.0001758	zinc finger protein 582	protein_coding	ENSG00000018869	147948	x
HLA-DQA2	135.254	0.851045	0.176388	2.26533e-07	0.000186836	major histocompatibility complex, class II, DQ alpha 2	protein_coding	ENSG00000237541	3118	x
NT5C3AP2	19.8401	1.18368	0.268416	2.45544e-07	0.00019673	NT5C3A pseudogene 2	processed_pseudogene	ENSG00000244720	100420394	x
GPR174	178.619	1.06593	0.232619	2.67025e-07	0.000207998	G protein-coupled receptor 174	protein_coding	ENSG00000147138	84636	x
ITGAE	390.278	0.66516	0.138494	2.88595e-07	0.000218723	integrin subunit alpha E	protein_coding	ENSG00000083457	3682	x
SEPTIN1	116.962	0.927154	0.202698	4.94243e-07	0.000364726	septin 1	protein_coding	ENSG00000180096	1731	x
AC015911.3	26.8402	1.00528	0.224747	5.31062e-07	0.000381847	NA	lncRNA	ENSG00000267074	NA	x
CD3D	97.5591	1.00301	0.226376	6.21922e-07	0.000435999	CD3 delta subunit of T-cell receptor complex	protein_coding	ENSG00000167286	915	x
CLEC10A	60.9077	0.982158	0.221325	6.62029e-07	0.000452795	C-type lectin domain containing 10A	protein_coding	ENSG00000132514	10462	x
CD96	226.152	0.964333	0.21707	6.97663e-07	0.000465806	CD96 molecule	protein_coding	ENSG00000153283	10225	x
GBP1P1	175.489	1.10348	0.261737	7.49888e-07	0.000489031	guanylate binding protein 1 pseudogene 1	transcribed_unprocessed_pseudogene	ENSG00000225492	400759	x
ABCD2	55.0179	1.02191	0.237696	8.85493e-07	0.00056434	ATP binding cassette subfamily D member 2	protein_coding	ENSG00000173208	225	x
TTC24	10.2827	1.17581	0.297742	9.36259e-07	0.000583435	tetratricopeptide repeat domain 24	protein_coding	ENSG00000187862	164118	x
CD84	481.35	0.804391	0.182507	1.19858e-06	0.000730665	CD84 molecule	protein_coding	ENSG00000066294	8832	x
CD8B	50.7001	1.11196	0.279322	1.34441e-06	0.000785417	CD8b molecule	protein_coding	ENSG00000172116	926	x
ZNF677	95.5791	0.827748	0.189514	1.31763e-06	0.000785417	zinc finger protein 677	protein_coding	ENSG00000197928	342926	x
NKG7	71.2265	1.06107	0.261591	1.48523e-06	0.000849975	natural killer cell granule protein 7	protein_coding	ENSG00000105374	4818	x
EOMES	56.5567	1.05062	0.258811	1.55461e-06	0.000871888	eomesodermin	protein_coding	ENSG00000163508	8320	x
ADA2	611.444	0.618326	0.145554	1.72816e-06	0.000914362	adenosine deaminase 2	protein_coding	ENSG00000093072	51816	x
CD3E	140.475	0.967278	0.232826	1.72774e-06	0.000914362	CD3 epsilon subunit of T-cell receptor complex	protein_coding	ENSG00000198851	916	x
TOMM20P2	23.1075	1.06301	0.265528	1.68724e-06	0.000914362	TOMM20 pseudogene 2	processed_pseudogene	ENSG00000255987	101927540	x
ERAP2	1529.69	0.584058	0.139481	1.79494e-06	0.000932107	endoplasmic reticulum aminopeptidase 2	protein_coding	ENSG00000164308	64167	x
TRAJ6	5.77446	1.13435	0.300503	1.84125e-06	0.000938768	T cell receptor alpha joining 6	TR_J_gene	ENSG00000211883	28749	x
GIMAP5	334.345	0.794855	0.186472	1.93042e-06	0.00096666	GTPase, IMAP family member 5	protein_coding	ENSG00000196329	55340	x
IDO1	246.093	1.09174	0.281973	1.97055e-06	0.000969441	indoleamine 2,3-dioxygenase 1	protein_coding	ENSG00000131203	3620	x
LINC02446	21.8421	1.18833	0.360852	2.45159e-06	0.0011853	long intergenic non-protein coding RNA 2446	lncRNA	ENSG00000256039	101060038	x
MMRN1	183.405	1.05919	0.278047	2.7375e-06	0.0013011	multimerin 1	protein_coding	ENSG00000138722	22915	x
CTSO	325.801	0.712162	0.172522	2.95049e-06	0.00137896	cathepsin O	protein_coding	ENSG00000256043	1519	x
AC015911.10	71.5585	0.919848	0.229839	3.10922e-06	0.00138395	NA	transcribed_unprocessed_pseudogene	ENSG00000286030	NA	x
GNGT2	23.0602	0.768439	0.186929	3.0922e-06	0.00138395	G protein subunit gamma transducin 2	protein_coding	ENSG00000167083	2793	x
ZDHHC15	18.9814	1.05208	0.279117	3.10874e-06	0.00138395	zinc finger DHHC-type palmitoyltransferase 15	protein_coding	ENSG00000102383	158866	x
TRAJ19	7.06818	1.11195	0.311734	3.18659e-06	0.00139622	T cell receptor alpha joining 19 (non-functional)	TR_J_gene	ENSG00000211870	28736	x
GPR171	39.7519	1.0093	0.2637	3.38804e-06	0.00143951	G protein-coupled receptor 171	protein_coding	ENSG00000174946	29909	x
PRKCQ-AS1	61.6	0.873581	0.217144	3.34642e-06	0.00143951	PRKCQ antisense RNA 1	lncRNA	ENSG00000237943	439949	x
GBP5	993.951	0.944613	0.240992	3.53828e-06	0.00144931	guanylate binding protein 5	protein_coding	ENSG00000154451	115362	x
PDCD1	55.0389	1.00878	0.265034	3.56616e-06	0.00144931	programmed cell death 1	protein_coding	ENSG00000188389	5133	x
PYHIN1	96.2266	0.92965	0.23553	3.47626e-06	0.00144931	pyrin and HIN domain family member 1	protein_coding	ENSG00000163564	149628	x
CXCL11	107.61	1.14355	0.347448	3.73924e-06	0.00149794	C-X-C motif chemokine ligand 11	protein_coding	ENSG00000169248	6373	x
APOL6	5247.56	0.625353	0.159276	4.41616e-06	0.0017442	apolipoprotein L6	protein_coding	ENSG00000221963	80830
CYSLTR2	39.0632	0.756166	0.19038	4.55066e-06	0.00177235	cysteinyl leukotriene receptor 2	protein_coding	ENSG00000152207	57105
IL2RB	289.142	0.753105	0.190332	4.74035e-06	0.00182094	interleukin 2 receptor subunit beta	protein_coding	ENSG00000100385	3560
LINC01550	41.8383	0.962328	0.256768	4.97508e-06	0.00188529	long intergenic non-protein coding RNA 1550	lncRNA	ENSG00000246223	388011
TRBC2	189.05	0.912749	0.239202	5.07214e-06	0.00189644	T cell receptor beta constant 2	TR_C_gene	ENSG00000211772	28638
IL9R	21.2169	0.81843	0.21018	5.23223e-06	0.00193056	interleukin 9 receptor	protein_coding	ENSG00000124334	3581
ITM2A	279.086	0.894492	0.234857	5.44879e-06	0.00198435	integral membrane protein 2A	protein_coding	ENSG00000078596	9452
ITGAL	579.886	0.851664	0.221481	5.55117e-06	0.00199572	integrin subunit alpha L	protein_coding	ENSG00000005844	3683
MS4A6A	492.198	0.637422	0.16604	5.73794e-06	0.00203675	membrane spanning 4-domains A6A	protein_coding	ENSG00000110077	64231
GVINP1	603.209	0.792915	0.206646	6.24123e-06	0.00218771	GTPase, very large interferon inducible pseudogene 1	transcribed_unprocessed_pseudogene	ENSG00000254838	387751
CCL5	369.066	0.945288	0.260626	6.91058e-06	0.00238001	C-C motif chemokine ligand 5	protein_coding	ENSG00000271503	6352
CXCR3	33.7753	0.977786	0.274842	6.9596e-06	0.00238001	C-X-C motif chemokine receptor 3	protein_coding	ENSG00000186810	2833
CD3G	103.551	0.924253	0.253222	7.10439e-06	0.00240026	CD3 gamma subunit of T-cell receptor complex	protein_coding	ENSG00000160654	917
GNLY	143.357	0.860089	0.231118	7.30258e-06	0.00243784	granulysin	protein_coding	ENSG00000115523	10578
TRAC	187.373	0.893833	0.24714	8.41518e-06	0.00277622	T cell receptor alpha constant	TR_C_gene	ENSG00000277734	28755
NLRC3	310.362	0.81633	0.221778	8.74403e-06	0.00285116	NLR family CARD domain containing 3	protein_coding	ENSG00000167984	197358
SH2D1A	55.8003	0.913659	0.257465	9.10869e-06	0.00293593	SH2 domain containing 1A	protein_coding	ENSG00000183918	4068
BTN3A3	749.192	0.579492	0.163452	9.88493e-06	0.00314992	butyrophilin subfamily 3 member A3	protein_coding	ENSG00000111801	10384
ABCA9	139.599	0.761539	0.209974	1.05405e-05	0.00327214	ATP binding cassette subfamily A member 9	protein_coding	ENSG00000154258	10350
FKBP5	786.602	0.590533	0.167018	1.05529e-05	0.00327214	FKBP prolyl isomerase 5	protein_coding	ENSG00000096060	2289
TRAJ33	5.62972	1.02059	0.320672	1.06185e-05	0.00327214	T cell receptor alpha joining 33	TR_J_gene	ENSG00000211856	28722
GIMAP7	124.029	0.707595	0.197773	1.18871e-05	0.00358072	GTPase, IMAP family member 7	protein_coding	ENSG00000179144	168537
TIGIT	105.135	0.863722	0.247232	1.18398e-05	0.00358072	T cell immunoreceptor with Ig and ITIM domains	protein_coding	ENSG00000181847	201633
TRBC1	108.634	0.9494	0.284919	1.2003e-05	0.00358072	T cell receptor beta constant 1	TR_C_gene	ENSG00000211751	28639
APOBEC3H	11.1543	0.847661	0.242362	1.22208e-05	0.00360733	apolipoprotein B mRNA editing enzyme catalytic subunit 3H	protein_coding	ENSG00000100298	164668
TRGV10	10.2149	1.05338	0.368516	1.24477e-05	0.00363601	T cell receptor gamma variable 10 (non-functional)	TR_V_gene	ENSG00000211694	6984
SLIT2	76.0849	0.8503	0.245856	1.31498e-05	0.00380151	slit guidance ligand 2	protein_coding	ENSG00000145147	9353
PPP1R16B	441.226	0.691286	0.199056	1.49139e-05	0.00422441	protein phosphatase 1 regulatory subunit 16B	protein_coding	ENSG00000101445	26051
Z95114.3	8.26879	0.856649	0.252826	1.48789e-05	0.00422441	NA	TEC	ENSG00000279805	NA
LY9	80.9846	0.898172	0.271592	1.53023e-05	0.00429108	lymphocyte antigen 9	protein_coding	ENSG00000122224	4063
HLA-DMB	601.78	0.732103	0.213941	1.67418e-05	0.00460269	major histocompatibility complex, class II, DM beta	protein_coding	ENSG00000242574	3109
SLA2	79.9778	0.764044	0.223719	1.66393e-05	0.00460269	Src like adaptor 2	protein_coding	ENSG00000101082	84174
CD200R1	121.359	0.960146	0.313192	1.76002e-05	0.00479171	CD200 receptor 1	protein_coding	ENSG00000163606	131450
SIGLEC8	27.8196	0.885615	0.274824	1.85846e-05	0.00501104	sialic acid binding Ig like lectin 8	protein_coding	ENSG00000105366	27181
EPB41L3	661.948	0.684859	0.20426	1.92761e-05	0.00514802	erythrocyte membrane protein band 4.1 like 3	protein_coding	ENSG00000082397	23136
ABCF1	1858.52	-0.211271	0.0765095	1.99369e-05	0.00526719	ATP binding cassette subfamily F member 1	protein_coding	ENSG00000204574	23
ACKR1	122.386	0.960846	0.324926	2.0468e-05	0.00526719	atypical chemokine receptor 1 (Duffy blood group)	protein_coding	ENSG00000213088	2532
CELF2	535.208	0.694184	0.208691	2.04813e-05	0.00526719	CUGBP Elav-like family member 2	protein_coding	ENSG00000048740	10659
CEP250-AS1	8.38852	0.857721	0.26616	2.02575e-05	0.00526719	CEP250 antisense RNA 1	lncRNA	ENSG00000230155	102725201
HLA-DQB1	1037.89	0.732782	0.220653	2.06615e-05	0.00526719	major histocompatibility complex, class II, DQ beta 1	protein_coding	ENSG00000179344	3119
NCKAP1L	705.768	0.660859	0.20043	2.12832e-05	0.0053768	NCK associated protein 1 like	protein_coding	ENSG00000123338	3071
TBC1D10C	170.075	0.803481	0.248137	2.23828e-05	0.0056041	TBC1 domain family member 10C	protein_coding	ENSG00000175463	374403
AL357054.4	10.8178	0.709539	0.219259	2.47311e-05	0.00613726	NA	lncRNA	ENSG00000272463	NA
AOAH-IT1	12.7263	0.822812	0.26249	2.60082e-05	0.00637738	AOAH intronic transcript 1	lncRNA	ENSG00000230539	100874264
BTN3A2	1098.63	0.490478	0.165525	2.63443e-05	0.00637738	butyrophilin subfamily 3 member A2	protein_coding	ENSG00000186470	11118
RASAL3	230.988	0.700684	0.218662	2.6381e-05	0.00637738	RAS protein activator like 3	protein_coding	ENSG00000105122	64926
C1orf162	88.0864	0.534956	0.175645	2.69126e-05	0.00645028	chromosome 1 open reading frame 162	protein_coding	ENSG00000143110	128346
SERPINA3	4608.82	-0.965636	0.366111	2.89855e-05	0.00688824	serpin family A member 3	protein_coding	ENSG00000196136	12
HLA-DPA1	2446.97	0.695243	0.221128	2.97835e-05	0.0070184	major histocompatibility complex, class II, DP alpha 1	protein_coding	ENSG00000231389	3113
ZBTB16	99.046	0.885878	0.305493	3.14806e-05	0.0073565	zinc finger and BTB domain containing 16	protein_coding	ENSG00000109906	7704
TRAJ12	7.906	0.951458	0.361844	3.20119e-05	0.00741882	T cell receptor alpha joining 12	TR_J_gene	ENSG00000211877	28743
ABI3	225.229	0.540597	0.183092	3.41587e-05	0.00785145	ABI family member 3	protein_coding	ENSG00000108798	51225
DUX4L50	10.0256	0.934434	0.363188	3.76643e-05	0.00858686	double homeobox 4 like 50 (pseudogene)	unprocessed_pseudogene	ENSG00000232815	106480350
LINC01266	13.5412	0.82261	0.282259	3.80465e-05	0.00860403	long intergenic non-protein coding RNA 1266	lncRNA	ENSG00000224957	101927215
CLEC2D	434.321	0.565524	0.194104	4.04472e-05	0.0088611	C-type lectin domain family 2 member D	protein_coding	ENSG00000069493	29121
HLA-DOA	350.854	0.744222	0.250513	4.03145e-05	0.0088611	major histocompatibility complex, class II, DO alpha	protein_coding	ENSG00000204252	3111
SPOCK2	1954.36	0.679283	0.226939	4.00938e-05	0.0088611	SPARC (osteonectin), cwcv and kazal like domains proteoglycan 2	protein_coding	ENSG00000107742	9806
TRAJ7	7.3452	0.913956	0.3489	4.02663e-05	0.0088611	T cell receptor alpha joining 7	TR_J_gene	ENSG00000211882	28748
TBX21	31.353	0.86048	0.310629	4.21218e-05	0.00915643	T-box transcription factor 21	protein_coding	ENSG00000073861	30009
PPP2R2B	63.0772	0.91732	0.366101	4.46672e-05	0.00963505	protein phosphatase 2 regulatory subunit Bbeta	protein_coding	ENSG00000156475	5521
EVL	928.937	0.580146	0.201966	4.58774e-05	0.00982056	Enah/Vasp-like	protein_coding	ENSG00000196405	51466
BNC2	184.478	0.74721	0.260573	4.83554e-05	0.0101041	basonuclin 2	protein_coding	ENSG00000173068	54796
P2RY10	79.1043	0.785893	0.278482	4.86432e-05	0.0101041	P2Y receptor family member 10	protein_coding	ENSG00000078589	27334
PPM1K	646.544	0.597416	0.208724	4.8529e-05	0.0101041	protein phosphatase, Mg2+/Mn2+ dependent 1K	protein_coding	ENSG00000163644	152926
PTN	193.579	0.891937	0.346435	4.76208e-05	0.0101041	pleiotrophin	protein_coding	ENSG00000105894	5764
LINC00861	75.2723	0.860812	0.324677	4.97841e-05	0.0101163	long intergenic non-protein coding RNA 861	lncRNA	ENSG00000245164	100130231
LINC01934	99.1265	0.769075	0.271689	4.96695e-05	0.0101163	long intergenic non-protein coding RNA 1934	lncRNA	ENSG00000234663	101927156
RNF150	67.6972	0.739429	0.258743	4.97462e-05	0.0101163	ring finger protein 150	protein_coding	ENSG00000170153	57484
AL683807.1	17.318	0.810561	0.295438	5.18253e-05	0.0102331	NA	lncRNA	ENSG00000223511	NA
BRAFP1	3.37673	0.924947	0.412845	5.15476e-05	0.0102331	BRAF pseudogene 1	unprocessed_pseudogene	ENSG00000224775	286494
KLRB1	49.45	0.801322	0.290509	5.19561e-05	0.0102331	killer cell lectin like receptor B1	protein_coding	ENSG00000111796	3820
SLAMF6	111.12	0.818433	0.298925	5.10704e-05	0.0102331	SLAM family member 6	protein_coding	ENSG00000162739	114836
ZNF831	150.824	0.809794	0.295479	5.21837e-05	0.0102331	zinc finger protein 831	protein_coding	ENSG00000124203	128611
CCL14	78.1224	0.84181	0.319392	5.48517e-05	0.0106816	C-C motif chemokine ligand 14	protein_coding	ENSG00000276409	6358
SLAMF8	221.735	0.661236	0.234116	5.55256e-05	0.0107383	SLAM family member 8	protein_coding	ENSG00000158714	56833
AL392086.3	13.8389	0.89125	0.367068	5.6165e-05	0.0107875	NA	lncRNA	ENSG00000287277	NA
GRAP2	126.837	0.732355	0.263499	5.7708e-05	0.0108677	GRB2 related adaptor protein 2	protein_coding	ENSG00000100351	9402
IFNG	18.439	0.909772	0.405481	5.77177e-05	0.0108677	interferon gamma	protein_coding	ENSG00000111537	3458
ITK	206.629	0.785649	0.289065	5.7745e-05	0.0108677	IL2 inducible T cell kinase	protein_coding	ENSG00000113263	3702
ASS1P1	18.8774	0.860098	0.340155	5.86717e-05	0.0109597	argininosuccinate synthetase 1 pseudogene 1	processed_pseudogene	ENSG00000220517	442167
CIT	1470.41	-0.435495	0.172049	5.90158e-05	0.0109597	citron rho-interacting serine/threonine kinase	protein_coding	ENSG00000122966	11113
CLEC2B	314.311	0.744115	0.271587	6.0709e-05	0.0111139	C-type lectin domain family 2 member B	protein_coding	ENSG00000110852	9976
GZMB	90.3507	0.846062	0.33261	6.11511e-05	0.0111139	granzyme B	protein_coding	ENSG00000100453	3002
TPSP2	9.32826	-0.887247	0.499974	6.05765e-05	0.0111139	tryptase pseudogene 2	unprocessed_pseudogene	ENSG00000260284	650474
UBASH3A	102.075	0.782121	0.291405	6.15194e-05	0.0111139	ubiquitin associated and SH3 domain containing A	protein_coding	ENSG00000160185	53347
ZYG11A	34.5834	0.891491	0.383887	6.18276e-05	0.0111139	zyg-11 family member A, cell cycle regulator	protein_coding	ENSG00000203995	440590
LINC01358	29.7406	0.74513	0.273715	6.24571e-05	0.0111556	long intergenic non-protein coding RNA 1358	lncRNA	ENSG00000237352	101926925
CD6	181.138	0.657656	0.238978	6.37918e-05	0.0112023	CD6 molecule	protein_coding	ENSG00000013725	923
IKZF1	508.917	0.669671	0.243475	6.39175e-05	0.0112023	IKAROS family zinc finger 1	protein_coding	ENSG00000185811	10320
IL21R	130.528	0.651887	0.236999	6.39149e-05	0.0112023	interleukin 21 receptor	protein_coding	ENSG00000103522	50615
SRR	73.9468	0.423996	0.171611	6.53801e-05	0.0113875	serine racemase	protein_coding	ENSG00000167720	63826
CD52	137.223	0.725047	0.268402	6.68182e-05	0.0115461	CD52 molecule	protein_coding	ENSG00000169442	1043
TESPA1	68.2599	0.691843	0.254481	6.71141e-05	0.0115461	thymocyte expressed, positive selection associated 1	protein_coding	ENSG00000135426	9840
CRTAM	23.6125	0.843189	0.341159	6.7942e-05	0.0116173	cytotoxic and regulatory T cell molecule	protein_coding	ENSG00000109943	56253
ATP8B4	226.833	0.416782	0.171158	6.94029e-05	0.0117951	ATPase phospholipid transporting 8B4 (putative)	protein_coding	ENSG00000104043	79895
HLA-DPB1	1509.02	0.629551	0.236208	7.48865e-05	0.0126504	major histocompatibility complex, class II, DP beta 1	protein_coding	ENSG00000223865	3115
TRAV19	5.99589	0.878397	0.410863	7.6422e-05	0.0128325	T cell receptor alpha variable 19	TR_V_gene	ENSG00000211799	28664
MAP4K1	148.656	0.623676	0.235387	7.69938e-05	0.0128515	mitogen-activated protein kinase kinase kinase kinase 1	protein_coding	ENSG00000104814	11184
ZNF471	116.637	0.760333	0.295723	7.76807e-05	0.0128895	zinc finger protein 471	protein_coding	ENSG00000196263	57573
TRAV21	4.77443	0.871398	0.460891	8.23682e-05	0.0135869	T cell receptor alpha variable 21	TR_V_gene	ENSG00000211801	28662
PRKCQ	97.3558	0.66468	0.254942	8.36301e-05	0.0136346	protein kinase C theta	protein_coding	ENSG00000065675	5588
SAMD9L	3756.08	0.671625	0.257735	8.35349e-05	0.0136346	sterile alpha motif domain containing 9 like	protein_coding	ENSG00000177409	219285
CH25H	29.6444	0.804142	0.332384	8.51326e-05	0.0137994	cholesterol 25-hydroxylase	protein_coding	ENSG00000138135	9023
ADAM33	104.808	0.799676	0.33132	8.72139e-05	0.014043	ADAM metallopeptidase domain 33	protein_coding	ENSG00000149451	80332
AL034550.3	5.28436	-0.855356	0.39626	8.79708e-05	0.014043	NA	lncRNA	ENSG00000286311	NA
FGL2	540.166	0.529644	0.211252	9.03829e-05	0.014043	fibrinogen like 2	protein_coding	ENSG00000127951	10875
GYPC	138.613	0.579319	0.227331	9.06722e-05	0.014043	glycophorin C (Gerbich blood group)	protein_coding	ENSG00000136732	2995
LINC02328	28.0773	0.639594	0.248404	8.93529e-05	0.014043	long intergenic non-protein coding RNA 2328	lncRNA	ENSG00000258733	101928767
OGN	14.3008	0.839846	0.503014	8.98758e-05	0.014043	osteoglycin	protein_coding	ENSG00000106809	4969
SERPING1	850.152	0.684065	0.26803	9.11429e-05	0.014043	serpin family G member 1	protein_coding	ENSG00000149131	710
TIFAB	21.7775	0.762132	0.308592	9.05575e-05	0.014043	TIFA inhibitor	protein_coding	ENSG00000255833	497189
TRAF3IP1	426.013	-0.261208	0.12022	8.9766e-05	0.014043	TRAF3 interacting protein 1	protein_coding	ENSG00000204104	26146
FLOT1	1814.5	-0.215832	0.0943114	9.16578e-05	0.0140452	flotillin 1	protein_coding	ENSG00000137312	10211
EDARADD	75.8462	0.856352	0.426823	9.45162e-05	0.0143266	EDAR associated death domain	protein_coding	ENSG00000186197	128178
SAMD3	50.4261	0.787817	0.329788	9.41127e-05	0.0143266	sterile alpha motif domain containing 3	protein_coding	ENSG00000164483	154075
ANKRD44-IT1	80.3296	0.604679	0.241614	0.000101796	0.0153471	ANKRD44 intronic transcript 1	lncRNA	ENSG00000236977	101927547
TRAJ13	6.28893	0.833692	0.392613	0.000102993	0.0154445	T cell receptor alpha joining 13	TR_J_gene	ENSG00000211876	28742
AL096816.1	11.0543	0.819923	0.37453	0.000104627	0.0155235	NA	TEC	ENSG00000280135	NA
MTA1	1097.46	-0.188196	0.0766699	0.0001045	0.0155235	metastasis associated 1	protein_coding	ENSG00000182979	9112
SFRP2	66.8382	0.835347	0.476733	0.000106607	0.0157341	secreted frizzled related protein 2	protein_coding	ENSG00000145423	6423
SRCIN1	380.467	-0.7925	0.34875	0.000107835	0.0158181	SRC kinase signaling inhibitor 1	protein_coding	ENSG00000277363	80725
TRAJ29	6.04897	0.828773	0.39539	0.000108305	0.0158181	T cell receptor alpha joining 29	TR_J_gene	ENSG00000211860	28726
AC079140.6	5.34509	0.806948	0.366088	0.000109721	0.0158598	NA	lncRNA	ENSG00000286705	NA
LINC00426	75.1069	0.693471	0.283999	0.00010924	0.0158598	long intergenic non-protein coding RNA 426	lncRNA	ENSG00000238121	100188949
LINC01145	140.268	0.342238	0.158857	0.000110733	0.015924	long intergenic non-protein coding RNA 1145	transcribed_unprocessed_pseudogene	ENSG00000272419	103091866
TRAJ11	7.0279	0.83179	0.451156	0.00011594	0.0165878	T cell receptor alpha joining 11	TR_J_gene	ENSG00000211878	28744
GIMAP6	358.516	0.549843	0.229153	0.000119024	0.0169425	GTPase, IMAP family member 6	protein_coding	ENSG00000133561	474344
AOAH	321.513	0.629979	0.260449	0.000120167	0.0170188	acyloxyacyl hydrolase	protein_coding	ENSG00000136250	313
VEGFA	6009.62	-0.451581	0.198332	0.000123869	0.0174549	vascular endothelial growth factor A	protein_coding	ENSG00000112715	7422
ABCA6	258.849	0.623133	0.259681	0.000124782	0.0174957	ATP binding cassette subfamily A member 6	protein_coding	ENSG00000154262	23460
CD160	13.811	0.807846	0.485189	0.000128889	0.0179817	CD160 molecule	protein_coding	ENSG00000117281	11126
KLRG1	40.4634	0.647914	0.275369	0.000134441	0.0185714	killer cell lectin like receptor G1	protein_coding	ENSG00000139187	10219
ROBO1	1409.01	0.592728	0.251083	0.000134144	0.0185714	roundabout guidance receptor 1	protein_coding	ENSG00000169855	6091
SFRP1	97.93	0.810198	0.435581	0.000137754	0.0188434	secreted frizzled related protein 1	protein_coding	ENSG00000104332	6422
TRAJ3	5.34191	0.810921	0.441098	0.00013729	0.0188434	T cell receptor alpha joining 3	TR_J_gene	ENSG00000211886	28752
ZAP70	229.267	0.706666	0.309877	0.000139144	0.0189412	zeta chain of T cell receptor associated protein kinase 70	protein_coding	ENSG00000115085	7535
ADORA3	31.4853	0.686434	0.2985	0.000140391	0.0190186	adenosine A3 receptor	protein_coding	ENSG00000282608	140
CADM3-AS1	42.7355	0.80696	0.437888	0.000141457	0.0190708	CADM3 antisense RNA 1	lncRNA	ENSG00000225670	100131825
PCED1B-AS1	67.335	0.641143	0.275847	0.000142357	0.0191003	PCED1B antisense RNA 1	lncRNA	ENSG00000247774	100233209
POM121	1183.14	-0.217666	0.101475	0.000143235	0.0191266	POM121 transmembrane nucleoporin	protein_coding	ENSG00000196313	9883
SLC15A2	501.761	0.574533	0.249148	0.00014843	0.0197265	solute carrier family 15 member 2	protein_coding	ENSG00000163406	6565
SNTB2	1495.65	0.18432	0.0776694	0.00014988	0.0198252	syntrophin beta 2	protein_coding	ENSG00000168807	6645
ACAP1	276.451	0.626025	0.272718	0.000151577	0.0199555	ArfGAP with coiled-coil, ankyrin repeat and PH domains 1	protein_coding	ENSG00000072818	9744
TRAJ40	6.59747	0.789032	0.478844	0.000153212	0.0200765	T cell receptor alpha joining 40	TR_J_gene	ENSG00000211849	28715
SCN7A	35.6193	0.788557	0.408212	0.00015452	0.0201538	sodium voltage-gated channel alpha subunit 7	protein_coding	ENSG00000136546	6332
ANTXRLP1	18.851	0.792311	0.431912	0.000157663	0.0203033	ANTXR like pseudogene 1	unprocessed_pseudogene	ENSG00000263482	100996567
BRF1	912.142	-0.176014	0.0717942	0.00015798	0.0203033	BRF1 RNA polymerase III transcription initiation factor subunit	protein_coding	ENSG00000185024	2972
PRKCH	1432.27	0.495873	0.222853	0.000159287	0.0203033	protein kinase C eta	protein_coding	ENSG00000027075	5583
ST6GAL2	21.7327	0.692995	0.552319	0.000157763	0.0203033	ST6 beta-galactoside alpha-2,6-sialyltransferase 2	protein_coding	ENSG00000144057	84620
TRBV19	7.48597	0.79085	0.429138	0.00015892	0.0203033	T cell receptor beta variable 19	TR_V_gene	ENSG00000211746	28568
ASB2	82.7072	0.656098	0.291976	0.000160795	0.020394	ankyrin repeat and SOCS box containing 2	protein_coding	ENSG00000100628	51676
TRAJ16	6.03006	0.785655	0.416272	0.000161453	0.020394	T cell receptor alpha joining 16	TR_J_gene	ENSG00000211873	28739
AC020549.2	3.55295	0.772646	0.487648	0.000167787	0.0210049	NA	processed_pseudogene	ENSG00000256674	NA
RIC3	94.0024	0.782772	0.424044	0.000167679	0.0210049	RIC3 acetylcholine receptor chaperone	protein_coding	ENSG00000166405	79608
BLACAT1	281.551	-0.660273	0.301039	0.000175296	0.0217507	bladder cancer associated transcript 1	protein_coding	ENSG00000281406	101669762
XCL2	6.59826	0.74331	0.51564	0.000175029	0.0217507	X-C motif chemokine ligand 2	protein_coding	ENSG00000143185	6846
SRRT	1990.46	-0.17338	0.0710279	0.000178857	0.0220948	serrate, RNA effector molecule	protein_coding	ENSG00000087087	51593
SFMBT2	435.653	0.500517	0.230059	0.000180333	0.0221794	Scm like with four mbt domains 2	protein_coding	ENSG00000198879	57713
AC021766.1	19.4438	0.702069	0.332416	0.000182231	0.022315	NA	TEC	ENSG00000280365	NA
FCGR2C	160.346	0.574186	0.260773	0.000183229	0.0223396	Fc fragment of IgG receptor IIc (gene/pseudogene)	polymorphic_pseudogene	ENSG00000244682	9103
CLIC5	347.085	0.730502	0.359118	0.00018485	0.0223649	chloride intracellular channel 5	protein_coding	ENSG00000112782	53405
FLT3LG	90.7879	0.449412	0.212396	0.000185829	0.0223649	fms related receptor tyrosine kinase 3 ligand	protein_coding	ENSG00000090554	2323
ZNF415	85.9959	0.525779	0.241192	0.00018545	0.0223649	zinc finger protein 415	protein_coding	ENSG00000170954	55786
RPS3AP37	7.21298	0.620688	0.284658	0.000188141	0.0224504	RPS3A pseudogene 37	processed_pseudogene	ENSG00000227583	100271593
ZNF829	77.4687	0.634139	0.291511	0.000187401	0.0224504	zinc finger protein 829	protein_coding	ENSG00000185869	374899
C1QB	1075.9	0.58138	0.266817	0.000191931	0.0227298	complement C1q B chain	protein_coding	ENSG00000173369	713
RPS6KA5	862.99	0.310902	0.158816	0.000192103	0.0227298	ribosomal protein S6 kinase A5	protein_coding	ENSG00000100784	9252
HIP1R	3027.86	-0.416354	0.201642	0.000193109	0.0227528	huntingtin interacting protein 1 related	protein_coding	ENSG00000130787	9026
ZNF135	62.5509	0.596977	0.27622	0.000197974	0.0232284	zinc finger protein 135	protein_coding	ENSG00000176293	7694
AC006033.2	11.9479	0.696377	0.339298	0.000202058	0.0236088	NA	lncRNA	ENSG00000272908	NA
FAM107A	49.1257	0.722381	0.366554	0.000206169	0.0239892	family with sequence similarity 107 member A	protein_coding	ENSG00000168309	11170
CD48	181.713	0.59139	0.278026	0.000211888	0.0243101	CD48 molecule	protein_coding	ENSG00000117091	962
CDAN1	520.566	-0.163631	0.0650292	0.000212395	0.0243101	codanin 1	protein_coding	ENSG00000140326	146059
DNMT3B	319.391	-0.584704	0.274737	0.000211937	0.0243101	DNA methyltransferase 3 beta	protein_coding	ENSG00000088305	1789
SPON1	369.694	0.710951	0.3573	0.000210102	0.0243101	spondin 1	protein_coding	ENSG00000262655	10418
ZNF430	582.962	0.229664	0.11599	0.000214368	0.0244362	zinc finger protein 430	protein_coding	ENSG00000118620	80264
C1orf35	260.77	-0.258605	0.134288	0.000215944	0.0245162	chromosome 1 open reading frame 35	protein_coding	ENSG00000143793	79169
SCIMP	70.9372	0.580789	0.274802	0.000218377	0.0246925	SLP adaptor and CSK interacting membrane protein	protein_coding	ENSG00000161929	388325
ADH1B	106.972	0.746145	0.46369	0.000220547	0.0247383	alcohol dehydrogenase 1B (class I), beta polypeptide	protein_coding	ENSG00000196616	125
ZNF142	946.584	-0.155885	0.0593453	0.000219803	0.0247383	zinc finger protein 142	protein_coding	ENSG00000115568	7701
CADM3	7.06312	0.71291	0.510518	0.000226488	0.0250047	cell adhesion molecule 3	protein_coding	ENSG00000162706	57863
CASP1	723.644	0.401046	0.201414	0.000226201	0.0250047	caspase 1	protein_coding	ENSG00000137752	834
LINC01871	11.5215	0.730355	0.392969	0.000224481	0.0250047	long intergenic non-protein coding RNA 1871	lncRNA	ENSG00000235576	101929531
SIRPG	52.4563	0.665442	0.327119	0.000225208	0.0250047	signal regulatory protein gamma	protein_coding	ENSG00000089012	55423
PLA2G2F	74.1716	-0.727042	0.393271	0.000230221	0.0253171	phospholipase A2 group IIF	protein_coding	ENSG00000158786	64600
SRPX2	723.71	0.632605	0.308179	0.00023292	0.0255139	sushi repeat containing protein X-linked 2	protein_coding	ENSG00000102359	27286
AC098934.1	93.8392	-0.568647	0.276005	0.00024332	0.0259681	tubulin alpha 5, pseudogene	transcribed_unprocessed_pseudogene	ENSG00000214796	NA
AC104232.2	25.7338	0.734849	0.431047	0.000241675	0.0259681	NA	lncRNA	ENSG00000254330	NA
CD1D	42.5489	0.53244	0.257698	0.000238907	0.0259681	CD1d molecule	protein_coding	ENSG00000158473	912
LINC02836	4.9355	0.732693	0.423459	0.000242651	0.0259681	long intergenic non-protein coding RNA 2836	lncRNA	ENSG00000237567	105377922
RTCA-AS1	119.345	0.32816	0.172848	0.000242748	0.0259681	RTCA antisense RNA 1	lncRNA	ENSG00000224616	100506007
SASH3	307.272	0.554105	0.267841	0.000239357	0.0259681	SAM and SH3 domain containing 3	protein_coding	ENSG00000122122	54440
WDR62	439.417	-0.50152	0.245194	0.00024355	0.0259681	WD repeat domain 62	protein_coding	ENSG00000075702	284403
NSUN5	367.649	-0.183534	0.0831371	0.000245924	0.026122	NOP2/Sun RNA methyltransferase 5	protein_coding	ENSG00000130305	55695
GIMAP1	107.606	0.541489	0.264248	0.000248666	0.0263025	GTPase, IMAP family member 1	protein_coding	ENSG00000213203	170575
RTKN	819.893	-0.376572	0.194867	0.0002495	0.0263025	rhotekin	protein_coding	ENSG00000114993	6242
TMEM178B	59.5642	0.729958	0.457711	0.000250525	0.0263116	transmembrane protein 178B	protein_coding	ENSG00000261115	100507421
IL12A	55.8132	0.727187	0.430781	0.000255399	0.0265387	interleukin 12A	protein_coding	ENSG00000168811	3592
TRDC	25.8176	0.721092	0.410147	0.000255526	0.0265387	T cell receptor delta constant	TR_C_gene	ENSG00000211829	28526
ZBTB20-AS1	13.8486	0.694195	0.368423	0.000255302	0.0265387	ZBTB20 antisense RNA 1	lncRNA	ENSG00000241560	100131117
PRKAA2	231.129	0.72758	0.444104	0.000256894	0.0265824	protein kinase AMP-activated catalytic subunit alpha 2	protein_coding	ENSG00000162409	5563
CLCN5	1335.89	-0.398648	0.205772	0.000261529	0.0269625	chloride voltage-gated channel 5	protein_coding	ENSG00000171365	1184
KRT17P8	9.60757	0.721984	0.45445	0.000266313	0.0273497	keratin 17 pseudogene 8	processed_pseudogene	ENSG00000256937	100130074
ZNF568	127.838	0.553516	0.274696	0.000267235	0.0273497	zinc finger protein 568	protein_coding	ENSG00000198453	374900
AL135818.1	35.4196	0.508909	0.253864	0.000268998	0.0274299	NA	lncRNA	ENSG00000258875	NA
TRAT1	31.261	0.693595	0.377322	0.000270286	0.0274615	T cell receptor associated transmembrane adaptor 1	protein_coding	ENSG00000163519	50852
MFAP4	317.303	0.705055	0.399635	0.000276603	0.0280018	microfibril associated protein 4	protein_coding	ENSG00000166482	4239
FAM78A	188.649	0.458938	0.233956	0.000279836	0.0281261	family with sequence similarity 78 member A	protein_coding	ENSG00000126882	286336
NAAA	389.779	0.231682	0.12227	0.000279713	0.0281261	N-acylethanolamine acid amidase	protein_coding	ENSG00000138744	27163
ARMC3	37.0013	-0.710737	0.465482	0.00028402	0.0283434	armadillo repeat containing 3	protein_coding	ENSG00000165309	219681
RSPO1	7.16648	0.708205	0.473111	0.000283841	0.0283434	R-spondin 1	protein_coding	ENSG00000169218	284654
LINC00278	350.957	0.692969	0.395412	0.00029641	0.029475	long intergenic non-protein coding RNA 278	lncRNA	ENSG00000231535	100873962
CALHM6	40.6959	0.619589	0.322848	0.000299325	0.0296596	calcium homeostasis modulator family member 6	protein_coding	ENSG00000188820	441168
SYNE4	82.2663	-0.612349	0.318597	0.000301821	0.0296971	spectrin repeat containing nuclear envelope family member 4	protein_coding	ENSG00000181392	163183
TAF6	711.258	-0.197847	0.0980609	0.00030164	0.0296971	TATA-box binding protein associated factor 6	protein_coding	ENSG00000106290	6878
SIT1	28.6364	0.610539	0.319888	0.000309872	0.0303783	signaling threshold regulating transmembrane adaptor 1	protein_coding	ENSG00000137078	27240
SLC9A9	353.688	0.627491	0.332669	0.000310911	0.0303783	solute carrier family 9 member A9	protein_coding	ENSG00000181804	285195
ANKRD20A5P	691.552	0.691711	0.477353	0.000314469	0.0306192	ankyrin repeat domain 20 family member A5, pseudogene	transcribed_unprocessed_pseudogene	ENSG00000186481	440482
COLEC12	67.7683	0.66189	0.367259	0.000318557	0.0309099	collectin subfamily member 12	protein_coding	ENSG00000158270	81035
C4orf50	23.0926	0.691164	0.415082	0.000320647	0.0310055	chromosome 4 open reading frame 50	protein_coding	ENSG00000181215	389197
CD7	82.4994	0.567548	0.296234	0.000323405	0.031058	CD7 molecule	protein_coding	ENSG00000173762	924
HLA-DRA	5462.44	0.565981	0.295279	0.000323265	0.031058	major histocompatibility complex, class II, DR alpha	protein_coding	ENSG00000204287	3122
ARHGAP39	281.442	-0.409454	0.220672	0.000336701	0.0322245	Rho GTPase activating protein 39	protein_coding	ENSG00000147799	80728
BOC	235.788	0.648065	0.362452	0.000340315	0.0324534	BOC cell adhesion associated, oncogene regulated	protein_coding	ENSG00000144857	91653
IRF1	2678.35	0.370353	0.203453	0.000342443	0.0324534	interferon regulatory factor 1	protein_coding	ENSG00000125347	3659
LAX1	147.41	0.649357	0.364825	0.000342565	0.0324534	lymphocyte transmembrane adaptor 1	protein_coding	ENSG00000122188	54900
CD40	246.428	0.410987	0.22262	0.000346457	0.0327116	CD40 molecule	protein_coding	ENSG00000101017	958
ARRDC5	17.1692	0.680803	0.420353	0.000349199	0.0328598	arrestin domain containing 5	protein_coding	ENSG00000205784	645432
CTSW	69.0576	0.632558	0.352769	0.000354462	0.0328883	cathepsin W	protein_coding	ENSG00000172543	1521
MPEG1	796.819	0.352359	0.196317	0.000355807	0.0328883	macrophage expressed 1	protein_coding	ENSG00000197629	219972
MUSK	27.5451	0.682009	0.444409	0.000355193	0.0328883	muscle associated receptor tyrosine kinase	protein_coding	ENSG00000030304	4593
RTN2	95.0004	-0.430408	0.232884	0.000356538	0.0328883	reticulon 2	protein_coding	ENSG00000125744	6253
SLCO2B1	1104.14	0.468639	0.25059	0.000354502	0.0328883	solute carrier organic anion transporter family member 2B1	protein_coding	ENSG00000137491	11309
TRAJ1	3.5496	0.661284	0.495873	0.000354547	0.0328883	T cell receptor alpha joining 1 (non-functional)	TR_J_gene	ENSG00000211888	28754
TTLL4	1117.71	-0.193795	0.0975134	0.000357967	0.0329118	tubulin tyrosine ligase like 4	protein_coding	ENSG00000135912	9654
DPT	48.8874	0.650324	0.500132	0.000370386	0.0339423	dermatopontin	protein_coding	ENSG00000143196	1805
FOSB	760.433	-0.655739	0.389169	0.000374949	0.0342486	FosB proto-oncogene, AP-1 transcription factor subunit	protein_coding	ENSG00000125740	2354
CCDC180	109.74	0.565633	0.310171	0.000386563	0.035132	coiled-coil domain containing 180	protein_coding	ENSG00000197816	100499483
IRF1-AS1	617.075	0.410172	0.227265	0.00038718	0.035132	IRF1 antisense RNA 1	lncRNA	ENSG00000197536	441108
ZNF793	127.502	0.62866	0.361772	0.000388379	0.035132	zinc finger protein 793	protein_coding	ENSG00000188227	390927
AC005332.5	157.666	-0.298161	0.171331	0.000391367	0.0352636	NA	lncRNA	ENSG00000277476	NA
RHPN1	426.545	-0.49646	0.270737	0.000392348	0.0352636	rhophilin Rho GTPase binding protein 1	protein_coding	ENSG00000158106	114822
RAET1K	9.87608	-0.646151	0.387702	0.000398279	0.0356823	retinoic acid early transcript 1K pseudogene	transcribed_unprocessed_pseudogene	ENSG00000218358	646024
ARHGAP20	65.6554	0.629509	0.368292	0.000402683	0.0358724	Rho GTPase activating protein 20	protein_coding	ENSG00000137727	57569
TRIM69	854.179	0.289059	0.166989	0.00040296	0.0358724	tripartite motif containing 69	protein_coding	ENSG00000185880	140691
FGD2	415.763	0.372883	0.211815	0.000410803	0.0364548	FYVE, RhoGEF and PH domain containing 2	protein_coding	ENSG00000146192	221472
AC005256.1	11.9371	-0.633031	0.376965	0.000413332	0.0365021	NA	lncRNA	ENSG00000267073	NA
C3orf80	60.657	0.621885	0.364192	0.000413938	0.0365021	chromosome 3 open reading frame 80	protein_coding	ENSG00000180044	401097
PHKG2	585.749	-0.164663	0.0735597	0.00041631	0.0365961	phosphorylase kinase catalytic subunit gamma 2	protein_coding	ENSG00000156873	5261
ATG2A	1302.57	-0.185011	0.0927801	0.000427721	0.0366375	autophagy related 2A	protein_coding	ENSG00000110046	23130
BX284613.2	30.7414	0.646086	0.406089	0.000428522	0.0366375	NA	lncRNA	ENSG00000231424	NA
CD74	12885.6	0.512394	0.283962	0.000418348	0.0366375	CD74 molecule	protein_coding	ENSG00000019582	972
CHAF1B	290.371	-0.293531	0.171336	0.000427713	0.0366375	chromatin assembly factor 1 subunit B	protein_coding	ENSG00000159259	8208
GAS1RR	8.71858	0.640276	0.487983	0.000424651	0.0366375	GAS1 adjacent regulatory RNA	lncRNA	ENSG00000226237	100506834
HDX	62.8124	0.504754	0.281343	0.000428539	0.0366375	highly divergent homeobox	protein_coding	ENSG00000165259	139324
LMO7DN-IT1	9.61353	0.6454	0.479042	0.000427624	0.0366375	LMO7DN intronic transcript 1	lncRNA	ENSG00000223458	104326189
RPL7AP64	8.10513	0.645162	0.399433	0.000421405	0.0366375	ribosomal protein L7a pseudogene 64	processed_pseudogene	ENSG00000213876	728486
TRAJ28	4.86138	0.654938	0.441734	0.000428465	0.0366375	T cell receptor alpha joining 28	TR_J_gene	ENSG00000211861	28727
RGMA	293.709	0.653289	0.433714	0.000431568	0.0367843	repulsive guidance molecule BMP co-receptor a	protein_coding	ENSG00000182175	56963
CDC42EP4	1801.42	-0.252555	0.146221	0.000434363	0.0369103	CDC42 effector protein 4	protein_coding	ENSG00000179604	23580
AC008969.1	140.946	0.47395	0.266088	0.000439691	0.0372502	uncharacterized LOC100128398	lncRNA	ENSG00000176593	NA
AC092535.4	9.87134	0.635343	0.394776	0.000443102	0.0373854	uncharacterized LOC105374344	lncRNA	ENSG00000251652	NA
LAG3	61.9638	0.463736	0.261247	0.000443954	0.0373854	lymphocyte activating 3	protein_coding	ENSG00000089692	3902
CMKLR1	247.073	0.473353	0.26662	0.000445619	0.0374133	chemerin chemokine-like receptor 1	protein_coding	ENSG00000174600	1240
H2BE1	3.2043	0.640984	0.408729	0.000447648	0.0374715	H2B.K variant histone 1	protein_coding	ENSG00000285480	114483833
PPIF	2318.8	-0.38166	0.22033	0.000452609	0.0376619	peptidylprolyl isomerase F	protein_coding	ENSG00000108179	10105
TEF	463.775	0.42854	0.244082	0.000452591	0.0376619	TEF transcription factor, PAR bZIP family member	protein_coding	ENSG00000167074	7008
KLHDC1	69.4229	0.435928	0.248448	0.000457328	0.037942	kelch domain containing 1	protein_coding	ENSG00000197776	122773
FLG2	60.3326	0.463218	0.529864	0.000461886	0.0381853	filaggrin 2	protein_coding	ENSG00000143520	388698
GZMM	15.9381	0.628771	0.394308	0.000462984	0.0381853	granzyme M	protein_coding	ENSG00000197540	3004
AC010623.1	13.5375	0.639621	0.427526	0.0004709	0.0387225	NA	lncRNA	ENSG00000286721	NA
GCSAM	39.3642	0.60089	0.36172	0.000472259	0.0387225	germinal center associated signaling and motility	protein_coding	ENSG00000174500	257144
CD38	254.15	0.523201	0.300993	0.00047803	0.0390814	CD38 molecule	protein_coding	ENSG00000004468	952
HS3ST3B1	153.131	0.405606	0.235679	0.000483241	0.0393926	heparan sulfate-glucosamine 3-sulfotransferase 3B1	protein_coding	ENSG00000125430	9953
PTPRC	2125	0.538889	0.316222	0.000502865	0.0408734	protein tyrosine phosphatase receptor type C	protein_coding	ENSG00000081237	5788
MUC22	1002.1	0.405299	0.515798	0.000509168	0.0412661	mucin 22	protein_coding	ENSG00000261272	100507679
ACOX2	63.2498	0.560608	0.334868	0.00051231	0.0414011	acyl-CoA oxidase 2	protein_coding	ENSG00000168306	8309
CYP7B1	400.81	0.597711	0.373465	0.000519371	0.0418511	cytochrome P450 family 7 subfamily B member 1	protein_coding	ENSG00000172817	9420
AL591518.1	6.88563	0.622288	0.459072	0.000527145	0.042285	NA	lncRNA	ENSG00000284999	NA
RN7SL751P	13.3802	0.608529	0.391893	0.000527771	0.042285	RNA, 7SL, cytoplasmic 751, pseudogene	misc_RNA	ENSG00000240964	106479495
ASGR2	18.7735	0.588632	0.365983	0.000529466	0.0423	asialoglycoprotein receptor 2	protein_coding	ENSG00000161944	433
MAPK10	284.179	0.531989	0.316571	0.000531501	0.0423419	mitogen-activated protein kinase 10	protein_coding	ENSG00000109339	5602
LINC01357	25.2314	-0.54382	0.326022	0.000534439	0.0424553	long intergenic non-protein coding RNA 1357	lncRNA	ENSG00000224167	105378912
CCNL2P1	20.338	0.552705	0.333523	0.000536337	0.0424858	cyclin L2 pseudogene 1	processed_pseudogene	ENSG00000248283	100418743
GHR	90.9044	0.596134	0.378029	0.000538569	0.0425424	growth hormone receptor	protein_coding	ENSG00000112964	2690
DOCK10	938.629	0.400619	0.239495	0.000548196	0.0431812	dedicator of cytokinesis 10	protein_coding	ENSG00000135905	55619
CIB2	112.049	-0.519344	0.311198	0.00055269	0.0432607	calcium and integrin binding family member 2	protein_coding	ENSG00000136425	10518
PSMB9	649.539	0.414245	0.247211	0.000550853	0.0432607	proteasome 20S subunit beta 9	protein_coding	ENSG00000240065	5698
PTPN22	285.722	0.434408	0.258737	0.000553833	0.0432607	protein tyrosine phosphatase non-receptor type 22	protein_coding	ENSG00000134242	26191
AC100858.3	36.3755	0.603093	0.480701	0.00055701	0.0432678	uncharacterized LOC105375743	lncRNA	ENSG00000255491	NA
TRBV27	3.82371	0.613618	0.460786	0.000556343	0.0432678	T cell receptor beta variable 27	TR_V_gene	ENSG00000211752	28560
APOBEC3C	457.215	0.45153	0.269632	0.000563383	0.0433007	apolipoprotein B mRNA editing enzyme catalytic subunit 3C	protein_coding	ENSG00000244509	27350
CSF1R	658.3	0.311609	0.190852	0.000560966	0.0433007	colony stimulating factor 1 receptor	protein_coding	ENSG00000182578	1436
LCK	229.791	0.496351	0.297369	0.000564371	0.0433007	LCK proto-oncogene, Src family tyrosine kinase	protein_coding	ENSG00000182866	3932
LINC01169	36.2389	-0.582097	0.498375	0.000565154	0.0433007	long intergenic non-protein coding RNA 1169	lncRNA	ENSG00000259471	102723165
ZNF382	69.3193	0.404215	0.24252	0.000559242	0.0433007	zinc finger protein 382	protein_coding	ENSG00000161298	84911
RIOX1	263.074	-0.165174	0.078484	0.000567835	0.0433875	ribosomal oxygenase 1	protein_coding	ENSG00000170468	79697
CCL19	18.0603	0.601876	0.477312	0.000569826	0.0434213	C-C motif chemokine ligand 19	protein_coding	ENSG00000172724	6363
AC105046.1	16.1541	-0.605148	0.46191	0.000586588	0.044218	NA	lncRNA	ENSG00000261026	NA
ADCK5	383.733	-0.240993	0.145694	0.000583669	0.044218	aarF domain containing kinase 5	protein_coding	ENSG00000173137	203054
GFI1	102.208	0.444888	0.268324	0.000585881	0.044218	growth factor independent 1 transcriptional repressor	protein_coding	ENSG00000162676	2672
MELTF	681.076	-0.58421	0.377153	0.000582992	0.044218	melanotransferrin	protein_coding	ENSG00000163975	4241
CCDC80	535.973	0.545175	0.338742	0.000592944	0.0445773	coiled-coil domain containing 80	protein_coding	ENSG00000091986	151887
SLC13A4	62.6063	0.526939	0.516157	0.000600558	0.0447895	solute carrier family 13 member 4	protein_coding	ENSG00000164707	26266
SLFN12L	233.735	0.476197	0.289207	0.00060005	0.0447895	schlafen family member 12 like	protein_coding	ENSG00000205045	100506736
YBX2P2	10.6964	0.547538	0.510111	0.00060035	0.0447895	YBX2 pseudogene 2	transcribed_processed_pseudogene	ENSG00000258611	100124334
EPPK1	5064.97	-0.450368	0.273472	0.000602536	0.0448178	epiplakin 1	protein_coding	ENSG00000261150	83481
PRKACB	970.834	0.436004	0.265146	0.000604661	0.0448569	protein kinase cAMP-activated catalytic subunit beta	protein_coding	ENSG00000142875	5567
NPAS3	20.8747	0.574778	0.374655	0.000614748	0.0453651	neuronal PAS domain protein 3	protein_coding	ENSG00000151322	64067
SLC24A3	303.148	0.581988	0.384343	0.000614152	0.0453651	solute carrier family 24 member 3	protein_coding	ENSG00000185052	57419
NR4A1	769.294	-0.543357	0.342141	0.000617998	0.0454853	nuclear receptor subfamily 4 group A member 1	protein_coding	ENSG00000123358	3164
CEP250	1714.3	-0.185491	0.100247	0.000626508	0.0459909	centrosomal protein 250	protein_coding	ENSG00000126001	11190
TRAJ18	6.12416	0.594386	0.452281	0.000640379	0.0468865	T cell receptor alpha joining 18	TR_J_gene	ENSG00000211871	28737
ZNF667-AS1	46.8194	0.523775	0.330219	0.000645368	0.0471287	ZNF667 antisense RNA 1 (head to head)	lncRNA	ENSG00000166770	100128252
AC016582.3	26.1914	0.560161	0.366138	0.000649049	0.0471519	NA	transcribed_unprocessed_pseudogene	ENSG00000267640	NA
ZNF606	348.253	0.398672	0.247519	0.000648396	0.0471519	zinc finger protein 606	protein_coding	ENSG00000166704	80095
AC013474.1	7.56719	0.592215	0.429831	0.000652443	0.047276	NA	processed_pseudogene	ENSG00000235128	NA
PTGDR	29.3073	0.58494	0.406791	0.000655952	0.0474077	prostaglandin D2 receptor	protein_coding	ENSG00000168229	5729
RAB39B	18.1438	0.565047	0.375223	0.000660726	0.0475079	RAB39B, member RAS oncogene family	protein_coding	ENSG00000155961	116442
ZNF141	937.753	0.364816	0.228735	0.000660112	0.0475079	zinc finger protein 141	protein_coding	ENSG00000131127	7700
AATF	1129.18	-0.186525	0.102494	0.000666215	0.0477801	apoptosis antagonizing transcription factor	protein_coding	ENSG00000275700	26574
RORA	1144.88	0.45977	0.287316	0.000672044	0.0480751	RAR related orphan receptor A	protein_coding	ENSG00000069667	6095
SLC14A1	37.7922	0.566453	0.381775	0.00067672	0.0482865	solute carrier family 14 member 1 (Kidd blood group)	protein_coding	ENSG00000141469	6563
ADPRM	88.2534	0.218731	0.132071	0.000679607	0.0483694	ADP-ribose/CDP-alcohol diphosphatase, manganese dependent	protein_coding	ENSG00000170222	56985
AC120049.1	9.81638	0.558864	0.373325	0.000683276	0.0485074	SETBP1 divergent transcript	lncRNA	ENSG00000267414	NA
CCL26	10.9603	-0.583558	0.430517	0.000692119	0.0488877	C-C motif chemokine ligand 26	protein_coding	ENSG00000006606	10344
PSTPIP1	205.476	0.452606	0.284746	0.000691041	0.0488877	proline-serine-threonine phosphatase interacting protein 1	protein_coding	ENSG00000140368	9051
C1QA	758.027	0.459536	0.290416	0.000700629	0.0492431	complement C1q A chain	protein_coding	ENSG00000173372	712
FCGR2B	79.6108	0.492087	0.313647	0.000701137	0.0492431	Fc gamma receptor IIb	protein_coding	ENSG00000072694	2213
TRAJ5	4.98411	0.544709	0.496223	0.000702419	0.0492431	T cell receptor alpha joining 5	TR_J_gene	ENSG00000211884	28750
CDC6	1213.88	-0.505793	0.325355	0.000707539	0.0494784	cell division cycle 6	protein_coding	ENSG00000094804	990
BCORP1	25.1668	0.563033	0.387225	0.000711132	0.0496059	BCL6 corepressor pseudogene 1	transcribed_unprocessed_pseudogene	ENSG00000215580	286554
GAB3	172.474	0.36036	0.230467	0.00072102	0.0501708	GRB2 associated binding protein 3	protein_coding	ENSG00000160219	139716
CD27	83.7535	0.528675	0.350776	0.000735849	0.050398	CD27 molecule	protein_coding	ENSG00000139193	939
CX3CL1	339.522	0.489004	0.316105	0.000736866	0.050398	C-X3-C motif chemokine ligand 1	protein_coding	ENSG00000006210	6376
FMO2	4895.62	0.498028	0.509055	0.000730778	0.050398	flavin containing dimethylaniline monoxygenase 2	protein_coding	ENSG00000094963	2327
PRAME	162.195	-0.510071	0.505928	0.000735336	0.050398	PRAME nuclear receptor transcriptional regulator	protein_coding	ENSG00000185686	23532
RPL12P20	9.58432	0.573598	0.418522	0.0007291	0.050398	ribosomal protein L12 pseudogene 20	processed_pseudogene	ENSG00000239627	100270923
SCX	66.0112	-0.389406	0.24885	0.000731281	0.050398	scleraxis bHLH transcription factor	protein_coding	ENSG00000260428	642658
TRAJ42	3.7449	0.534088	0.496954	0.000735187	0.050398	T cell receptor alpha joining 42	TR_J_gene	ENSG00000211847	28713
SPAG5	1206.21	-0.349435	0.225183	0.000741302	0.050578	sperm associated antigen 5	protein_coding	ENSG00000076382	10615
NAPSB	94.2722	0.520848	0.34507	0.000747182	0.0508555	napsin B aspartic peptidase, pseudogene	transcribed_unprocessed_pseudogene	ENSG00000131401	256236
MIR99AHG	430.08	0.552283	0.382751	0.000751695	0.0510388	mir-99a-let-7c cluster host gene	lncRNA	ENSG00000215386	388815
IL12RB1	112.793	0.491882	0.32097	0.000756017	0.0510849	interleukin 12 receptor subunit beta 1	protein_coding	ENSG00000096996	3594
SEMA6A	655.604	0.549226	0.379278	0.000755306	0.0510849	semaphorin 6A	protein_coding	ENSG00000092421	57556
AKT1	3094.78	-0.154487	0.0725144	0.000779478	0.0521674	AKT serine/threonine kinase 1	protein_coding	ENSG00000142208	207
C14orf132	217.359	0.504068	0.334243	0.000776593	0.0521674	chromosome 14 open reading frame 132	protein_coding	ENSG00000227051	56967
GBP1	2047.14	0.44012	0.285174	0.000775315	0.0521674	guanylate binding protein 1	protein_coding	ENSG00000117228	2633
NCAPG2	932.961	-0.235179	0.149286	0.000779477	0.0521674	non-SMC condensin II complex subunit G2	protein_coding	ENSG00000146918	54892
AC005993.1	62.9704	-0.527264	0.358192	0.000782957	0.0522754	NA	lncRNA	ENSG00000266869	NA
TTC14	1833.04	0.233486	0.148201	0.00078691	0.0524146	tetratricopeptide repeat domain 14	protein_coding	ENSG00000163728	151613
WNT5A	2056.68	0.477973	0.315257	0.000797827	0.0530158	Wnt family member 5A	protein_coding	ENSG00000114251	7474
NLRC5	2944.34	0.303175	0.200194	0.000819767	0.0540892	NLR family CARD domain containing 5	protein_coding	ENSG00000140853	84166
PURA	1824.92	0.180468	0.100737	0.000816884	0.0540892	purine rich element binding protein A	protein_coding	ENSG00000185129	5813
ZMIZ2	2025.56	-0.167535	0.087197	0.000819355	0.0540892	zinc finger MIZ-type containing 2	protein_coding	ENSG00000122515	83637
TACR1	17.4284	0.553424	0.413028	0.000828064	0.0545084	tachykinin receptor 1	protein_coding	ENSG00000115353	6869
SNORA11B	14.6157	0.400033	0.263899	0.000837226	0.0549824	small nucleolar RNA, H/ACA box 11B	snoRNA	ENSG00000221102	100124539
USP30-AS1	15.7771	0.533034	0.37755	0.000840806	0.0550885	USP30 antisense RNA 1	lncRNA	ENSG00000256262	100131733
CSPG4	776.279	-0.547293	0.407843	0.000853396	0.0551404	chondroitin sulfate proteoglycan 4	protein_coding	ENSG00000173546	1464
DDAH2	529.455	-0.313761	0.208605	0.000846636	0.0551404	dimethylarginine dimethylaminohydrolase 2	protein_coding	ENSG00000213722	23564
HLA-DRB1	2793.7	0.431812	0.286191	0.000846209	0.0551404	major histocompatibility complex, class II, DR beta 1	protein_coding	ENSG00000196126	3123
LINC00298	5.0798	0.54133	0.469266	0.000853212	0.0551404	long intergenic non-protein coding RNA 298	lncRNA	ENSG00000235665	339788
TOGARAM2	57.6299	0.41282	0.273607	0.000851901	0.0551404	TOG array regulator of axonemal microtubules 2	protein_coding	ENSG00000189350	165186
TSPAN5	395.551	0.495977	0.337896	0.000852115	0.0551404	tetraspanin 5	protein_coding	ENSG00000168785	10098
TRIM22	1869.1	0.473354	0.31898	0.000859435	0.0554029	tripartite motif containing 22	protein_coding	ENSG00000132274	10346
MYRIP	79.6297	0.54037	0.399988	0.000875569	0.0561847	myosin VIIA and Rab interacting protein	protein_coding	ENSG00000170011	25924
SEPTIN6	530.026	0.253922	0.167532	0.000873832	0.0561847	septin 6	protein_coding	ENSG00000125354	23157
DPYD	1620.03	0.462785	0.312861	0.000881172	0.0564151	dihydropyrimidine dehydrogenase	protein_coding	ENSG00000188641	1806
EPHB4	2307.47	-0.276174	0.184641	0.00088836	0.0567458	EPH receptor B4	protein_coding	ENSG00000196411	2050
ZNF625	70.5949	0.403062	0.270149	0.000891398	0.0568104	zinc finger protein 625	protein_coding	ENSG00000257591	90589
NSRP1	716.137	-0.135141	0.0556765	0.000894895	0.056813	nuclear speckle splicing regulatory protein 1	protein_coding	ENSG00000126653	84081
SLC25A46	1177.16	0.274177	0.183496	0.000895491	0.056813	solute carrier family 25 member 46	protein_coding	ENSG00000164209	91137
AL512590.2	39.7527	0.465415	0.317169	0.000900594	0.0570078	NA	transcribed_unitary_pseudogene	ENSG00000254633	NA
NUDT6	88.5521	0.210091	0.132209	0.00091072	0.057316	nudix hydrolase 6	protein_coding	ENSG00000170917	11162
RORB	23.3732	0.524974	0.382286	0.000911594	0.057316	RAR related orphan receptor B	protein_coding	ENSG00000198963	6096
SSBP2	397.692	0.459046	0.312967	0.000909884	0.057316	single stranded DNA binding protein 2	protein_coding	ENSG00000145687	23635
AC093001.1	157.307	-0.503553	0.4878	0.000924209	0.0579791	NA	lncRNA	ENSG00000244468	NA
GYS2	69.2898	0.474713	0.496963	0.000930323	0.0580192	glycogen synthase 2	protein_coding	ENSG00000111713	2998
LINC01913	28.3602	-0.5127	0.481682	0.000930171	0.0580192	long intergenic non-protein coding RNA 1913	lncRNA	ENSG00000214691	388942
PLXDC2	1729.54	0.385611	0.261188	0.000931054	0.0580192	plexin domain containing 2	protein_coding	ENSG00000120594	84898
ANKRD44	801.584	0.375446	0.254673	0.000936596	0.0582351	ankyrin repeat domain 44	protein_coding	ENSG00000065413	91526
SCML4	92.7248	0.494468	0.349094	0.000939637	0.0582949	Scm polycomb group protein like 4	protein_coding	ENSG00000146285	256380
MEF2C-AS1	22.5006	0.481211	0.336435	0.000944411	0.058333	MEF2C antisense RNA 1	lncRNA	ENSG00000248309	101929423
TFEC	200.957	0.437949	0.299619	0.000942799	0.058333	transcription factor EC	protein_coding	ENSG00000105967	22797
AL359220.1	91.2719	0.420959	0.288112	0.000957167	0.0588616	PRKCH antisense RNA 1	lncRNA	ENSG00000247287	NA
DENND1C	137.618	0.413594	0.282597	0.000955494	0.0588616	DENN domain containing 1C	protein_coding	ENSG00000205744	79958
GGTA1P	85.1097	0.508884	0.372462	0.000976037	0.0595286	glycoprotein alpha-galactosyltransferase 1 (inactive)	transcribed_unitary_pseudogene	ENSG00000204136	NA
L3MBTL4	131.292	0.51071	0.375881	0.000980212	0.0595286	L3MBTL histone methyl-lysine binding protein 4	protein_coding	ENSG00000154655	91133
LDOC1	45.6621	0.520004	0.389989	0.000975975	0.0595286	LDOC1 regulator of NFKB signaling	protein_coding	ENSG00000182195	23641
MS4A4E	35.6098	0.45781	0.319395	0.000979765	0.0595286	membrane spanning 4-domains A4E	protein_coding	ENSG00000214787	643680
TRAJ24	6.99743	0.518294	0.46998	0.000971555	0.0595286	T cell receptor alpha joining 24	TR_J_gene	ENSG00000211865	28731
TTTY10	34.1345	0.473495	0.333641	0.000980751	0.0595286	testis-specific transcript, Y-linked 10	lncRNA	ENSG00000229236	246119
CFH	2015.02	0.446057	0.310559	0.00099008	0.0599651	complement factor H	protein_coding	ENSG00000000971	3075
POMC	6.72719	0.460723	0.323383	0.000993176	0.0600229	proopiomelanocortin	protein_coding	ENSG00000115138	5443
MAT2B	990.135	0.199812	0.124914	0.000995458	0.0600315	methionine adenosyltransferase 2B	protein_coding	ENSG00000038274	27430
CIITA	1433.74	0.391118	0.27004	0.00100293	0.0600369	class II major histocompatibility complex transactivator	protein_coding	ENSG00000179583	4261
PSMB8-AS1	177.179	0.332058	0.229116	0.00100411	0.0600369	PSMB8 antisense RNA 1 (head to head)	lncRNA	ENSG00000204261	100507463
RNU6-316P	13.3303	0.49497	0.483091	0.00100275	0.0600369	RNA, U6 small nuclear 316, pseudogene	snRNA	ENSG00000212329	106481279
XRN1	3997.64	0.169336	0.0932431	0.0010032	0.0600369	5'-3' exoribonuclease 1	protein_coding	ENSG00000114127	54464
ZSCAN18	282.062	0.445353	0.311665	0.00100743	0.060107	zinc finger and SCAN domain containing 18	protein_coding	ENSG00000121413	65982
SHARPIN	720.032	-0.162615	0.0860555	0.00101972	0.060711	SHANK associated RH domain interactor	protein_coding	ENSG00000179526	81858
SNHG14	1566.49	0.434234	0.304741	0.00103103	0.0612546	small nucleolar RNA host gene 14	lncRNA	ENSG00000224078	104472715
ZSCAN12P1	74.5135	-0.476151	0.343744	0.00104079	0.0617036	zinc finger and SCAN domain containing 12 pseudogene 1	transcribed_unprocessed_pseudogene	ENSG00000219891	221584
SNX21	465.737	-0.218652	0.144037	0.00104738	0.0619632	sorting nexin family member 21	protein_coding	ENSG00000124104	90203
HSF1	1460.04	-0.165275	0.0897004	0.00105212	0.0621126	heat shock transcription factor 1	protein_coding	ENSG00000185122	3297
AC025539.1	34.8291	0.51743	0.412148	0.0010589	0.0623814	NA	lncRNA	ENSG00000251152	NA
CD247	106.656	0.424511	0.30012	0.00106818	0.0627966	CD247 molecule	protein_coding	ENSG00000198821	919
AR	90.695	0.488952	0.362869	0.00107269	0.0629297	androgen receptor	protein_coding	ENSG00000169083	367
AC008434.1	14.0408	0.368992	0.259828	0.00108969	0.063765	NA	lncRNA	ENSG00000249655	NA
TSPAN32	37.277	0.496586	0.376678	0.00109148	0.063765	tetraspanin 32	protein_coding	ENSG00000064201	10077
FTH1P22	4.68217	0.513599	0.437411	0.00110015	0.0638724	ferritin heavy chain 1 pseudogene 22	processed_pseudogene	ENSG00000225079	100462772
KRTAP5-AS1	84.9431	-0.481933	0.358257	0.00109999	0.0638724	KRTAP5-1/KRTAP5-2 antisense RNA 1	lncRNA	ENSG00000233930	338651
TRAJ34	3.3985	0.488923	0.475507	0.00109704	0.0638724	T cell receptor alpha joining 34	TR_J_gene	ENSG00000211855	28721
AC234582.1	69.0021	-0.330924	0.233769	0.00111204	0.0640327	THBS3 antisense RNA 1	lncRNA	ENSG00000231064	NA
ACBD6	925.089	-0.147255	0.0703298	0.00111072	0.0640327	acyl-CoA binding domain containing 6	protein_coding	ENSG00000230124	84320
IKZF3	1040.31	0.467305	0.343264	0.00111191	0.0640327	IKAROS family zinc finger 3	protein_coding	ENSG00000161405	22806
TRAJ44	3.87476	0.472071	0.482683	0.00111192	0.0640327	T cell receptor alpha joining 44	TR_J_gene	ENSG00000211845	28711
AC026150.2	3.5258	0.500641	0.460433	0.00112418	0.0645988	NA	lncRNA	ENSG00000260693	NA
CNTN1	172.95	0.453237	0.487013	0.00112986	0.0647925	contactin 1	protein_coding	ENSG00000018236	1272
APOBEC3F	172.766	0.197945	0.126799	0.00114006	0.0652438	apolipoprotein B mRNA editing enzyme catalytic subunit 3F	protein_coding	ENSG00000128394	200316
TRAJ22	5.39715	0.488859	0.469633	0.00114256	0.065254	T cell receptor alpha joining 22	TR_J_gene	ENSG00000211867	28733
CDHR1	171.936	0.443659	0.487471	0.00115096	0.0655998	cadherin related family member 1	protein_coding	ENSG00000148600	92211
PTPN7	271.739	0.412724	0.297503	0.00115474	0.0656819	protein tyrosine phosphatase non-receptor type 7	protein_coding	ENSG00000143851	5778
MYO1G	339.848	0.37026	0.264981	0.00116029	0.0658639	myosin IG	protein_coding	ENSG00000136286	64005
AGAP1	1582.31	-0.198041	0.12768	0.001172	0.0660537	ArfGAP with GTPase domain, ankyrin repeat and PH domain 1	protein_coding	ENSG00000157985	116987
MROH1	3303.9	-0.229601	0.157295	0.00116717	0.0660537	maestro heat like repeat family member 1	protein_coding	ENSG00000179832	727957
SMS	1326.93	-0.264055	0.186291	0.00117305	0.0660537	spermine synthase	protein_coding	ENSG00000102172	6611
XCR1	29.7002	0.498054	0.39714	0.00116981	0.0660537	X-C motif chemokine receptor 1	protein_coding	ENSG00000173578	2829
ACOT9	819.338	-0.259042	0.182724	0.0011865	0.0666768	acyl-CoA thioesterase 9	protein_coding	ENSG00000123130	23597
RNF165	48.438	0.496629	0.450453	0.00119365	0.0669449	ring finger protein 165	protein_coding	ENSG00000141622	494470
AC022126.1	22.3992	0.458597	0.343821	0.00119665	0.066979	NA	lncRNA	ENSG00000248898	NA
DOCK2	957.372	0.402246	0.292353	0.00120054	0.067028	dedicator of cytokinesis 2	protein_coding	ENSG00000134516	1794
TAPBPL	802.312	0.247403	0.173656	0.00120231	0.067028	TAP binding protein like	protein_coding	ENSG00000139192	55080
AOX1	52.9317	0.487042	0.385372	0.00121605	0.0676597	aldehyde oxidase 1	protein_coding	ENSG00000138356	316
AC074141.1	64.3327	0.356502	0.258171	0.00122193	0.0676906	NA	transcribed_unprocessed_pseudogene	ENSG00000283236	NA
BTN3A1	1307.44	0.303642	0.218705	0.00122288	0.0676906	butyrophilin subfamily 3 member A1	protein_coding	ENSG00000026950	11119
IGIP	313.909	0.209408	0.140256	0.00122626	0.0676906	IgA inducing protein	protein_coding	ENSG00000182700	492311
RSL24D1P8	4.73919	0.494845	0.444572	0.00122541	0.0676906	ribosomal L24 domain containing 1 pseudogene 8	processed_pseudogene	ENSG00000237273	100462809
IL16	391.117	0.408164	0.299526	0.00123207	0.0678777	interleukin 16	protein_coding	ENSG00000172349	3603
UNC5CL	746.402	-0.489663	0.395499	0.00123595	0.067958	unc-5 family C-terminal like	protein_coding	ENSG00000124602	222643
AL365361.1	61.6064	0.470035	0.364653	0.0012515	0.0685647	NA	lncRNA	ENSG00000259834	NA
FAM241B	42.1627	-0.319992	0.232442	0.00125625	0.0685647	family with sequence similarity 241 member B	protein_coding	ENSG00000171224	219738
ZNF619	279.995	0.141334	0.0657511	0.00125272	0.0685647	zinc finger protein 619	protein_coding	ENSG00000177873	285267
ZNF695	217.472	-0.47491	0.372492	0.00125677	0.0685647	zinc finger protein 695	protein_coding	ENSG00000197472	57116
AP003559.1	30.5941	-0.430244	0.321454	0.00126039	0.0686289	NA	lncRNA	ENSG00000256443	NA
CCDC40	121.573	-0.38815	0.285473	0.00126781	0.068766	coiled-coil domain containing 40	protein_coding	ENSG00000141519	55036
ERAP1	2158.29	0.196481	0.12831	0.00126537	0.068766	endoplasmic reticulum aminopeptidase 1	protein_coding	ENSG00000164307	51752
DUSP8	255.665	-0.386987	0.284756	0.00127131	0.0688225	dual specificity phosphatase 8	protein_coding	ENSG00000184545	1850
AC130462.2	4.25578	0.488017	0.402768	0.00127496	0.0688871	NA	snoRNA	ENSG00000212445	NA
CXCL2	589.281	-0.488059	0.404973	0.00128076	0.068975	C-X-C motif chemokine ligand 2	protein_coding	ENSG00000081041	2920
LINC00892	6.45408	0.44239	0.335725	0.00128382	0.068975	long intergenic non-protein coding RNA 892	lncRNA	ENSG00000233093	100128420
PLSCR4	338.284	0.219204	0.151057	0.00128397	0.068975	phospholipid scramblase 4	protein_coding	ENSG00000114698	57088
AC004702.1	6.74666	0.461659	0.358369	0.00128733	0.0690233	NA	lncRNA	ENSG00000263494	NA
SLC1A3	596.761	0.466455	0.365841	0.00129477	0.0692899	solute carrier family 1 member 3	protein_coding	ENSG00000079215	6507
AC022898.2	7.22534	0.487792	0.412534	0.00129977	0.0693372	NA	lncRNA	ENSG00000273792	NA
Z82206.1	9.97243	0.471587	0.374409	0.0013006	0.0693372	NA	protein_coding	ENSG00000225528	NA
FAM114A2	493.837	0.199435	0.132688	0.00132358	0.0701625	family with sequence similarity 114 member A2	protein_coding	ENSG00000055147	10827
GPR25	6.2075	0.480224	0.449904	0.00131884	0.0701625	G protein-coupled receptor 25	protein_coding	ENSG00000170128	2848
PPP1R15A	2445.53	-0.263836	0.191132	0.00132352	0.0701625	protein phosphatase 1 regulatory subunit 15A	protein_coding	ENSG00000087074	23645
AL365475.1	9.22174	0.48169	0.442781	0.0013346	0.0706128	NA	processed_pseudogene	ENSG00000261208	NA
IGHJ3P	57.056	0.465605	0.463459	0.00133906	0.0706843	immunoglobulin heavy joining 3P (pseudogene)	IG_J_pseudogene	ENSG00000237111	28478
ZNF570	156.097	0.360046	0.267301	0.00134099	0.0706843	zinc finger protein 570	protein_coding	ENSG00000171827	148268
BEX4	186.932	0.431606	0.33025	0.00134449	0.070736	brain expressed X-linked 4	protein_coding	ENSG00000102409	56271
DHX16	1102.72	-0.130621	0.0561065	0.00135906	0.0711534	DEAH-box helicase 16	protein_coding	ENSG00000204560	8449
GPR1	58.4391	0.429562	0.47782	0.00135621	0.0711534	chemerin chemokine-like receptor 2	protein_coding	ENSG00000183671	2825
LONP1	1370.16	-0.138116	0.0635195	0.00136004	0.0711534	lon peptidase 1, mitochondrial	protein_coding	ENSG00000196365	9361
AC012181.1	33.4415	0.329232	0.245215	0.00138455	0.0711969	NA	lncRNA	ENSG00000261114	NA
AC023024.2	31.7866	-0.402264	0.304514	0.00137303	0.0711969	NA	TEC	ENSG00000279970	NA
AC092718.4	105.64	-0.240427	0.173093	0.00138626	0.0711969	NA	lncRNA	ENSG00000261061	NA
CCDC114	20.6068	-0.45157	0.356039	0.00137393	0.0711969	outer dynein arm docking complex subunit 1	protein_coding	ENSG00000105479	93233
CST6	105.41	0.434569	0.475043	0.0013821	0.0711969	cystatin E/M	protein_coding	ENSG00000175315	1474
FOXO6	18.3187	-0.462189	0.37261	0.00138461	0.0711969	forkhead box O6	protein_coding	ENSG00000204060	100132074
JAK2	1895.6	0.263228	0.192292	0.00137553	0.0711969	Janus kinase 2	protein_coding	ENSG00000096968	3717
KIR2DL4	9.56589	0.464292	0.459838	0.00137802	0.0711969	killer cell immunoglobulin like receptor, two Ig domains and long cytoplasmic tail 4	protein_coding	ENSG00000189013	3805
TNFAIP8L2	36.7494	0.349082	0.259999	0.00136741	0.0711969	TNF alpha induced protein 8 like 2	protein_coding	ENSG00000163154	79626
TNNI3K	22.6328	0.404798	0.307616	0.00138448	0.0711969	TNNI3 interacting kinase	protein_coding	ENSG00000116783	51086
PAQR6	106.494	-0.240357	0.173243	0.00139382	0.0714541	progestin and adipoQ receptor family member 6	protein_coding	ENSG00000160781	79957
C21orf58	311.619	-0.278911	0.205864	0.00139681	0.0714768	chromosome 21 open reading frame 58	protein_coding	ENSG00000160298	54058
DDX54	1419.25	-0.157009	0.086692	0.00143638	0.07323	DEAD-box helicase 54	protein_coding	ENSG00000123064	79039
GBP2	2315.6	0.277587	0.206199	0.0014389	0.07323	guanylate binding protein 2	protein_coding	ENSG00000162645	2634
TONSL	787.323	-0.313804	0.235133	0.00143373	0.07323	tonsoku like, DNA repair protein	protein_coding	ENSG00000160949	4796
SMG5	4092.11	-0.153677	0.0826779	0.00144168	0.0732386	SMG5 nonsense mediated mRNA decay factor	protein_coding	ENSG00000198952	23381
LRWD1	339.783	-0.196199	0.132848	0.00148323	0.075213	leucine rich repeats and WD repeat domain containing 1	protein_coding	ENSG00000161036	222229
ZNF334	150.494	0.468065	0.4141	0.00149095	0.075468	zinc finger protein 334	protein_coding	ENSG00000198185	55713
AC021205.3	9.64364	0.426073	0.338222	0.0014997	0.075774	NA	lncRNA	ENSG00000273007	NA
ZFP28	106.429	0.345624	0.263978	0.00150681	0.0759961	ZFP28 zinc finger protein	protein_coding	ENSG00000196867	140612
AL022098.1	8.02044	0.452146	0.375787	0.00151635	0.07634	NA	lncRNA	ENSG00000287920	NA
GPR18	15.6792	0.450658	0.375219	0.0015299	0.0765166	G protein-coupled receptor 18	protein_coding	ENSG00000125245	2841
SAMD12-AS1	77.3542	-0.334418	0.25564	0.00152611	0.0765166	SAMD12 antisense RNA 1	lncRNA	ENSG00000281641	552860
TRAJ17	5.14387	0.454291	0.450419	0.00152684	0.0765166	T cell receptor alpha joining 17	TR_J_gene	ENSG00000211872	28738
TRAJ21	5.10711	0.455146	0.448769	0.00153077	0.0765166	T cell receptor alpha joining 21	TR_J_gene	ENSG00000211868	28734
AC010536.1	48.475	-0.221753	0.160044	0.00154665	0.0771729	NA	lncRNA	ENSG00000226180	NA
CHST9	45.4397	0.323667	0.461476	0.00156358	0.0778169	carbohydrate sulfotransferase 9	protein_coding	ENSG00000154080	83539
SOX9-AS1	95.4172	-0.352409	0.272468	0.00156511	0.0778169	SOX9 antisense RNA 1	lncRNA	ENSG00000234899	400618
AC023830.3	28.4202	0.42492	0.343224	0.00156957	0.0779007	NA	lncRNA	ENSG00000278434	NA
KIF24	421.914	-0.204367	0.143505	0.00158143	0.0783505	kinesin family member 24	protein_coding	ENSG00000186638	347240
AC027097.2	39.4073	0.350773	0.2725	0.00159457	0.0787236	NA	lncRNA	ENSG00000267787	NA
ZBED2	60.6137	0.458561	0.416371	0.00159253	0.0787236	zinc finger BED-type containing 2	protein_coding	ENSG00000177494	79413
IPCEF1	178.825	0.313293	0.241818	0.00161439	0.0795617	interaction protein for cytohesin exchange factors 1	protein_coding	ENSG00000074706	26034
PASK	669.677	-0.149542	0.0800186	0.00161985	0.0796912	PAS domain containing serine/threonine kinase	protein_coding	ENSG00000115687	23178
AC007381.1	8.87979	0.429735	0.45968	0.00163079	0.0800885	MIR4432 host gene	lncRNA	ENSG00000228590	NA
RECQL4	674.803	-0.323577	0.251227	0.00163476	0.0801433	RecQ like helicase 4	protein_coding	ENSG00000160957	9401
FRMD6	2074.21	0.449447	0.394001	0.00164617	0.0804228	FERM domain containing 6	protein_coding	ENSG00000139926	122786
ZNF793-AS1	7.78028	0.440506	0.374137	0.0016462	0.0804228	ZNF793 antisense RNA 1 (head to head)	lncRNA	ENSG00000266916	101927720
ELK3	1510.22	0.209767	0.150743	0.00165955	0.0809341	ETS transcription factor ELK3	protein_coding	ENSG00000111145	2004
ATP12A	100.42	0.387869	0.468375	0.0016688	0.0812441	ATPase H+/K+ transporting non-gastric alpha2 subunit	protein_coding	ENSG00000075673	479
ZNF675	450.075	0.293346	0.228349	0.00170791	0.083004	zinc finger protein 675	protein_coding	ENSG00000197372	171392
AL078622.1	27.5411	0.439251	0.38445	0.00172757	0.083814	neuronal hypoxia inducible, placenta associated	lncRNA	ENSG00000286381	NA
AL645568.1	104.7	0.259915	0.200673	0.00175702	0.084974	PRDX6 antisense RNA 1	lncRNA	ENSG00000203739	NA
STAG3L3	213.604	-0.157759	0.0924442	0.00175754	0.084974	tripartite motif containing 74	transcribed_unprocessed_pseudogene	ENSG00000174353	442578
GIMAP2	152.051	0.349362	0.279321	0.00176479	0.0851606	GTPase, IMAP family member 2	protein_coding	ENSG00000106560	26157
SLC52A1	54.833	0.438863	0.391388	0.00176747	0.0851606	solute carrier family 52 member 1	protein_coding	ENSG00000132517	55065
GNAO1	58.6357	0.376019	0.305929	0.00178941	0.0857757	G protein subunit alpha o1	protein_coding	ENSG00000087258	2775
TLR3	570.652	0.429668	0.37356	0.00178614	0.0857757	toll like receptor 3	protein_coding	ENSG00000164342	7098
ZNF208	60.8225	0.403356	0.335626	0.00178846	0.0857757	zinc finger protein 208	protein_coding	ENSG00000160321	7757
FANCA	1171.69	-0.245524	0.188568	0.00179544	0.0859177	FA complementation group A	protein_coding	ENSG00000187741	2175
GAS8	642.331	-0.181538	0.122709	0.00180653	0.0863013	growth arrest specific 8	protein_coding	ENSG00000141013	2622
AL590764.1	23.1033	0.438986	0.409361	0.00181571	0.0863744	NA	lncRNA	ENSG00000228427	NA
IFI16	2571.19	0.350669	0.282982	0.00181731	0.0863744	interferon gamma inducible protein 16	protein_coding	ENSG00000163565	3428
ZNF540	50.1458	0.334356	0.267926	0.00181312	0.0863744	zinc finger protein 540	protein_coding	ENSG00000171817	163255
UBE2L6	1095.37	0.286694	0.226427	0.00182632	0.0866561	ubiquitin conjugating enzyme E2 L6	protein_coding	ENSG00000156587	9246
USP9Y	1425.14	0.414729	0.354133	0.00183054	0.0867095	ubiquitin specific peptidase 9 Y-linked	protein_coding	ENSG00000114374	8287
TRAJ46	3.19863	0.421784	0.446931	0.00184745	0.0872158	T cell receptor alpha joining 46	TR_J_gene	ENSG00000211843	28709
WARS1	3714.04	0.284179	0.224802	0.00184538	0.0872158	tryptophanyl-tRNA synthetase 1	protein_coding	ENSG00000140105	7453
RAB15	572.692	-0.36021	0.293766	0.00185303	0.0873322	RAB15, member RAS oncogene family	protein_coding	ENSG00000139998	376267
KEL	17.6084	0.43509	0.410921	0.00186625	0.0876608	Kell metallo-endopeptidase (Kell blood group)	protein_coding	ENSG00000197993	3792
ZNF879	89.8296	0.343885	0.278866	0.00186509	0.0876608	zinc finger protein 879	protein_coding	ENSG00000234284	345462
PRCP	1465.43	0.24536	0.190305	0.0018709	0.087732	prolylcarboxypeptidase	protein_coding	ENSG00000137509	5547
ZBTB2P1	14.2568	-0.393876	0.331072	0.00188064	0.0880414	ZBTB2 pseudogene 1	processed_pseudogene	ENSG00000278480	100421184
RNGTTP1	4.7576	0.41186	0.450902	0.00188692	0.0881884	RNA guanylyltransferase and 5'-phosphatase pseudogene 1	processed_pseudogene	ENSG00000237731	100421428
AC007370.2	13.7026	0.419332	0.368409	0.00189547	0.0884404	NA	lncRNA	ENSG00000250371	NA
CNGA1	150.512	0.431782	0.406714	0.00190592	0.0887802	cyclic nucleotide gated channel subunit alpha 1	protein_coding	ENSG00000198515	1259
VSNL1	434.98	0.36183	0.45998	0.00192463	0.0895033	visinin like 1	protein_coding	ENSG00000163032	7447
TMEM51-AS1	782.941	-0.277324	0.221273	0.00193191	0.0896932	TMEM51 antisense RNA 1	lncRNA	ENSG00000175147	200197
LCNL1	9.71127	0.407194	0.353066	0.00193727	0.0897935	lipocalin like 1	protein_coding	ENSG00000214402	401562
ANKRD33	13.3663	-0.364523	0.458053	0.00198738	0.0910621	ankyrin repeat domain 33	protein_coding	ENSG00000167612	341405
KRT31	42.3655	0.289248	0.442174	0.0019845	0.0910621	keratin 31	protein_coding	ENSG00000094796	3881
NAALAD2	16.1073	0.424062	0.394034	0.00198223	0.0910621	N-acetylated alpha-linked acidic dipeptidase 2	protein_coding	ENSG00000077616	10003
PRKRIP1	480.379	-0.15749	0.0950946	0.00197108	0.0910621	PRKR interacting protein 1	protein_coding	ENSG00000128563	79706
RN7SL546P	7.06601	0.403748	0.351987	0.00198198	0.0910621	RNA, 7SL, cytoplasmic 546, pseudogene	misc_RNA	ENSG00000239224	106479420
STK3	1145.69	-0.201245	0.148096	0.00197374	0.0910621	serine/threonine kinase 3	protein_coding	ENSG00000104375	6788
ZC3H6	485.975	0.20736	0.154809	0.00197926	0.0910621	zinc finger CCCH-type containing 6	protein_coding	ENSG00000188177	376940
AC016629.1	10.2838	-0.342184	0.283576	0.00200857	0.0915003	NA	transcribed_processed_pseudogene	ENSG00000269032	NA
POMT2	477.034	-0.14633	0.0806231	0.00200833	0.0915003	protein O-mannosyltransferase 2	protein_coding	ENSG00000009830	29954
SERPINB9P1	179.321	0.354887	0.29623	0.00200999	0.0915003	serpin family B member 9 pseudogene 1	lncRNA	ENSG00000230438	221756
SLCO4A1	1052.39	-0.303679	0.247376	0.00200345	0.0915003	solute carrier organic anion transporter family member 4A1	protein_coding	ENSG00000101187	28231
AP003557.1	4.12038	0.419584	0.387907	0.00202244	0.0915015	NA	lncRNA	ENSG00000255299	NA
BMS1P10	42.1526	0.402187	0.447265	0.00202307	0.0915015	BMS1 pseudogene 10	transcribed_unprocessed_pseudogene	ENSG00000237238	728611
PIK3IP1	740.217	0.299979	0.244496	0.0020185	0.0915015	phosphoinositide-3-kinase interacting protein 1	protein_coding	ENSG00000100100	113791
TMEM232	28.9877	0.342554	0.284214	0.00201493	0.0915015	transmembrane protein 232	protein_coding	ENSG00000186952	642987
SCNN1B	786.851	0.324222	0.452525	0.00202657	0.0915123	sodium channel epithelial 1 subunit beta	protein_coding	ENSG00000168447	6338
RNASE6	76.3501	0.309631	0.253874	0.00203365	0.0915714	ribonuclease A family member k6	protein_coding	ENSG00000169413	6039
ZNF385C	68.9636	-0.394491	0.343163	0.00203441	0.0915714	zinc finger protein 385C	protein_coding	ENSG00000187595	201181
LINC00987	26.6384	0.351591	0.294377	0.00204117	0.0917286	long intergenic non-protein coding RNA 987	lncRNA	ENSG00000237248	100499405
ASB6	678.219	-0.131473	0.0624051	0.00205401	0.0920103	ankyrin repeat and SOCS box containing 6	protein_coding	ENSG00000148331	140459
CD4	345.238	0.268434	0.216549	0.00205395	0.0920103	CD4 molecule	protein_coding	ENSG00000010610	920
ODF2	1404.71	-0.16999	0.11288	0.00207245	0.0926886	outer dense fiber of sperm tails 2	protein_coding	ENSG00000136811	4957
CCL21	29.5644	0.308727	0.447489	0.00208026	0.0927417	C-C motif chemokine ligand 21	protein_coding	ENSG00000137077	6366
IER5L	286.499	-0.246741	0.196638	0.00207764	0.0927417	immediate early response 5 like	protein_coding	ENSG00000188483	389792
TBCEL	404.715	0.287721	0.23542	0.00208864	0.0929679	tubulin folding cofactor E like	protein_coding	ENSG00000154114	219899
AL158055.1	5.48721	0.398901	0.444433	0.00209528	0.0931154	NA	lncRNA	ENSG00000226530	NA
PAX8-AS1	2114.64	-0.27838	0.227234	0.00210546	0.0934199	PAX8 antisense RNA 1	lncRNA	ENSG00000189223	654433
ZWINT	807.166	-0.19633	0.145378	0.00212378	0.0940839	ZW10 interacting kinetochore protein	protein_coding	ENSG00000122952	11130
RAB30	424.384	0.269095	0.219189	0.00212909	0.0941647	RAB30, member RAS oncogene family	protein_coding	ENSG00000137502	27314
SYN2	145.05	-0.407585	0.433327	0.00213232	0.0941647	synapsin II	protein_coding	ENSG00000157152	6854
CD72	54.9767	0.324171	0.271585	0.00214326	0.0944989	CD72 molecule	protein_coding	ENSG00000137101	971
TRBJ1-6	3.39656	0.391724	0.444919	0.00215412	0.0948287	T cell receptor beta joining 1-6	TR_J_gene	ENSG00000282780	28630
KDM5D	1272.97	0.373331	0.325227	0.00217193	0.0951646	lysine demethylase 5D	protein_coding	ENSG00000012817	8284
LINC02848	6.90339	0.404772	0.432961	0.00216933	0.0951646	long intergenic non-protein coding RNA 2848	lncRNA	ENSG00000226581	107986806
MCM3AP-AS1	245.124	-0.172394	0.11741	0.00216959	0.0951646	MCM3AP antisense RNA 1	lncRNA	ENSG00000215424	114044
PCSK6	955.146	-0.259814	0.211742	0.00218187	0.0953022	proprotein convertase subtilisin/kexin type 6	protein_coding	ENSG00000140479	5046
PPP1R10	2526.07	-0.120224	0.0519174	0.00218132	0.0953022	protein phosphatase 1 regulatory subunit 10	protein_coding	ENSG00000204569	5514
LINC01273	18.2052	-0.370735	0.322892	0.00218578	0.0953245	long intergenic non-protein coding RNA 1273	lncRNA	ENSG00000231742	101927541
AC005838.3	54.2353	0.222607	0.175161	0.00219665	0.0955014	NA	lncRNA	ENSG00000266538	NA
CSNK1G3	1041.27	0.142604	0.0776504	0.00219492	0.0955014	casein kinase 1 gamma 3	protein_coding	ENSG00000151292	1456
CDK16	1894.98	-0.187772	0.137058	0.00221717	0.0957051	cyclin dependent kinase 16	protein_coding	ENSG00000102225	5127
CNTNAP3B	58.8908	0.403984	0.376768	0.00220922	0.0957051	contactin associated protein family member 3B	protein_coding	ENSG00000154529	728577
CST4	5.38942	-0.314058	0.446498	0.00221882	0.0957051	cystatin S	protein_coding	ENSG00000101441	1472
GNG4	103.532	0.390976	0.442247	0.00220489	0.0957051	G protein subunit gamma 4	protein_coding	ENSG00000168243	2786
KIF14	904.169	-0.286188	0.238027	0.00222522	0.0957051	kinesin family member 14	protein_coding	ENSG00000118193	9928
LEPR	239.293	0.287425	0.238957	0.00221684	0.0957051	leptin receptor	protein_coding	ENSG00000116678	3953
TMEM9	705.51	-0.208205	0.160375	0.00222339	0.0957051	transmembrane protein 9	protein_coding	ENSG00000116857	252839
LINC02006	29.5931	0.32651	0.448813	0.00223122	0.0958138	long intergenic non-protein coding RNA 2006	lncRNA	ENSG00000238755	105374165
TBC1D16	1995.2	-0.252432	0.205893	0.00223459	0.0958138	TBC1 domain family member 16	protein_coding	ENSG00000167291	125058
AC010889.2	14.9729	0.403997	0.386785	0.00226839	0.0965254	uncharacterized LOC105377224	lncRNA	ENSG00000288049	NA
CASC2	189.233	-0.272435	0.225851	0.00225955	0.0965254	cancer susceptibility 2	lncRNA	ENSG00000177640	255082
DOCK8	1546.42	0.279315	0.232658	0.00226718	0.0965254	dedicator of cytokinesis 8	protein_coding	ENSG00000107099	81704
GIMAP4	279.701	0.299969	0.252417	0.00226459	0.0965254	GTPase, IMAP family member 4	protein_coding	ENSG00000133574	55303
SEC14L4	81.1962	-0.402841	0.423831	0.00226652	0.0965254	SEC14 like lipid binding 4	protein_coding	ENSG00000133488	284904
LINC01206	56.0811	0.358243	0.449226	0.00227333	0.096589	long intergenic non-protein coding RNA 1206	lncRNA	ENSG00000242512	100996490
ST6GALNAC6	536.064	0.193107	0.144513	0.00228819	0.0970731	ST6 N-acetylgalactosaminide alpha-2,6-sialyltransferase 6	protein_coding	ENSG00000160408	30815
TCF3	1177.87	-0.158678	0.101046	0.00229614	0.0972633	transcription factor 3	protein_coding	ENSG00000071564	6929
CHRM3-AS2	37.5379	0.389906	0.358133	0.00229972	0.0972679	CHRM3 antisense RNA 2	lncRNA	ENSG00000233355	100506915
HCFC2	627.553	0.16142	0.104959	0.00230914	0.0975193	host cell factor C2	protein_coding	ENSG00000111727	29915
AC010889.1	13.6106	0.400195	0.384137	0.00232133	0.0975935	NA	lncRNA	ENSG00000260197	NA
MCM7	2489.65	-0.187456	0.138282	0.00231512	0.0975935	minichromosome maintenance complex component 7	protein_coding	ENSG00000166508	4176
TRAF3IP3	289.932	0.356626	0.313326	0.00231836	0.0975935	TRAF3 interacting protein 3	protein_coding	ENSG00000009790	80342
CCDC69	587.747	0.278679	0.233665	0.00232581	0.0976353	coiled-coil domain containing 69	protein_coding	ENSG00000198624	26112
HLA-DQB2	57.6212	0.367943	0.329082	0.00235077	0.0983886	major histocompatibility complex, class II, DQ beta 2	protein_coding	ENSG00000232629	3120
VTN	49.2711	-0.397987	0.421671	0.00234844	0.0983886	vitronectin	protein_coding	ENSG00000109072	7448
SEC24AP1	10.1384	0.388766	0.362417	0.00236713	0.0989258	SEC24 homolog A pseudogene 1	processed_pseudogene	ENSG00000267361	100421166
LPAR2	388.193	-0.196851	0.150441	0.00238222	0.0993409	lysophosphatidic acid receptor 2	protein_coding	ENSG00000064547	9170
WASIR2	5.76344	-0.38562	0.434155	0.00238415	0.0993409	WASH and IL9R antisense RNA 2	lncRNA	ENSG00000231439	100132169
RNU7-119P	6.5424	0.398472	0.405283	0.00240078	0.0998852	RNA, U7 small nuclear 119 pseudogene	snRNA	ENSG00000239119	106479070
AC005498.3	9.71771	0.389336	0.368089	0.00241007	0.0999752	ZNF470 divergent transcript	lncRNA	ENSG00000269696	NA
GPX2	3222.92	-0.363281	0.326377	0.00240893	0.0999752	glutathione peroxidase 2	protein_coding	ENSG00000176153	2877
BRMS1	918.753	-0.135947	0.0708767	0.00242475	0.100353	BRMS1 transcriptional repressor and anoikis regulator	protein_coding	ENSG00000174744	25855
FBLN2	284.877	0.392481	0.378606	0.00243044	0.100353	fibulin 2	protein_coding	ENSG00000163520	2199
TMEM161B	868.439	0.156422	0.0996044	0.0024282	0.100353	transmembrane protein 161B	protein_coding	ENSG00000164180	153396
UBA7	1324.09	0.258502	0.216617	0.00243349	0.100353	ubiquitin like modifier activating enzyme 7	protein_coding	ENSG00000182179	7318
MLST8	474.511	-0.131743	0.0656194	0.00244218	0.100563	MTOR associated protein, LST8 homolog	protein_coding	ENSG00000167965	64223
ABCB1	174.641	0.293948	0.252101	0.00244629	0.100585	ATP binding cassette subfamily B member 1	protein_coding	ENSG00000085563	5243
RIMBP3	7.51755	0.364713	0.331119	0.0024578	0.10091	RIMS binding protein 3	protein_coding	ENSG00000275793	85376
AC079448.1	11.7012	0.307525	0.440621	0.00246471	0.100928	NA	processed_pseudogene	ENSG00000236712	NA
CD226	143.702	0.292183	0.250907	0.00246543	0.100928	CD226 molecule	protein_coding	ENSG00000150637	10666
ST18	30.4931	0.357769	0.322866	0.00247444	0.101149	ST18 C2H2C-type zinc finger transcription factor	protein_coding	ENSG00000147488	9705
AP001057.1	4.57763	0.385341	0.426067	0.0024886	0.101257	NA	lncRNA	ENSG00000232124	NA
FAM172A	626.204	0.166179	0.113853	0.00249152	0.101257	family with sequence similarity 172 member A	protein_coding	ENSG00000113391	83989
ST6GAL1	1427.05	0.367606	0.33658	0.00248081	0.101257	ST6 beta-galactoside alpha-2,6-sialyltransferase 1	protein_coding	ENSG00000073849	6480
SYT15	9.54178	0.384352	0.427574	0.00248507	0.101257	synaptotagmin 15	protein_coding	ENSG00000204176	83849
XKRX	99.2113	0.383124	0.365194	0.00250843	0.101796	XK related X-linked	protein_coding	ENSG00000182489	402415
HLA-DRB6	129.262	0.313597	0.274642	0.00252415	0.102286	major histocompatibility complex, class II, DR beta 6 (pseudogene)	transcribed_unprocessed_pseudogene	ENSG00000229391	3128
ROR2	128.791	0.355732	0.323429	0.0025344	0.102554	receptor tyrosine kinase like orphan receptor 2	protein_coding	ENSG00000169071	4920
C1QC	859.989	0.302017	0.263201	0.00254199	0.102713	complement C1q C chain	protein_coding	ENSG00000159189	714
AC243960.1	28.7904	0.377336	0.357417	0.00254922	0.102856	NA	lncRNA	ENSG00000268027	NA
ENPP2	441.781	0.321633	0.284233	0.00255309	0.102865	ectonucleotide pyrophosphatase/phosphodiesterase 2	protein_coding	ENSG00000136960	5168
AC093890.1	4.79736	0.387431	0.40759	0.00258262	0.103375	NA	processed_pseudogene	ENSG00000249741	NA
AGGF1	932.682	0.134154	0.0698075	0.0025842	0.103375	angiogenic factor with G-patch and FHA domains 1	protein_coding	ENSG00000164252	55109
CNTD2	13.845	-0.385192	0.416345	0.00257658	0.103375	cyclin P	protein_coding	ENSG00000105219	NA
CORO1A	666.059	0.298118	0.260099	0.00257144	0.103375	coronin 1A	protein_coding	ENSG00000102879	11151
NMNAT3	220.512	-0.199963	0.157337	0.00257946	0.103375	nicotinamide nucleotide adenylyltransferase 3	protein_coding	ENSG00000163864	349565
AL445426.1	16.0843	0.353571	0.324339	0.00260542	0.104076	long intergenic non-protein coding RNA 2884	lncRNA	ENSG00000231246	NA
AP005060.1	21.6927	0.383074	0.377932	0.00261186	0.104185	NA	TEC	ENSG00000279885	NA
APOBEC3D	161.062	0.245371	0.207657	0.00262785	0.104525	apolipoprotein B mRNA editing enzyme catalytic subunit 3D	protein_coding	ENSG00000243811	140564
INKA1	74.6426	0.385338	0.391102	0.00262514	0.104525	inka box actin regulator 1	protein_coding	ENSG00000185614	389119
ANGPT1	111.38	0.381032	0.376424	0.0026443	0.104882	angiopoietin 1	protein_coding	ENSG00000154188	284
CCR2	89.5479	0.357314	0.331542	0.00264241	0.104882	C-C motif chemokine receptor 2	protein_coding	ENSG00000121807	729230
SLC2A5	92.7551	0.362345	0.3399	0.00265691	0.105233	solute carrier family 2 member 5	protein_coding	ENSG00000142583	6518
COMMD10	387.097	0.147176	0.0890579	0.00266326	0.105249	COMM domain containing 10	protein_coding	ENSG00000145781	51397
TEDC1	352.282	-0.193034	0.150524	0.00266482	0.105249	tubulin epsilon and delta complex 1	protein_coding	ENSG00000185347	283643
AC009407.1	9.12549	-0.371231	0.426832	0.00267113	0.10535	NA	lncRNA	ENSG00000261829	NA
CCDC60	34.3812	0.266704	0.424364	0.00267817	0.105479	coiled-coil domain containing 60	protein_coding	ENSG00000183273	160777
CEP85	712.042	-0.140459	0.0796508	0.00270374	0.105744	centrosomal protein 85	protein_coding	ENSG00000130695	64793
MARCHF1	218.46	0.277973	0.243061	0.00270362	0.105744	membrane associated ring-CH-type finger 1	protein_coding	ENSG00000145416	55016
RRP12	979.922	-0.173007	0.125782	0.00269792	0.105744	ribosomal RNA processing 12 homolog	protein_coding	ENSG00000052749	23223
SNORC	85.4764	-0.217972	0.17976	0.00269825	0.105744	secondary ossification center associated regulator of chondrocyte maturation	protein_coding	ENSG00000182600	389084
TRAJ36	4.48957	0.369637	0.42678	0.00269326	0.105744	T cell receptor alpha joining 36	TR_J_gene	ENSG00000276699	28719
LINC00900	22.6687	0.379038	0.384824	0.00273116	0.106519	long intergenic non-protein coding RNA 900	lncRNA	ENSG00000246100	283143
UBAP2L	2959.19	-0.11236	0.0475868	0.00272875	0.106519	ubiquitin associated protein 2 like	protein_coding	ENSG00000143569	9898
DLK2	45.227	0.366183	0.426754	0.00273961	0.106552	delta like non-canonical Notch ligand 2	protein_coding	ENSG00000171462	65989
PCLAF	383.08	-0.197818	0.157399	0.00273871	0.106552	PCNA clamp associated factor	protein_coding	ENSG00000166803	9768
CASP17P	52.8903	0.345092	0.320904	0.00276126	0.107097	caspase 4 like, pseudogene	transcribed_unprocessed_pseudogene	ENSG00000235505	NA
SH3BP4	2144.47	-0.24796	0.213178	0.00275952	0.107097	SH3 domain binding protein 4	protein_coding	ENSG00000130147	23677
LINC01422	71.5249	0.339171	0.313397	0.0027671	0.107175	long intergenic non-protein coding RNA 1422	lncRNA	ENSG00000223704	101929539
TBC1D27P	20.389	0.365867	0.42445	0.0027809	0.107561	TBC1 domain family member 27, pseudogene	transcribed_unprocessed_pseudogene	ENSG00000128438	96597
CCN3	94.6884	-0.328838	0.301457	0.00278856	0.107664	cellular communication network factor 3	protein_coding	ENSG00000136999	4856
SNHG11	211.758	-0.14505	0.0872565	0.00279123	0.107664	small nucleolar RNA host gene 11	lncRNA	ENSG00000174365	128439
ABCA10	263.137	0.241022	0.206762	0.00280436	0.107726	ATP binding cassette subfamily A member 10	protein_coding	ENSG00000154263	10349
MCC	1431.52	0.357778	0.341759	0.00279983	0.107726	MCC regulator of WNT signaling pathway	protein_coding	ENSG00000171444	4163
WDR17	41.95	0.374291	0.378817	0.00280349	0.107726	WD repeat domain 17	protein_coding	ENSG00000150627	116966
AC004160.1	23.391	0.325245	0.299747	0.00285552	0.107816	NA	lncRNA	ENSG00000230333	NA
AC023590.1	10.1397	0.365697	0.361344	0.00285969	0.107816	NA	lncRNA	ENSG00000225885	NA
AP1S3	702.277	-0.198205	0.159755	0.00285911	0.107816	adaptor related protein complex 1 subunit sigma 3	protein_coding	ENSG00000152056	130340
CABYR	132.425	-0.340772	0.318087	0.00282327	0.107816	calcium binding tyrosine phosphorylation regulated	protein_coding	ENSG00000154040	26256
CCDC87	22.2081	-0.265352	0.233477	0.00284861	0.107816	coiled-coil domain containing 87	protein_coding	ENSG00000182791	55231
CD5	115.538	0.315927	0.288133	0.0028393	0.107816	CD5 molecule	protein_coding	ENSG00000110448	921
CST7	62.612	0.358589	0.347764	0.00286841	0.107816	cystatin F	protein_coding	ENSG00000077984	8530
DOK2	103.383	0.284062	0.253075	0.00284012	0.107816	docking protein 2	protein_coding	ENSG00000147443	9046
EGR4	5.9431	-0.309784	0.434302	0.00284091	0.107816	early growth response 4	protein_coding	ENSG00000135625	1961
HRG	4.62428	-0.343539	0.43228	0.00286422	0.107816	histidine rich glycoprotein	protein_coding	ENSG00000113905	3273
IRAK4	970.848	0.147597	0.0914005	0.00282542	0.107816	interleukin 1 receptor associated kinase 4	protein_coding	ENSG00000198001	51135
KCNT2	52.5692	0.35515	0.341539	0.00286451	0.107816	potassium sodium-activated channel subfamily T member 2	protein_coding	ENSG00000162687	343450
SMAD2	3056.38	0.122198	0.0571599	0.00287206	0.107816	SMAD family member 2	protein_coding	ENSG00000175387	4087
TECTA	26.4012	0.320483	0.293655	0.00284503	0.107816	tectorin alpha	protein_coding	ENSG00000109927	7007
TRGV9	7.99974	0.372676	0.41246	0.00281232	0.107816	T cell receptor gamma variable 9	TR_V_gene	ENSG00000211695	6983
TUB	69.7376	0.340589	0.31927	0.00285359	0.107816	TUB bipartite transcription factor	protein_coding	ENSG00000166402	7275
ZNF887P	34.8945	-0.25514	0.222855	0.00285616	0.107816	zinc finger protein 887, pseudogene	transcribed_unprocessed_pseudogene	ENSG00000267500	100419709
RNF217	697.395	0.348908	0.332468	0.00287879	0.107924	ring finger protein 217	protein_coding	ENSG00000146373	154214
BEND4	59.7881	0.370369	0.383723	0.00291303	0.108846	BEN domain containing 4	protein_coding	ENSG00000188848	389206
KCNK9	16.6631	-0.364636	0.364252	0.00291504	0.108846	potassium two pore domain channel subfamily K member 9	protein_coding	ENSG00000169427	51305
PAXIP1-AS2	246.975	0.205108	0.168769	0.00291248	0.108846	PAXIP1 antisense RNA 2	lncRNA	ENSG00000214106	100132707
ZNF665	58.393	0.308638	0.28269	0.00292597	0.109109	zinc finger protein 665	protein_coding	ENSG00000197497	79788
AC244453.3	3.86288	0.33423	0.431461	0.00295608	0.109749	NA	lncRNA	ENSG00000234998	NA
ADGRB3	14.4903	0.367378	0.37696	0.00294899	0.109749	adhesion G protein-coupled receptor B3	protein_coding	ENSG00000135298	577
CCDC189	74.5995	-0.176642	0.134237	0.00296661	0.109749	cilia and flagella associated protein 119	protein_coding	ENSG00000196118	90835
LRRC45	597.134	-0.152401	0.100072	0.00296441	0.109749	leucine rich repeat containing 45	protein_coding	ENSG00000169683	201255
SELP	181.324	0.362954	0.364455	0.00295833	0.109749	selectin P	protein_coding	ENSG00000174175	6403
ZFY-AS1	7.44261	0.333417	0.431385	0.00296355	0.109749	ZFY antisense RNA 1	lncRNA	ENSG00000233070	107987337
FOS	3529.08	-0.33107	0.311787	0.00297068	0.109755	Fos proto-oncogene, AP-1 transcription factor subunit	protein_coding	ENSG00000170345	2353
PTPRQ	35.5649	0.334646	0.430496	0.00298593	0.110173	protein tyrosine phosphatase receptor type Q	protein_coding	ENSG00000139304	374462
TLL1	95.5654	0.361299	0.364319	0.00299824	0.110482	tolloid like 1	protein_coding	ENSG00000038295	7092
AC007262.2	26.869	0.266223	0.238668	0.00302975	0.110515	NA	lncRNA	ENSG00000284959	NA
AC092332.1	9.59267	0.333828	0.318161	0.00303068	0.110515	NA	lncRNA	ENSG00000260064	NA
ACSL6	27.8842	0.355691	0.354011	0.00302806	0.110515	acyl-CoA synthetase long chain family member 6	protein_coding	ENSG00000164398	23305
ATXN7	1750.11	0.127494	0.0641676	0.00302034	0.110515	ataxin 7	protein_coding	ENSG00000163635	6314
FCER1A	36.6023	0.355976	0.418887	0.00301427	0.110515	Fc epsilon receptor Ia	protein_coding	ENSG00000179639	2205
MOXD1	274.762	0.353302	0.349343	0.00303001	0.110515	monooxygenase DBH like 1	protein_coding	ENSG00000079931	26002
MYADM	1199.53	-0.339474	0.325938	0.00302383	0.110515	myeloid associated differentiation marker	protein_coding	ENSG00000179820	91663
TAS2R62P	5.47297	0.345871	0.425243	0.00302832	0.110515	taste 2 receptor member 62 pseudogene	unitary_pseudogene	ENSG00000234066	338399
PDE6B	20.4293	0.342433	0.331091	0.00303687	0.110597	phosphodiesterase 6B	protein_coding	ENSG00000133256	5158
CPA4	471.718	0.31042	0.430496	0.00304202	0.110641	carboxypeptidase A4	protein_coding	ENSG00000128510	51200
ABHD11	633.832	-0.264257	0.23703	0.0030512	0.110831	abhydrolase domain containing 11	protein_coding	ENSG00000106077	83451
PPP1R16A	1076.56	-0.196477	0.160699	0.00305734	0.110911	protein phosphatase 1 regulatory subunit 16A	protein_coding	ENSG00000160972	84988
PSMB10	700.161	0.202292	0.167951	0.00307182	0.111292	proteasome 20S subunit beta 10	protein_coding	ENSG00000205220	5699
LINC00858	99.5927	-0.348096	0.42147	0.00308355	0.111573	long intergenic non-protein coding RNA 858	lncRNA	ENSG00000229404	170425
IFT81	349.039	-0.14238	0.0862157	0.00309664	0.111902	intraflagellar transport 81	protein_coding	ENSG00000122970	28981
BNC1	508.027	0.256998	0.415748	0.00311415	0.11239	basonuclin 1	protein_coding	ENSG00000169594	646
EHD3	1210.05	0.361544	0.393358	0.00312137	0.112435	EH domain containing 3	protein_coding	ENSG00000013016	30845
LAMA1	103.113	0.345433	0.34096	0.00312343	0.112435	laminin subunit alpha 1	protein_coding	ENSG00000101680	284217
C17orf107	108.047	-0.282646	0.259197	0.00312825	0.112465	chromosome 17 open reading frame 107	protein_coding	ENSG00000205710	100130311
STAT1	8363.3	0.21373	0.182491	0.00313715	0.112596	signal transducer and activator of transcription 1	protein_coding	ENSG00000115415	6772
ULBP1	35.7588	-0.3608	0.391594	0.00313994	0.112596	UL16 binding protein 1	protein_coding	ENSG00000111981	80329
AL162253.2	27.4153	0.291897	0.270586	0.00316013	0.113057	NA	lncRNA	ENSG00000286162	NA
CNOT6L	1548.37	0.1496	0.0979505	0.00316086	0.113057	CCR4-NOT transcription complex subunit 6 like	protein_coding	ENSG00000138767	246175
BTK	125.596	0.267113	0.242917	0.00317	0.113233	Bruton tyrosine kinase	protein_coding	ENSG00000010671	695
TXLNGY	948.618	0.323351	0.309863	0.00317386	0.113233	taxilin gamma pseudogene, Y-linked	transcribed_unprocessed_pseudogene	ENSG00000131002	246126
PUF60	1740.7	-0.140993	0.0848558	0.00318027	0.113318	poly(U) binding splicing factor 60	protein_coding	ENSG00000179950	22827
AC026355.2	8.26626	0.346931	0.348783	0.00319996	0.113443	NA	lncRNA	ENSG00000228561	NA
ADGRG5	134.333	0.214112	0.18386	0.00319339	0.113443	adhesion G protein-coupled receptor G5	protein_coding	ENSG00000159618	221188
LINC02474	28.9833	-0.282952	0.423514	0.00319764	0.113443	long intergenic non-protein coding RNA 2474	lncRNA	ENSG00000228437	110806276
PPM1M	277.214	0.203905	0.171736	0.00319152	0.113443	protein phosphatase, Mg2+/Mn2+ dependent 1M	protein_coding	ENSG00000164088	132160
AC010653.1	7.2117	0.331687	0.323324	0.00321077	0.113682	NA	unprocessed_pseudogene	ENSG00000262140	NA
DDX3Y	909.871	0.297711	0.279154	0.00322023	0.113874	DEAD-box helicase 3 Y-linked	protein_coding	ENSG00000067048	8653
B2M	33003.8	0.21831	0.189496	0.00323845	0.114374	beta-2-microglobulin	protein_coding	ENSG00000166710	567
MT-TV	128.462	-0.313241	0.299529	0.00325484	0.114808	mitochondrially encoded tRNA-Val (GUN)	Mt_tRNA	ENSG00000210077	NA
CWH43	561.181	0.215752	0.392856	0.00329684	0.115675	cell wall biogenesis 43 C-terminal homolog	protein_coding	ENSG00000109182	80157
HGH1	451.08	-0.17488	0.136041	0.00328589	0.115675	HGH1 homolog	protein_coding	ENSG00000235173	51236
PACS2	1487.43	-0.129058	0.0679458	0.00329041	0.115675	phosphofurin acidic cluster sorting protein 2	protein_coding	ENSG00000179364	23241
PIK3C3	1178.16	0.136509	0.0789767	0.00330004	0.115675	phosphatidylinositol 3-kinase catalytic subunit type 3	protein_coding	ENSG00000078142	5289
PTHLH	297.474	0.348339	0.408651	0.00329402	0.115675	parathyroid hormone like hormone	protein_coding	ENSG00000087494	5744
ESR1	68.7853	0.323362	0.315501	0.00331116	0.115775	estrogen receptor 1	protein_coding	ENSG00000091831	2099
TMEM161B-AS1	1710.65	0.174878	0.136315	0.00330767	0.115775	TMEM161B divergent transcript	lncRNA	ENSG00000247828	100505894
AL359962.1	9.81551	0.346018	0.356358	0.00332522	0.116122	NA	lncRNA	ENSG00000233411	NA
FBLN1	709.794	0.34178	0.347425	0.00333233	0.116156	fibulin 1	protein_coding	ENSG00000077942	2192
HLA-E	12309.4	0.174496	0.136131	0.00333449	0.116156	major histocompatibility complex, class I, E	protein_coding	ENSG00000204592	3133
CD40LG	17.0952	0.310522	0.300857	0.00339338	0.117346	CD40 ligand	protein_coding	ENSG00000102245	959
LINC01587	5.60933	0.289023	0.421986	0.0033892	0.117346	long intergenic non-protein coding RNA 1587	lncRNA	ENSG00000082929	10141
SERPINE2	523.908	0.328734	0.327379	0.00339376	0.117346	serpin family E member 2	protein_coding	ENSG00000135919	5270
TROAP	527.173	-0.236365	0.213001	0.00339332	0.117346	trophinin associated protein	protein_coding	ENSG00000135451	10024
UTY	1241.79	0.330629	0.330013	0.00338412	0.117346	ubiquitously transcribed tetratricopeptide repeat containing, Y-linked	protein_coding	ENSG00000183878	7404
ZNF699	202.63	0.187617	0.154332	0.00339197	0.117346	zinc finger protein 699	protein_coding	ENSG00000196110	374879
LCN6	6.75067	0.31074	0.422926	0.00340343	0.117391	lipocalin 6	protein_coding	ENSG00000267206	158062
TRAJ37	4.25201	0.346819	0.401631	0.00340242	0.117391	T cell receptor alpha joining 37	TR_J_gene	ENSG00000278661	28718
AP005212.2	46.5219	0.333537	0.415773	0.00342014	0.117796	NA	processed_pseudogene	ENSG00000274214	NA
PRKY	447.091	0.317187	0.311178	0.00342358	0.117796	protein kinase Y-linked (pseudogene)	protein_coding	ENSG00000099725	5616
MDFIC	729.993	0.297266	0.285094	0.0034356	0.118065	MyoD family inhibitor domain containing	protein_coding	ENSG00000135272	29969
SLC66A1	273.122	-0.136146	0.0795701	0.00344198	0.118139	solute carrier family 66 member 1	protein_coding	ENSG00000040487	54896
RAET1E	482.209	0.303911	0.422145	0.00345209	0.118342	retinoic acid early transcript 1E	protein_coding	ENSG00000164520	135250
SEMA6A-AS2	10.8194	0.329415	0.332114	0.00346631	0.118539	SEMA6A antisense RNA 2	lncRNA	ENSG00000249167	105379132
SNAP25	22.0988	0.336965	0.411034	0.00346582	0.118539	synaptosome associated protein 25	protein_coding	ENSG00000132639	6616
AC005532.1	181.722	0.316841	0.313016	0.00348306	0.118848	long intergenic non-protein coding RNA 3016	lncRNA	ENSG00000230825	NA
WASH8P	372.822	-0.129234	0.0694498	0.00348383	0.118848	WAS protein family homolog 8, pseudogene	unprocessed_pseudogene	ENSG00000226210	100288778
AAR2	798.936	-0.139421	0.0852251	0.00349942	0.118927	AAR2 splicing factor	protein_coding	ENSG00000131043	25980
AC027243.2	3.57797	-0.301677	0.420809	0.00351993	0.118927	NA	lncRNA	ENSG00000259514	NA
AL357153.1	26.6286	0.32506	0.416891	0.00350756	0.118927	TTC9 divergent transcript	lncRNA	ENSG00000245466	NA
FAM180A	22.1717	0.334925	0.345645	0.00352006	0.118927	family with sequence similarity 180 member A	protein_coding	ENSG00000189320	389558
LY86	30.4786	0.286071	0.273279	0.0035068	0.118927	lymphocyte antigen 86	protein_coding	ENSG00000112799	9450
NCOR2	3726.16	-0.144914	0.0941264	0.00351246	0.118927	nuclear receptor corepressor 2	protein_coding	ENSG00000196498	9612
RAD51D	559.608	-0.138111	0.0831954	0.00350608	0.118927	RAD51 paralog D	protein_coding	ENSG00000185379	5892
RGS17	71.7245	0.325761	0.327607	0.00350037	0.118927	regulator of G protein signaling 17	protein_coding	ENSG00000091844	26575
SNAPC4	637.021	-0.143771	0.0924483	0.00352826	0.119061	small nuclear RNA activating complex polypeptide 4	protein_coding	ENSG00000165684	6621
AC108066.2	129.297	0.342926	0.395569	0.00353895	0.119278	NA	lncRNA	ENSG00000286965	NA
CDCA5	547.514	-0.264465	0.248497	0.0035468	0.119389	cell division cycle associated 5	protein_coding	ENSG00000146670	113130
RNU6-5P	4.34356	0.339808	0.360077	0.00355077	0.119389	RNA, U6 small nuclear 5, pseudogene	snRNA	ENSG00000206965	106478913
MANEA-DT	35.0157	0.274275	0.260331	0.0035569	0.119452	MANEA divergent transcript	lncRNA	ENSG00000261366	101927288
ARHGEF6	466.658	0.211196	0.186423	0.00357395	0.119595	Rac/Cdc42 guanine nucleotide exchange factor 6	protein_coding	ENSG00000129675	9459
CCNB2	622.666	-0.239033	0.21938	0.00357171	0.119595	cyclin B2	protein_coding	ENSG00000157456	9133
PDZRN3	375.747	0.295518	0.286796	0.00356596	0.119595	PDZ domain containing ring finger 3	protein_coding	ENSG00000121440	23024
SNRK	1573.73	0.154756	0.110359	0.00358668	0.119878	SNF related kinase	protein_coding	ENSG00000163788	54861
HS3ST3A1	71.2208	0.341428	0.371429	0.00359156	0.119898	heparan sulfate-glucosamine 3-sulfotransferase 3A1	protein_coding	ENSG00000153976	9955
EGR3	145.532	-0.328753	0.339936	0.00363294	0.120992	early growth response 3	protein_coding	ENSG00000179388	1960
ZNF470	147.367	0.262984	0.248605	0.00363025	0.120992	zinc finger protein 470	protein_coding	ENSG00000197016	388566
AC005332.4	45.6953	0.230138	0.210311	0.00364891	0.121379	NA	lncRNA	ENSG00000274712	NA
RERG	101.585	0.2887	0.28081	0.00366119	0.121643	RAS like estrogen regulated growth inhibitor	protein_coding	ENSG00000134533	85004
AC091564.1	6.19386	0.338161	0.379027	0.00371037	0.122364	NA	processed_pseudogene	ENSG00000241678	NA
AC093726.2	8.75634	0.31273	0.316708	0.00373268	0.122364	NA	lncRNA	ENSG00000273183	NA
AUTS2	580.098	0.249326	0.234084	0.00370891	0.122364	activator of transcription and developmental regulator AUTS2	protein_coding	ENSG00000158321	26053
CAMK4	169.303	0.288012	0.28235	0.00374791	0.122364	calcium/calmodulin dependent protein kinase IV	protein_coding	ENSG00000152495	814
CCN5	9.88028	0.333967	0.398705	0.00371765	0.122364	cellular communication network factor 5	protein_coding	ENSG00000064205	8839
DHRS2	455.842	-0.336649	0.373884	0.00374223	0.122364	dehydrogenase/reductase 2	protein_coding	ENSG00000100867	10202
IQGAP3	3039.75	-0.253375	0.239432	0.00373593	0.122364	IQ motif containing GTPase activating protein 3	protein_coding	ENSG00000183856	128239
REXO4	607.348	-0.133422	0.0776527	0.00374832	0.122364	REX4 homolog, 3'-5' exonuclease	protein_coding	ENSG00000148300	57109
SLC37A2	866.185	0.306979	0.307783	0.00372787	0.122364	solute carrier family 37 member 2	protein_coding	ENSG00000134955	219855
SNTG2	20.2794	0.33725	0.383484	0.00373482	0.122364	syntrophin gamma 2	protein_coding	ENSG00000172554	54221
TSNARE1	441.578	-0.182153	0.151642	0.00373929	0.122364	t-SNARE domain containing 1	protein_coding	ENSG00000171045	203062
TSSK1B	15.7214	0.324286	0.408799	0.00373608	0.122364	testis specific serine kinase 1B	protein_coding	ENSG00000212122	83942
WSCD1	53.4041	0.338817	0.382043	0.00369319	0.122364	WSC domain containing 1	protein_coding	ENSG00000179314	23302
ZKSCAN7	74.4243	0.282961	0.275845	0.00374754	0.122364	zinc finger with KRAB and SCAN domains 7	protein_coding	ENSG00000196345	55888
ZNF812P	909.628	0.242778	0.404029	0.00373152	0.122364	zinc finger protein 812, pseudogene	transcribed_unprocessed_pseudogene	ENSG00000224689	729648
C1orf198	1151.79	-0.187816	0.159406	0.00375403	0.122408	chromosome 1 open reading frame 198	protein_coding	ENSG00000119280	84886
FLG	2158.06	0.231223	0.398299	0.00377623	0.122988	filaggrin	protein_coding	ENSG00000143631	2312
SLC52A2	1004.59	-0.177364	0.145612	0.00378189	0.12303	solute carrier family 52 member 2	protein_coding	ENSG00000185803	79581
E2F1	409.834	-0.249655	0.236217	0.00379725	0.123073	E2F transcription factor 1	protein_coding	ENSG00000101412	1869
LINC02033	13.3163	0.312935	0.319392	0.00379071	0.123073	long intergenic non-protein coding RNA 2033	lncRNA	ENSG00000279727	105377031
SAMD9	11609.1	0.32812	0.349315	0.00380077	0.123073	sterile alpha motif domain containing 9	protein_coding	ENSG00000205413	54809
SAMHD1	3420.17	0.199615	0.175229	0.00379262	0.123073	SAM and HD domain containing deoxynucleoside triphosphate triphosphohydrolase 1	protein_coding	ENSG00000101347	25939
FAM229B	39.3536	0.278911	0.272767	0.00382762	0.123372	family with sequence similarity 229 member B	protein_coding	ENSG00000203778	619208
RARA-AS1	43.6371	-0.260593	0.249929	0.0038229	0.123372	RARA antisense RNA 1	lncRNA	ENSG00000265666	101929693
STK17A	754.654	0.170163	0.135975	0.00382658	0.123372	serine/threonine kinase 17a	protein_coding	ENSG00000164543	9263
TRBJ1-3	3.23879	0.332206	0.393037	0.00381898	0.123372	T cell receptor beta joining 1-3	TR_J_gene	ENSG00000282133	28633
SPATA17	36.0286	-0.299395	0.301193	0.00385743	0.124191	spermatogenesis associated 17	protein_coding	ENSG00000162814	128153
PPP1R26	839.29	-0.163141	0.126221	0.00387583	0.12464	protein phosphatase 1 regulatory subunit 26	protein_coding	ENSG00000196422	9858
DNAH8	52.0864	0.328697	0.357908	0.00388439	0.124772	dynein axonemal heavy chain 8	protein_coding	ENSG00000124721	1769
CALCOCO2	2500.16	0.133281	0.0785078	0.00389442	0.124951	calcium binding and coiled-coil domain 2	protein_coding	ENSG00000136436	10241
FAM126A	1171.06	0.240768	0.227794	0.00391737	0.125544	family with sequence similarity 126 member A	protein_coding	ENSG00000122591	84668
CD180	113.84	0.291102	0.291783	0.00393177	0.125718	CD180 molecule	protein_coding	ENSG00000134061	4064
LINC00909	182.49	0.138084	0.0866641	0.00392774	0.125718	ZNF407 antisense RNA 1	lncRNA	ENSG00000264247	400657
AC122688.3	108.113	-0.159288	0.121067	0.00394015	0.125843	NA	TEC	ENSG00000279233	NA
SNORA80E	24.9629	-0.181428	0.153467	0.00396614	0.126529	small nucleolar RNA, H/ACA box 80E	snoRNA	ENSG00000207475	677823
ZNF354C	159.037	0.269053	0.263745	0.0039719	0.126568	zinc finger protein 354C	protein_coding	ENSG00000177932	30832
NPR3	253.84	0.327341	0.388597	0.0039823	0.126657	natriuretic peptide receptor 3	protein_coding	ENSG00000113389	4883
SPCS3	2815.83	0.126935	0.0691915	0.00398372	0.126657	signal peptidase complex subunit 3	protein_coding	ENSG00000129128	60559
PARP11	292.847	0.16803	0.135209	0.00403288	0.128075	poly(ADP-ribose) polymerase family member 11	protein_coding	ENSG00000111224	57097
AC080038.2	8.2534	0.325446	0.38804	0.00403811	0.128096	NA	lncRNA	ENSG00000274565	NA
AC109322.1	25.8752	-0.231297	0.218626	0.00405377	0.128447	NA	lncRNA	ENSG00000255224	NA
CCDC90B	682.293	0.12858	0.0721828	0.00406271	0.128585	coiled-coil domain containing 90B	protein_coding	ENSG00000137500	60492
AL512413.1	9.38678	-0.322567	0.356135	0.00407851	0.12894	NA	lncRNA	ENSG00000272088	NA
C8orf33	812.364	-0.170594	0.139629	0.00409253	0.129008	chromosome 8 open reading frame 33	protein_coding	ENSG00000182307	65265
CCDC200	5.30287	-0.320715	0.393879	0.0040975	0.129008	coiled-coil domain containing 200	protein_coding	ENSG00000236383	100874261
LINC01775	8.25428	-0.303925	0.316246	0.00408529	0.129008	long intergenic non-protein coding RNA 1775	lncRNA	ENSG00000267201	101928602
RN7SL378P	7.66675	0.278893	0.27971	0.00409906	0.129008	RNA, 7SL, cytoplasmic 378, pseudogene	misc_RNA	ENSG00000265684	106481026
AC096637.3	3.96174	-0.308879	0.404296	0.00412494	0.129098	NA	lncRNA	ENSG00000231057	NA
CYB5D1	56.1269	-0.184686	0.15971	0.0041109	0.129098	cytochrome b5 domain containing 1	protein_coding	ENSG00000182224	124637
GBP3	1760.21	0.221312	0.207257	0.00411566	0.129098	guanylate binding protein 3	protein_coding	ENSG00000117226	2635
PCP4L1	206.468	0.228541	0.39451	0.00411701	0.129098	Purkinje cell protein 4 like 1	protein_coding	ENSG00000248485	654790
POLK	881.094	0.133239	0.0801186	0.004123	0.129098	DNA polymerase kappa	protein_coding	ENSG00000122008	51426
AC091057.5	44.4719	-0.251695	0.245584	0.00414544	0.129217	NA	transcribed_unprocessed_pseudogene	ENSG00000284783	NA
AC131210.1	8.32261	0.319504	0.35379	0.00416432	0.129217	NA	lncRNA	ENSG00000240888	NA
CHMP1B2P	128.793	0.309379	0.402081	0.00418015	0.129217	charged multivesicular body protein 1B2, pseudogene	transcribed_unitary_pseudogene	ENSG00000278530	101060146
CPSF1	2252.7	-0.153854	0.114964	0.0041776	0.129217	cleavage and polyadenylation specific factor 1	protein_coding	ENSG00000071894	29894
FOXP2	180.681	0.322523	0.383343	0.00415347	0.129217	forkhead box P2	protein_coding	ENSG00000128573	93986
KRCC1	496.319	0.220687	0.207276	0.00416704	0.129217	lysine rich coiled-coil 1	protein_coding	ENSG00000172086	51315
MBD5	1269.12	0.13353	0.0809276	0.00416701	0.129217	methyl-CpG binding domain protein 5	protein_coding	ENSG00000204406	55777
SLC12A9	1100.54	-0.148848	0.106617	0.00415556	0.129217	solute carrier family 12 member 9	protein_coding	ENSG00000146828	56996
SPC24	330.991	-0.183744	0.159162	0.00417182	0.129217	SPC24 component of NDC80 kinetochore complex	protein_coding	ENSG00000161888	147841
SRP14P4	3.35098	-0.299051	0.406724	0.00418406	0.129217	signal recognition particle 14 pseudogene 4	processed_pseudogene	ENSG00000268062	111644147
WDR72	839.497	-0.314832	0.399248	0.00413909	0.129217	WD repeat domain 72	protein_coding	ENSG00000166415	256764
ZNF790-AS1	80.7946	0.291995	0.299338	0.00413853	0.129217	ZNF790 antisense RNA 1	lncRNA	ENSG00000267254	284408
AC007435.1	10.3903	0.239158	0.23076	0.00419148	0.129304	NA	misc_RNA	ENSG00000277948	NA
NGFR	100.685	0.302015	0.404686	0.00422244	0.130116	nerve growth factor receptor	protein_coding	ENSG00000064300	4804
COPRS	339.543	-0.199788	0.18144	0.00423028	0.130215	coordinator of PRMT5 and differentiation stimulator	protein_coding	ENSG00000172301	55352
CTTNBP2	291.803	0.317956	0.3561	0.00424566	0.130545	cortactin binding protein 2	protein_coding	ENSG00000077063	83992
RCC1L	833.559	-0.134003	0.0823811	0.0042556	0.130707	RCC1 like	protein_coding	ENSG00000274523	81554
CD37	169.082	0.272979	0.276195	0.00427844	0.130835	CD37 molecule	protein_coding	ENSG00000104894	951
FLG-AS1	94.9408	0.318567	0.382482	0.00427618	0.130835	FLG antisense RNA 1	lncRNA	ENSG00000237975	339400
ISL1	48.6255	0.31628	0.389637	0.00427099	0.130835	ISL LIM homeobox 1	protein_coding	ENSG00000016082	3670
SLC25A25	799.8	-0.143479	0.0986995	0.00427175	0.130835	solute carrier family 25 member 25	protein_coding	ENSG00000148339	114789
EVC2	142.124	0.279676	0.286043	0.00429889	0.131317	EvC ciliary complex subunit 2	protein_coding	ENSG00000173040	132884
MYBL2	1255.37	-0.279227	0.286317	0.00433314	0.132076	MYB proto-oncogene like 2	protein_coding	ENSG00000101057	4605
TYMS	522.884	-0.195591	0.177186	0.00432901	0.132076	thymidylate synthetase	protein_coding	ENSG00000176890	7298
AC107959.1	74.4516	0.214651	0.202416	0.00435251	0.132116	NA	lncRNA	ENSG00000245025	NA
FYB2	15.9199	0.311566	0.392418	0.0043518	0.132116	FYN binding protein 2	protein_coding	ENSG00000187889	199920
LGI3	34.576	0.223586	0.390527	0.00434246	0.132116	leucine rich repeat LGI family member 3	protein_coding	ENSG00000168481	203190
LINC01285	47.2564	-0.298021	0.316314	0.00435329	0.132116	long intergenic non-protein coding RNA 1285	lncRNA	ENSG00000203650	101928287
ZNF667	40.0877	0.311195	0.344115	0.0043594	0.132158	zinc finger protein 667	protein_coding	ENSG00000198046	63934
MRPS36	253.816	0.149485	0.10966	0.00436726	0.132253	mitochondrial ribosomal protein S36	protein_coding	ENSG00000134056	92259
TAP1	3368.02	0.195344	0.177494	0.00437847	0.13245	transporter 1, ATP binding cassette subfamily B member	protein_coding	ENSG00000168394	6890
SMAD4	1612.47	0.128277	0.0737395	0.00438625	0.132542	SMAD family member 4	protein_coding	ENSG00000141646	4089
MTG2	805.579	-0.140198	0.0941377	0.0043953	0.132673	mitochondrial ribosome associated GTPase 2	protein_coding	ENSG00000101181	26164
ZNF853	28.0439	0.283779	0.295036	0.00440653	0.132869	zinc finger protein 853	protein_coding	ENSG00000236609	54753
NTMT1	390.73	-0.166241	0.137113	0.0044549	0.134183	N-terminal Xaa-Pro-Lys N-methyltransferase 1	protein_coding	ENSG00000148335	28989
LINC02516	37.2723	0.292791	0.311311	0.00446545	0.134356	long intergenic non-protein coding RNA 2516	lncRNA	ENSG00000261083	101927087
LINC00242	5.65581	-0.312495	0.361654	0.00449272	0.135032	long intergenic non-protein coding RNA 242	lncRNA	ENSG00000229214	401288
ANKRA2	355.17	0.145943	0.104977	0.00450657	0.135303	ankyrin repeat family A member 2	protein_coding	ENSG00000164331	57763
AC092384.3	15.1236	0.309151	0.349445	0.00451557	0.135341	NA	lncRNA	ENSG00000261226	NA
KCTD12	1304.77	0.211797	0.201106	0.0045175	0.135341	potassium channel tetramerization domain containing 12	protein_coding	ENSG00000178695	115207
AL606834.2	13.0225	0.296568	0.320491	0.00453015	0.135551	NA	lncRNA	ENSG00000270062	NA
NR3C1	1761.07	0.168973	0.142075	0.00453416	0.135551	nuclear receptor subfamily 3 group C member 1	protein_coding	ENSG00000113580	2908
OSGIN2	526.711	-0.196379	0.181164	0.00455618	0.136064	oxidative stress induced growth inhibitor family member 2	protein_coding	ENSG00000164823	734
LINC01770	39.4679	-0.252631	0.255412	0.00458019	0.136636	long intergenic non-protein coding RNA 1770	lncRNA	ENSG00000225285	102724312
RFX2	240.815	-0.153891	0.119055	0.00459285	0.136868	regulatory factor X2	protein_coding	ENSG00000087903	5990
ORC6	303.34	-0.224706	0.219913	0.00464914	0.138398	origin recognition complex subunit 6	protein_coding	ENSG00000091651	23594
DUSP5P1	6.97187	-0.300896	0.390891	0.00465448	0.13841	dual specificity phosphatase 5 pseudogene 1	processed_pseudogene	ENSG00000183929	574029
CLIP2	1439.24	-0.191713	0.176516	0.00469428	0.138858	CAP-Gly domain containing linker protein 2	protein_coding	ENSG00000106665	7461
ENOX1	32.6166	0.293024	0.319806	0.00468536	0.138858	ecto-NOX disulfide-thiol exchanger 1	protein_coding	ENSG00000120658	55068
FAM136A	1184.41	-0.135602	0.0883566	0.00467975	0.138858	family with sequence similarity 136 member A	protein_coding	ENSG00000035141	84908
GCN1	6405.09	-0.111921	0.0531259	0.00469421	0.138858	GCN1 activator of EIF2AK4	protein_coding	ENSG00000089154	10985
MIR4768	14.5317	0.296475	0.326655	0.00468216	0.138858	microRNA 4768	miRNA	ENSG00000265465	100616249
LINC01719	33.5477	-0.251686	0.256646	0.00470666	0.139077	long intergenic non-protein coding RNA 1719	lncRNA	ENSG00000233396	101928979
FZD10	109.615	0.306419	0.374824	0.00471542	0.139189	frizzled class receptor 10	protein_coding	ENSG00000111432	11211
PKHD1L1	90.5244	0.306	0.358208	0.00472494	0.139324	PKHD1 like 1	protein_coding	ENSG00000205038	93035
DCP2	1831.31	0.131803	0.0821084	0.00474496	0.139767	decapping mRNA 2	protein_coding	ENSG00000172795	167227
GIMAP8	278.654	0.233478	0.233264	0.00476168	0.140112	GTPase, IMAP family member 8	protein_coding	ENSG00000171115	155038
ZNF876P	55.7951	0.250259	0.256082	0.00477716	0.14042	zinc finger protein 876, pseudogene	transcribed_unprocessed_pseudogene	ENSG00000198155	642280
PIK3CG	330.156	0.242156	0.245428	0.00479514	0.140763	phosphatidylinositol-4,5-bisphosphate 3-kinase catalytic subunit gamma	protein_coding	ENSG00000105851	5294
RGMB	626.766	0.162315	0.134583	0.00479885	0.140763	repulsive guidance molecule BMP co-receptor b	protein_coding	ENSG00000174136	285704
ADAM20P1	59.3568	0.217477	0.213213	0.0048378	0.140835	ADAM metallopeptidase domain 20 pseudogene 1	transcribed_unprocessed_pseudogene	ENSG00000259158	317760
BDH2	360.816	0.197117	0.185848	0.0048465	0.140835	3-hydroxybutyrate dehydrogenase 2	protein_coding	ENSG00000164039	56898
CRTC2	700.678	-0.11572	0.0577972	0.00482781	0.140835	CREB regulated transcription coactivator 2	protein_coding	ENSG00000160741	200186
ETS2	3767.65	-0.157144	0.126573	0.00482443	0.140835	ETS proto-oncogene 2, transcription factor	protein_coding	ENSG00000157557	2114
GRIN3A	31.4275	0.300265	0.384063	0.00481027	0.140835	glutamate ionotropic receptor NMDA type subunit 3A	protein_coding	ENSG00000198785	116443
LINC00659	62.041	-0.302327	0.378002	0.00482857	0.140835	long intergenic non-protein coding RNA 659	lncRNA	ENSG00000228705	100652730
PPFIA3	458.794	-0.200209	0.190077	0.00484599	0.140835	PTPRF interacting protein alpha 3	protein_coding	ENSG00000177380	8541
UBQLN4	1145.42	-0.128714	0.0773587	0.0048423	0.140835	ubiquilin 4	protein_coding	ENSG00000160803	56893
ZNF542P	144.768	0.266506	0.280401	0.00483582	0.140835	zinc finger protein 542, pseudogene	transcribed_unprocessed_pseudogene	ENSG00000240225	147947
MIIP	413.677	-0.13321	0.0853799	0.00485362	0.140896	migration and invasion inhibitory protein	protein_coding	ENSG00000116691	60672
TRBV18	5.54607	0.302759	0.367423	0.00487535	0.14138	T cell receptor beta variable 18	TR_V_gene	ENSG00000276557	28569
MORC2	1395.69	-0.122994	0.0682264	0.00490235	0.14187	MORC family CW-type zinc finger 2	protein_coding	ENSG00000133422	22880
SAPCD2	908.627	-0.258847	0.270589	0.00489734	0.14187	suppressor APC domain containing 2	protein_coding	ENSG00000186193	89958
AL451062.2	6.25424	0.276222	0.297583	0.00491465	0.142079	NA	processed_pseudogene	ENSG00000233674	NA
AC008957.3	50.0911	0.300388	0.353517	0.0049253	0.14224	NA	TEC	ENSG00000279400	NA
AC010186.3	280.296	0.194595	0.183463	0.00493523	0.142241	NA	lncRNA	ENSG00000257027	NA
CCT6A	4435.85	-0.165542	0.141001	0.00493549	0.142241	chaperonin containing TCP1 subunit 6A	protein_coding	ENSG00000146731	908
DXO	268.94	-0.127472	0.0759152	0.00495465	0.142542	decapping exoribonuclease	protein_coding	ENSG00000204348	1797
KIF18B	641.282	-0.210236	0.205158	0.00495607	0.142542	kinesin family member 18B	protein_coding	ENSG00000186185	146909
AL157829.1	43.359	0.214836	0.382142	0.00497583	0.142963	NA	lncRNA	ENSG00000285820	NA
IL15	260.956	0.230302	0.232654	0.00498411	0.142981	interleukin 15	protein_coding	ENSG00000164136	3600
KCNQ5	24.824	0.299426	0.35646	0.00498665	0.142981	potassium voltage-gated channel subfamily Q member 5	protein_coding	ENSG00000185760	56479
CDT1	323.527	-0.174596	0.155529	0.00500624	0.143396	chromatin licensing and DNA replication factor 1	protein_coding	ENSG00000167513	81620
CD109	1928.47	0.283164	0.312914	0.00501428	0.14348	CD109 molecule	protein_coding	ENSG00000156535	135228
CALML3-AS1	339.375	0.241673	0.392278	0.00502276	0.143576	CALML3 antisense RNA 1	lncRNA	ENSG00000205488	100132159
PPP1R35	200.064	-0.133541	0.0872418	0.00502841	0.143591	protein phosphatase 1 regulatory subunit 35	protein_coding	ENSG00000160813	221908
AC011601.1	4.12946	0.23975	0.391414	0.00505813	0.144107	NA	lncRNA	ENSG00000257515	NA
AC124852.1	40.1623	0.296374	0.37481	0.00506704	0.144107	NA	lncRNA	ENSG00000248994	NA
NUSAP1	1322.81	-0.185255	0.171777	0.0050637	0.144107	nucleolar and spindle associated protein 1	protein_coding	ENSG00000137804	51203
RABL6	2360.41	-0.130392	0.0817796	0.00506416	0.144107	RAB, member RAS oncogene family like 6	protein_coding	ENSG00000196642	55684
AC134312.3	7.55377	-0.292987	0.33835	0.00508156	0.144258	NA	lncRNA	ENSG00000260166	NA
RNU6-1045P	14.357	-0.217315	0.216587	0.00508554	0.144258	RNA, U6 small nuclear 1045, pseudogene	snRNA	ENSG00000252130	106480025
TMEM156	44.9921	0.272982	0.297019	0.00508775	0.144258	transmembrane protein 156	protein_coding	ENSG00000121895	80008
NUP62	1600.8	-0.104875	0.0475211	0.00510323	0.14455	nucleoporin 62	protein_coding	ENSG00000213024	23636
ATG4C	238.135	0.13339	0.087607	0.00511735	0.144804	autophagy related 4C cysteine peptidase	protein_coding	ENSG00000125703	84938
NLRP3P1	43.1569	0.296029	0.35887	0.005142	0.145288	NLR family pyrin domain containing 3 pseudogene 1	unprocessed_pseudogene	ENSG00000277883	347402
TRIM24	1323.54	-0.138011	0.0962938	0.00514482	0.145288	tripartite motif containing 24	protein_coding	ENSG00000122779	8805
AC239800.2	3.29436	-0.229873	0.387258	0.00517199	0.145909	NA	lncRNA	ENSG00000232721	NA
AC046143.2	6.30639	-0.243222	0.254859	0.00523384	0.146534	NA	lncRNA	ENSG00000272707	NA
AC079193.2	9.94092	0.293872	0.354585	0.00521913	0.146534	NA	lncRNA	ENSG00000249258	NA
AC104837.2	7.53437	0.288462	0.380589	0.00523896	0.146534	NA	processed_pseudogene	ENSG00000238015	NA
AC108860.2	54.0584	-0.243379	0.254871	0.00522224	0.146534	long intergenic non-protein coding RNA 2894	lncRNA	ENSG00000261437	NA
CACNA2D3	98.5064	0.289446	0.337816	0.00524909	0.146534	calcium voltage-gated channel auxiliary subunit alpha2delta 3	protein_coding	ENSG00000157445	55799
CASP1P2	92.8051	0.292966	0.365223	0.00526734	0.146534	caspase 1 pseudogene 2	unprocessed_pseudogene	ENSG00000254750	440067
PLA2G2D	34.5866	0.278183	0.388978	0.00524451	0.146534	phospholipase A2 group IID	protein_coding	ENSG00000117215	26279
PRDM1	2198.18	0.247994	0.261777	0.00523567	0.146534	PR/SET domain 1	protein_coding	ENSG00000057657	639
SCEL-AS1	3.77102	0.219669	0.382542	0.0052654	0.146534	SCEL antisense RNA 1	lncRNA	ENSG00000224347	104355296
SGO1-AS1	30.6774	0.231129	0.237467	0.00521182	0.146534	SGO1 antisense RNA 1	lncRNA	ENSG00000231304	100874028
SYNPO2	754.148	0.263551	0.284718	0.00520795	0.146534	synaptopodin 2	protein_coding	ENSG00000172403	171024
TRBV29-1	4.88095	0.285539	0.38345	0.00525532	0.146534	T cell receptor beta variable 29-1	TR_V_gene	ENSG00000232869	28558
TRIM72	64.9994	-0.275325	0.389693	0.00526697	0.146534	tripartite motif containing 72	protein_coding	ENSG00000177238	493829
ZNF577	290.527	0.198404	0.192246	0.00521601	0.146534	zinc finger protein 577	protein_coding	ENSG00000161551	84765
AC091516.1	10.3227	-0.235908	0.245532	0.00529459	0.146733	NA	processed_pseudogene	ENSG00000257752	NA
ATP6AP1L	91.4694	0.177746	0.163308	0.00529413	0.146733	ATPase H+ transporting accessory protein 1 like (pseudogene)	protein_coding	ENSG00000205464	92270
EXOSC4	299.999	-0.150692	0.120035	0.00528407	0.146733	exosome component 4	protein_coding	ENSG00000178896	54512
NPHS1	19.564	-0.285279	0.382117	0.00529882	0.146733	NPHS1 adhesion molecule, nephrin	protein_coding	ENSG00000161270	4868
PTGES3P1	54.4869	0.175914	0.160629	0.00530064	0.146733	prostaglandin E synthase 3 pseudogene 1	processed_pseudogene	ENSG00000234518	284672
HAVCR2	196.51	0.209976	0.209559	0.00530611	0.14674	hepatitis A virus cellular receptor 2	protein_coding	ENSG00000135077	84868
ADAM20	66.8861	0.215551	0.217718	0.00533552	0.147219	ADAM metallopeptidase domain 20	protein_coding	ENSG00000134007	8748
CYP39A1	79.9017	0.247148	0.262533	0.00533918	0.147219	cytochrome P450 family 39 subfamily A member 1	protein_coding	ENSG00000146233	51302
JAKMIP2	43.1585	0.255982	0.275792	0.00533651	0.147219	janus kinase and microtubule interacting protein 2	protein_coding	ENSG00000176049	9832
ENAH	2512.93	-0.177752	0.164289	0.00538526	0.148343	ENAH actin regulator	protein_coding	ENSG00000154380	55740
MIR100HG	166.658	0.274556	0.308812	0.0053909	0.148353	mir-100-let-7a-2-mir-125b-1 cluster host gene	lncRNA	ENSG00000255248	399959
ABI3BP	165.764	0.288871	0.349947	0.00542171	0.149044	ABI family member 3 binding protein	protein_coding	ENSG00000154175	25890
INTS1	3577.82	-0.120798	0.0673254	0.00542706	0.149044	integrator complex subunit 1	protein_coding	ENSG00000164880	26173
LMBRD1	970.989	0.143222	0.108102	0.00543198	0.149044	LMBR1 domain containing 1	protein_coding	ENSG00000168216	55788
AL359715.4	18.7641	0.218748	0.223794	0.00544821	0.149198	NA	TEC	ENSG00000279022	NA
ZNF569	73.1367	0.22428	0.231567	0.00544725	0.149198	zinc finger protein 569	protein_coding	ENSG00000196437	148266
SPATA33	204.284	-0.142241	0.106507	0.0054553	0.149246	spermatogenesis associated 33	protein_coding	ENSG00000167523	124045
LINC01675	4.80009	0.286463	0.371701	0.00546747	0.149434	long intergenic non-protein coding RNA 1675	lncRNA	ENSG00000234142	105371590
RELN	23.6917	0.272834	0.386114	0.00547664	0.149538	reelin	protein_coding	ENSG00000189056	5649
SETDB1	1580.88	-0.112657	0.0562454	0.00548418	0.149599	SET domain bifurcated histone lysine methyltransferase 1	protein_coding	ENSG00000143379	9869
PALM	97.3877	0.242716	0.259172	0.00550938	0.15014	paralemmin	protein_coding	ENSG00000099864	5064
SESN3	2203.64	0.270661	0.305956	0.00554224	0.150889	sestrin 3	protein_coding	ENSG00000149212	143686
LINC02532	1140.3	-0.282207	0.374718	0.00557132	0.151533	long intergenic non-protein coding RNA 2532	lncRNA	ENSG00000235142	100422737
RAD51	188.83	-0.189574	0.183908	0.00557884	0.151591	RAD51 recombinase	protein_coding	ENSG00000051180	5888
TRAJ26	5.84089	0.285325	0.364251	0.00559078	0.151768	T cell receptor alpha joining 26	TR_J_gene	ENSG00000211863	28729
AC104389.5	19.4193	0.246065	0.266035	0.00560565	0.152019	NA	protein_coding	ENSG00000239920	NA
EPB41L5	1116.23	-0.134097	0.0925217	0.00561567	0.152019	erythrocyte membrane protein band 4.1 like 5	protein_coding	ENSG00000115109	57669
IFT22	210.653	-0.188134	0.182221	0.0056163	0.152019	intraflagellar transport 22	protein_coding	ENSG00000128581	64792
AL022067.1	23.3752	0.266477	0.300835	0.00563996	0.152073	NA	lncRNA	ENSG00000269919	NA
AL359921.2	15.2743	-0.195114	0.192684	0.00563998	0.152073	NA	lncRNA	ENSG00000273058	NA
ITGB2	854.02	0.204562	0.206154	0.00562943	0.152073	integrin subunit beta 2	protein_coding	ENSG00000160255	3689
KXD1	1049.68	-0.112541	0.0565383	0.00562867	0.152073	KxDL motif containing 1	protein_coding	ENSG00000105700	79036
JADE3	478.364	-0.169033	0.153602	0.0056519	0.152248	jade family PHD finger 3	protein_coding	ENSG00000102221	9767
RAB3C	100.266	0.282911	0.344737	0.00567498	0.152723	RAB3C, member RAS oncogene family	protein_coding	ENSG00000152932	115827
ZMYND15	128.281	-0.171339	0.157507	0.00568085	0.152735	zinc finger MYND-type containing 15	protein_coding	ENSG00000141497	84225
FOXM1	1327.22	-0.224713	0.236413	0.00572594	0.153678	forkhead box M1	protein_coding	ENSG00000111206	2305
KAT2B	1313.96	0.21797	0.226761	0.00573271	0.153678	lysine acetyltransferase 2B	protein_coding	ENSG00000114166	8850
MYCBP2	8048.89	0.168646	0.153783	0.0057328	0.153678	MYC binding protein 2	protein_coding	ENSG00000005810	23077
UHRF1BP1	1457.11	-0.113418	0.0579551	0.00573785	0.153678	UHRF1 binding protein 1	protein_coding	ENSG00000065060	54887
LIG1	1037.56	-0.139531	0.103817	0.00574896	0.153828	DNA ligase 1	protein_coding	ENSG00000105486	3978
POLA1	1347.79	-0.127211	0.0804038	0.00576377	0.154078	DNA polymerase alpha 1, catalytic subunit	protein_coding	ENSG00000101868	5422
SNX31	173.732	0.251357	0.385627	0.00576957	0.154086	sorting nexin 31	protein_coding	ENSG00000174226	169166
ZNF257	58.0962	0.227637	0.241492	0.00577839	0.154175	zinc finger protein 257	protein_coding	ENSG00000197134	113835
SMPD4	1477.76	-0.119774	0.0673278	0.00578572	0.154224	sphingomyelin phosphodiesterase 4	protein_coding	ENSG00000136699	55627
BAAT	180.539	-0.263234	0.383383	0.00579485	0.15432	bile acid-CoA:amino acid N-acyltransferase	protein_coding	ENSG00000136881	570
FGF14	9.31655	0.249595	0.385091	0.00581249	0.15433	fibroblast growth factor 14	protein_coding	ENSG00000102466	2259
FMO6P	6.53843	0.241873	0.384521	0.00581721	0.15433	flavin containing dimethylaniline monoxygenase 6, pseudogene	transcribed_unitary_pseudogene	ENSG00000117507	388714
SOS1	2617.36	0.11415	0.0591309	0.00580938	0.15433	SOS Ras/Rac guanine nucleotide exchange factor 1	protein_coding	ENSG00000115904	6654
TSPAN6	1291.84	0.239974	0.260503	0.00580992	0.15433	tetraspanin 6	protein_coding	ENSG00000000003	7105
ATXN2-AS	7.86281	-0.254676	0.284715	0.00583617	0.154686	ATXN2 antisense RNA	lncRNA	ENSG00000258099	102723619
CBX8	194.276	-0.147683	0.119618	0.00585112	0.15479	chromobox 8	protein_coding	ENSG00000141570	57332
ZNF300P1	50.44	0.273387	0.322611	0.00584571	0.15479	zinc finger protein 300 pseudogene 1	transcribed_unprocessed_pseudogene	ENSG00000197083	134466
IGFBP5	3992.7	0.279153	0.363349	0.00586436	0.154848	insulin like growth factor binding protein 5	protein_coding	ENSG00000115461	3488
PSMB8	1398.35	0.151772	0.126932	0.00585991	0.154848	proteasome 20S subunit beta 8	protein_coding	ENSG00000204264	5696
ADAM8	1010.35	-0.234441	0.253195	0.00587462	0.154973	ADAM metallopeptidase domain 8	protein_coding	ENSG00000151651	101
ZNF287	103.097	0.193014	0.192636	0.00589965	0.155487	zinc finger protein 287	protein_coding	ENSG00000141040	57336
AL359504.1	6.88852	0.278722	0.346517	0.00590878	0.155515	PRKACB divergent transcript	lncRNA	ENSG00000271576	NA
LINC00476	175.321	0.141649	0.109106	0.00591737	0.155515	ERCC6L2 antisense RNA 1	lncRNA	ENSG00000175611	100128782
LPAR1	486.139	0.167418	0.153586	0.00591504	0.155515	lysophosphatidic acid receptor 1	protein_coding	ENSG00000198121	1902
RAPGEF6	1487.83	0.120884	0.0698181	0.00592326	0.155524	Rap guanine nucleotide exchange factor 6	protein_coding	ENSG00000158987	51735
TRAV12-2	7.79253	0.270378	0.376159	0.0059292	0.155535	T cell receptor alpha variable 12-2	TR_V_gene	ENSG00000211789	28673
HJURP	732.716	-0.193223	0.193507	0.0059485	0.15575	Holliday junction recognition protein	protein_coding	ENSG00000123485	55355
PPM1K-DT	11.5229	0.264451	0.379851	0.00594585	0.15575	PPM1K divergent transcript	lncRNA	ENSG00000246375	105369192
AC068620.3	5.92134	0.275546	0.338391	0.00600574	0.156518	NA	transcribed_unprocessed_pseudogene	ENSG00000283156	NA
BEND3	376.764	-0.172103	0.161919	0.00600533	0.156518	BEN domain containing 3	protein_coding	ENSG00000178409	57673
DHX37	796.304	-0.12866	0.084592	0.00598914	0.156518	DEAH-box helicase 37	protein_coding	ENSG00000150990	57647
PRKCB	306.986	0.24811	0.277277	0.00600534	0.156518	protein kinase C beta	protein_coding	ENSG00000166501	5579
TENM3	101.02	0.276361	0.362391	0.00599755	0.156518	teneurin transmembrane protein 3	protein_coding	ENSG00000218336	55714
DOCK1	3552.3	-0.119215	0.0674544	0.00601911	0.156656	dedicator of cytokinesis 1	protein_coding	ENSG00000150760	1793
JAM2	152.392	0.257179	0.293743	0.00602781	0.156656	junctional adhesion molecule 2	protein_coding	ENSG00000154721	58494
KRT8P12	159.875	-0.131038	0.0894905	0.00602771	0.156656	keratin 8 pseudogene 12	transcribed_processed_pseudogene	ENSG00000229320	90133
GNMT	9.1795	0.265265	0.310764	0.00605141	0.157124	glycine N-methyltransferase	protein_coding	ENSG00000124713	27232
SCUBE2	81.4388	0.264376	0.309002	0.00605768	0.157141	signal peptide, CUB domain and EGF like domain containing 2	protein_coding	ENSG00000175356	57758
AC002128.1	76.406	-0.140373	0.108236	0.00611452	0.157395	NA	lncRNA	ENSG00000268947	NA
C9orf139	18.7261	0.262436	0.306291	0.00610531	0.157395	long intergenic non-protein coding RNA 2908	lncRNA	ENSG00000180539	401563
CADM2	7.8903	0.248944	0.381229	0.00611204	0.157395	cell adhesion molecule 2	protein_coding	ENSG00000175161	253559
IFIT1P1	17.2066	-0.24021	0.266031	0.00609238	0.157395	interferon induced protein with tetratricopeptide repeats 1 pseudogene 1	processed_pseudogene	ENSG00000215515	8373
PTGDS	130.666	0.265141	0.311663	0.00608703	0.157395	prostaglandin D2 synthase	protein_coding	ENSG00000107317	5730
SNX20	148.127	0.233864	0.256028	0.00609429	0.157395	sorting nexin 20	protein_coding	ENSG00000167208	124460
TENM4	489.764	0.275007	0.353711	0.00611799	0.157395	teneurin transmembrane protein 4	protein_coding	ENSG00000149256	26011
TENT2	1402.97	0.125248	0.0787803	0.0061161	0.157395	terminal nucleotidyltransferase 2	protein_coding	ENSG00000164329	167153
ZMAT3	861.81	0.121664	0.0719789	0.00608613	0.157395	zinc finger matrin-type 3	protein_coding	ENSG00000172667	64393
AURKB	376.046	-0.175165	0.168018	0.00613442	0.157673	aurora kinase B	protein_coding	ENSG00000178999	9212
CPXM2	118.667	0.262421	0.30848	0.0061774	0.15836	carboxypeptidase X, M14 family member 2	protein_coding	ENSG00000121898	119587
CYP4B1	406.685	0.224943	0.377803	0.00618374	0.15836	cytochrome P450 family 4 subfamily B member 1	protein_coding	ENSG00000142973	1580
DCBLD2	628.307	0.226606	0.246204	0.00617948	0.15836	discoidin, CUB and LCCL domain containing 2	protein_coding	ENSG00000057019	131566
MIATNB	339.976	0.192488	0.195009	0.00617628	0.15836	MIAT neighbor	lncRNA	ENSG00000244625	102724827
AC006042.2	98.9966	0.207749	0.218534	0.00623355	0.15891	NA	processed_pseudogene	ENSG00000233264	NA
AC008957.1	16.1845	0.264007	0.313732	0.0062255	0.15891	NA	lncRNA	ENSG00000250155	NA
AC010615.2	31.9674	0.264782	0.372609	0.00623135	0.15891	NA	lncRNA	ENSG00000268119	NA
SLC25A13	1226.01	-0.134076	0.0968815	0.00623042	0.15891	solute carrier family 25 member 13	protein_coding	ENSG00000004864	10165
TP53I11	2034.69	-0.239062	0.266636	0.00622621	0.15891	tumor protein p53 inducible protein 11	protein_coding	ENSG00000175274	9537
TRAJ14	6.92667	0.271928	0.342937	0.00625688	0.15936	T cell receptor alpha joining 14	TR_J_gene	ENSG00000211875	28741
ARHGAP8	699.735	-0.181563	0.179329	0.00626636	0.159457	Rho GTPase activating protein 8	protein_coding	ENSG00000241484	23779
GIN1	187.241	0.127609	0.0843363	0.0062753	0.159539	gypsy retrotransposon integrase 1	protein_coding	ENSG00000145723	54826
CXCL13	70.4745	0.269787	0.361725	0.006302	0.160073	C-X-C motif chemokine ligand 13	protein_coding	ENSG00000156234	10563
SUSD6	2693.59	0.138857	0.106813	0.00630944	0.160117	sushi domain containing 6	protein_coding	ENSG00000100647	9766
DHRS9	964.598	0.265545	0.36906	0.00631821	0.160195	dehydrogenase/reductase 9	protein_coding	ENSG00000073737	10170
TRAV8-3	8.13375	0.267665	0.328318	0.00632713	0.160276	T cell receptor alpha variable 8-3	TR_V_gene	ENSG00000211787	28683
C8orf31	97.0079	-0.268829	0.334381	0.00635174	0.160754	long intergenic non-protein coding RNA 2904	lncRNA	ENSG00000177335	286122
AP5Z1	1057.34	-0.132395	0.0944741	0.00636388	0.160916	adaptor related protein complex 5 subunit zeta 1	protein_coding	ENSG00000242802	9907
HCG22	303.028	0.195912	0.364919	0.00637932	0.161161	HLA complex group 22 (gene/pseudogene)	lncRNA	ENSG00000228789	285834
CMAS	876.598	0.164569	0.153445	0.00639734	0.161471	cytidine monophosphate N-acetylneuraminic acid synthetase	protein_coding	ENSG00000111726	55907
MEGF10	22.0883	0.268292	0.335841	0.00640372	0.161487	multiple EGF like domains 10	protein_coding	ENSG00000145794	84466
PADI1	3552.24	0.228142	0.376473	0.00643316	0.162083	peptidyl arginine deiminase 1	protein_coding	ENSG00000142623	29943
TOX	126.674	0.263185	0.319775	0.00644232	0.162168	thymocyte selection associated high mobility group box	protein_coding	ENSG00000198846	9760
ARHGAP10	1078.03	0.198395	0.207361	0.00647239	0.162325	Rho GTPase activating protein 10	protein_coding	ENSG00000071205	79658
HRCT1	12.0671	0.259895	0.370804	0.00646043	0.162325	histidine rich carboxyl terminus 1	protein_coding	ENSG00000196196	646962
LINC02236	21.9706	-0.246992	0.285386	0.00647748	0.162325	long intergenic non-protein coding RNA 2236	lncRNA	ENSG00000251365	109729133
LIPF	8142.86	0.191894	0.362334	0.00647311	0.162325	lipase F, gastric type	protein_coding	ENSG00000182333	8513
SYNJ2	1873.17	-0.144529	0.118748	0.0064568	0.162325	synaptojanin 2	protein_coding	ENSG00000078269	8871
AC087280.2	20.0349	0.251903	0.295234	0.00649411	0.162397	NA	lncRNA	ENSG00000283415	NA
PCSK2	4.0374	0.216583	0.373082	0.00648795	0.162397	proprotein convertase subtilisin/kexin type 2	protein_coding	ENSG00000125851	5126
RPL23AP82	94.6615	0.15541	0.138752	0.00649772	0.162397	ribosomal protein L23a pseudogene 7	transcribed_unprocessed_pseudogene	ENSG00000184319	284942
ATF3	454.252	-0.195419	0.203383	0.00652111	0.162836	activating transcription factor 3	protein_coding	ENSG00000162772	467
ZNF3	944.235	-0.12503	0.0808946	0.00655427	0.163519	zinc finger protein 3	protein_coding	ENSG00000166526	7551
ACBD7	80.3739	-0.26039	0.319456	0.00663013	0.164251	acyl-CoA binding domain containing 7	protein_coding	ENSG00000176244	414149
BCL2	339.227	0.158392	0.144901	0.00661105	0.164251	BCL2 apoptosis regulator	protein_coding	ENSG00000171791	596
CARD16	155.866	0.174589	0.171876	0.00661984	0.164251	caspase recruitment domain family member 16	protein_coding	ENSG00000204397	114769
DHX34	860.397	-0.12536	0.0819972	0.00663047	0.164251	DExH-box helicase 34	protein_coding	ENSG00000134815	9704
DTYMK	567.696	-0.142723	0.116479	0.00660365	0.164251	deoxythymidylate kinase	protein_coding	ENSG00000168393	1841
RNF224	51.7698	0.257629	0.368704	0.00661868	0.164251	ring finger protein 224	protein_coding	ENSG00000233198	643596
SLC35C2	1424.04	-0.120621	0.0726034	0.00659603	0.164251	solute carrier family 35 member C2	protein_coding	ENSG00000080189	51006
TRAV8-2	4.13268	0.251829	0.372876	0.00660194	0.164251	T cell receptor alpha variable 8-2	TR_V_gene	ENSG00000211786	28684
AC011451.3	6.35049	0.261021	0.321781	0.00663936	0.164326	NA	lncRNA	ENSG00000283108	NA
IL12A-AS1	84.8039	0.240148	0.374958	0.00665658	0.164462	IL12A antisense RNA 1	lncRNA	ENSG00000244040	101928376
LSP1	584.1	0.208929	0.225764	0.006655	0.164462	lymphocyte specific protein 1	protein_coding	ENSG00000130592	4046
NALCN	16.7516	0.240355	0.374542	0.00668845	0.165103	sodium leak channel, non-selective	protein_coding	ENSG00000102452	259232
RNF180	98.0033	0.244404	0.285859	0.0067203	0.165744	ring finger protein 180	protein_coding	ENSG00000164197	285671
CCL11	58.4896	0.262711	0.355161	0.00673503	0.165815	C-C motif chemokine ligand 11	protein_coding	ENSG00000172156	6356
TRAJ4	6.59196	0.261851	0.358211	0.00673133	0.165815	T cell receptor alpha joining 4	TR_J_gene	ENSG00000211885	28751
ZNF626	204.745	0.234577	0.268505	0.00674288	0.165863	zinc finger protein 626	protein_coding	ENSG00000188171	199777
BCO2	204.14	0.2347	0.26887	0.00675131	0.165925	beta-carotene oxygenase 2	protein_coding	ENSG00000197580	83875
WDR7	975.357	0.128031	0.0882318	0.00676091	0.166015	WD repeat domain 7	protein_coding	ENSG00000091157	23335
DIRC3	29.154	0.249336	0.296987	0.00677165	0.166037	disrupted in renal carcinoma 3	lncRNA	ENSG00000231672	729582
GPC6	192.228	0.262843	0.349952	0.00677682	0.166037	glypican 6	protein_coding	ENSG00000183098	10082
NEK1	576.226	0.127562	0.0873835	0.00677956	0.166037	NIMA related kinase 1	protein_coding	ENSG00000137601	4750
IQCE	1501.65	-0.197249	0.209319	0.00679135	0.166181	IQ motif containing E	protein_coding	ENSG00000106012	23288
IL1RAPL2	26.3087	-0.239162	0.37301	0.00682058	0.16675	interleukin 1 receptor accessory protein like 2	protein_coding	ENSG00000189108	26280
OLFML3	169.255	0.233265	0.267748	0.00682762	0.166777	olfactomedin like 3	protein_coding	ENSG00000116774	56944
ZC3H18	1014.68	-0.118833	0.0704344	0.0068339	0.166785	zinc finger CCCH-type containing 18	protein_coding	ENSG00000158545	124245
AL023653.1	5.70378	0.257264	0.319293	0.00685169	0.16697	NA	lncRNA	ENSG00000240143	NA
RAB3IP	1738.26	-0.193079	0.203511	0.0068534	0.16697	RAB3A interacting protein	protein_coding	ENSG00000127328	117177
PKMYT1	379.003	-0.180642	0.18402	0.006868	0.167181	protein kinase, membrane associated tyrosine/threonine 1	protein_coding	ENSG00000127564	9088
PMS2P10	5.57384	-0.231798	0.266105	0.00687891	0.167301	PMS1 homolog 2, mismatch repair system component pseudogene 10	transcribed_unprocessed_pseudogene	ENSG00000276840	100288713
CERT1	1502.44	0.129031	0.0911966	0.00690177	0.16743	ceramide transporter 1	protein_coding	ENSG00000113163	10087
LINC01354	4.66057	0.258716	0.357245	0.00690212	0.16743	long intergenic non-protein coding RNA 1354	lncRNA	ENSG00000231768	100506795
LRRK2	1195.14	0.218681	0.244503	0.00689819	0.16743	leucine rich repeat kinase 2	protein_coding	ENSG00000188906	120892
SLC16A12	5.8997	0.254355	0.364124	0.00691001	0.167477	solute carrier family 16 member 12	protein_coding	ENSG00000152779	387700
SHANK2	1235.21	-0.194732	0.206942	0.00692799	0.167767	SH3 and multiple ankyrin repeat domains 2	protein_coding	ENSG00000162105	22941
AL162414.1	3.69248	0.239666	0.371106	0.0069605	0.168218	NA	lncRNA	ENSG00000227531	NA
ANKDD1A	107.182	0.170004	0.167695	0.00696877	0.168218	ankyrin repeat and death domain containing 1A	protein_coding	ENSG00000166839	348094
BAZ1B	3667.56	-0.120692	0.0745846	0.00697057	0.168218	bromodomain adjacent to zinc finger domain 1B	protein_coding	ENSG00000009954	9031
THAP12P1	7.56021	0.211529	0.368203	0.00696998	0.168218	THAP domain containing 12 pseudogene 1	processed_pseudogene	ENSG00000230665	728748
TOP2A	8405.44	-0.226274	0.258433	0.00698652	0.168313	DNA topoisomerase II alpha	protein_coding	ENSG00000131747	7153
UBL3	1762.46	0.170158	0.168064	0.00698115	0.168313	ubiquitin like 3	protein_coding	ENSG00000122042	5412
AC073475.1	16.0745	0.181289	0.186359	0.00699769	0.168437	MAD2L1 divergent transcript	lncRNA	ENSG00000250938	NA
MCM10	513.212	-0.179704	0.183869	0.00700381	0.16844	minichromosome maintenance 10 replication initiation factor	protein_coding	ENSG00000065328	55388
AC116552.1	9.56665	0.257538	0.354088	0.00701824	0.168642	ZFPM1 antisense RNA 1	lncRNA	ENSG00000261744	NA
MST1P2	88.4315	-0.188651	0.198422	0.0070274	0.168718	macrophage stimulating 1 pseudogene 2	unprocessed_pseudogene	ENSG00000186301	11209
SRRM3	148.349	0.256109	0.356991	0.00703545	0.168766	serine/arginine repetitive matrix 3	protein_coding	ENSG00000177679	222183
JAKMIP1	4.49449	0.252917	0.361691	0.00705273	0.169036	janus kinase and microtubule interacting protein 1	protein_coding	ENSG00000152969	152789
ADRA1D	5.29785	-0.173803	0.34918	0.0070612	0.169095	adrenoceptor alpha 1D	protein_coding	ENSG00000171873	146
UBE2T	273.862	-0.192514	0.20508	0.00707534	0.169289	ubiquitin conjugating enzyme E2 T	protein_coding	ENSG00000077152	29089
AC099063.4	7.34829	0.257548	0.348025	0.00709021	0.169371	NA	lncRNA	ENSG00000284734	NA
NCR1	19.7026	0.252521	0.31448	0.00709084	0.169371	natural cytotoxicity triggering receptor 1	protein_coding	ENSG00000189430	9437
PSMD6-AS1	7.36731	0.23293	0.272279	0.00711118	0.169655	PSMD6 antisense RNA 1	lncRNA	ENSG00000243410	109729140
SMDT1	165.3	0.129747	0.0940706	0.00711482	0.169655	single-pass membrane protein with aspartate rich tail 1	protein_coding	ENSG00000183172	91689
AC015920.1	30.2719	0.220917	0.251791	0.00714149	0.169767	NA	TEC	ENSG00000278972	NA
AC135166.1	3.4409	-0.209535	0.366552	0.007126	0.169767	NA	lncRNA	ENSG00000253286	NA
PDCD1LG2	60.3162	0.22102	0.25195	0.00714049	0.169767	programmed cell death 1 ligand 2	protein_coding	ENSG00000197646	80380
THNSL2	239.278	0.226104	0.260694	0.00714374	0.169767	threonine synthase like 2	protein_coding	ENSG00000144115	55258
AP003486.1	194.253	0.135052	0.105406	0.00716053	0.169878	NA	lncRNA	ENSG00000255455	NA
WDFY4	495.398	0.219233	0.249245	0.00716049	0.169878	WDFY family member 4	protein_coding	ENSG00000128815	57705
PDAP1	1340.01	-0.119	0.0722752	0.00716784	0.169908	PDGFA associated protein 1	protein_coding	ENSG00000106244	11333
ARID5B	2280.15	0.142709	0.120909	0.00718952	0.17024	AT-rich interaction domain 5B	protein_coding	ENSG00000150347	84159
CLEC3B	21.3059	0.253462	0.322055	0.00719402	0.17024	C-type lectin domain family 3 member B	protein_coding	ENSG00000163815	7123
AC092757.2	10.8068	-0.24959	0.310972	0.00722767	0.170461	NA	lncRNA	ENSG00000259732	NA
CEP120	701.333	0.113215	0.0624193	0.00721765	0.170461	centrosomal protein 120	protein_coding	ENSG00000168944	153241
MELK	749.679	-0.150299	0.135548	0.00722438	0.170461	maternal embryonic leucine zipper kinase	protein_coding	ENSG00000165304	9833
PHOSPHO1	20.2757	-0.248207	0.362619	0.00721001	0.170461	phosphoethanolamine/phosphocholine phosphatase 1	protein_coding	ENSG00000173868	162466
IL21-AS1	5.81015	0.24443	0.364596	0.00725362	0.170929	IL21 antisense RNA 1	lncRNA	ENSG00000227145	100996941
PLGLB1	18.2763	0.200518	0.220049	0.00726588	0.171074	plasminogen like B1	protein_coding	ENSG00000183281	5343
KRT222	3.72261	0.219727	0.367738	0.00729289	0.171423	keratin 222	protein_coding	ENSG00000213424	125113
SEMA4F	203.532	-0.165574	0.163156	0.00729167	0.171423	ssemaphorin 4F	protein_coding	ENSG00000135622	10505
DNAJB14	1354.45	0.123331	0.081664	0.00729973	0.17144	DnaJ heat shock protein family (Hsp40) member B14	protein_coding	ENSG00000164031	79982
GPR142	3.88071	0.237794	0.366712	0.00730922	0.171519	G protein-coupled receptor 142	protein_coding	ENSG00000257008	350383
AC020612.1	13.1493	0.219285	0.251765	0.00732448	0.171733	PARK7 pseudogene 1	processed_pseudogene	ENSG00000257243	NA
HDAC6	1300.73	-0.116868	0.069071	0.00734519	0.172016	histone deacetylase 6	protein_coding	ENSG00000094631	10013
PARP15	232.047	0.222246	0.257251	0.00734881	0.172016	poly(ADP-ribose) polymerase family member 15	protein_coding	ENSG00000173200	165631
KNOP1	1031.57	-0.134591	0.10597	0.00737817	0.172559	lysine rich nucleolar protein 1	protein_coding	ENSG00000103550	400506
AL121933.2	49.8246	0.248455	0.313437	0.00738826	0.172651	NA	lncRNA	ENSG00000286646	NA
CECR2	77.8568	0.249146	0.354834	0.00743472	0.173592	CECR2 histone acetyl-lysine reader	protein_coding	ENSG00000099954	27443
ZNF649	278.367	0.190519	0.205867	0.00744231	0.173625	zinc finger protein 649	protein_coding	ENSG00000198093	65251
STK36	784.391	-0.124881	0.0859072	0.00746767	0.174072	serine/threonine kinase 36	protein_coding	ENSG00000163482	27148
CCL16	4.83989	0.234123	0.365435	0.00747637	0.17413	C-C motif chemokine ligand 16	protein_coding	ENSG00000275152	6360
LRRC14	685.768	-0.127422	0.0917034	0.00752144	0.174889	leucine rich repeat containing 14	protein_coding	ENSG00000160959	9684
PGGT1B	1105.42	0.12025	0.0764328	0.00751779	0.174889	protein geranylgeranyltransferase type I subunit beta	protein_coding	ENSG00000164219	5229
VIPR2	11.2966	0.249007	0.351079	0.00753197	0.174989	vasoactive intestinal peptide receptor 2	protein_coding	ENSG00000106018	7434
AP003084.1	41.8215	0.129005	0.0953052	0.0075515	0.175121	NA	processed_pseudogene	ENSG00000254783	NA
CLN6	948.355	-0.141404	0.121041	0.00755281	0.175121	CLN6 transmembrane ER protein	protein_coding	ENSG00000128973	54982
IER3	1292.62	-0.155576	0.147874	0.0075595	0.175121	immediate early response 3	protein_coding	ENSG00000137331	8870
SATB1	749.203	0.173636	0.179245	0.00756264	0.175121	SATB homeobox 1	protein_coding	ENSG00000182568	6304
M1AP	57.2304	-0.248864	0.323401	0.0075705	0.175158	meiosis 1 associated protein	protein_coding	ENSG00000159374	130951
PRICKLE2	568.701	0.207527	0.235482	0.00758436	0.175334	prickle planar cell polarity protein 2	protein_coding	ENSG00000163637	166336
FXYD5	1601.39	-0.16306	0.161524	0.00760353	0.175633	FXYD domain containing ion transport regulator 5	protein_coding	ENSG00000089327	53827
FFAR2	247.735	-0.246628	0.316678	0.00761771	0.175815	free fatty acid receptor 2	protein_coding	ENSG00000126262	2867
POM121C	844.247	-0.114514	0.0659945	0.00763049	0.175966	POM121 transmembrane nucleoporin C	protein_coding	ENSG00000272391	100101267
AC103718.1	835.116	0.228176	0.364076	0.00768252	0.176062	NA	lncRNA	ENSG00000285108	NA
AP001767.1	5.44777	0.230855	0.278885	0.00767306	0.176062	NA	processed_pseudogene	ENSG00000254522	NA
CEP164	1251.51	-0.109721	0.0585852	0.00765673	0.176062	centrosomal protein 164	protein_coding	ENSG00000110274	22897
KIAA0408	43.718	0.24802	0.324772	0.00765746	0.176062	KIAA0408	protein_coding	ENSG00000189367	9729
LINC01234	152.425	-0.237567	0.361243	0.00766319	0.176062	long intergenic non-protein coding RNA 1234	lncRNA	ENSG00000249550	100506465
TEX19	7.52247	-0.223131	0.364869	0.00764192	0.176062	testis expressed 19	protein_coding	ENSG00000182459	400629
TEX45	5.64431	-0.224417	0.36441	0.00768491	0.176062	testis expressed 45	protein_coding	ENSG00000198723	374877
ZADH2	866.362	0.117082	0.0708735	0.0076752	0.176062	prostaglandin reductase 3	protein_coding	ENSG00000180011	284273
AC009102.1	3.47582	0.245812	0.351176	0.00770468	0.176128	NA	lncRNA	ENSG00000260198	NA
ANKRD50	1942.33	0.130959	0.10051	0.00770569	0.176128	ankyrin repeat domain containing 50	protein_coding	ENSG00000151458	57182
IQCA1	77.022	0.24856	0.336143	0.0077066	0.176128	IQ motif containing with AAA domain 1	protein_coding	ENSG00000132321	79781
CYP4F35P	123.365	0.227556	0.363618	0.00773024	0.176146	cytochrome P450 family 4 subfamily F member 35, pseudogene	transcribed_unprocessed_pseudogene	ENSG00000265787	284233
MIR762HG	40.4375	0.13528	0.109851	0.00773256	0.176146	MIR762 host gene	lncRNA	ENSG00000260083	101928736
SIGLEC6	54.4721	0.238525	0.296963	0.00772797	0.176146	sialic acid binding Ig like lectin 6	protein_coding	ENSG00000105492	946
TSHZ2	534.11	0.216537	0.25276	0.0077151	0.176146	teashirt zinc finger homeobox 2	protein_coding	ENSG00000182463	128553
FBXO7	1528.6	0.0991687	0.0470622	0.00774916	0.176381	F-box protein 7	protein_coding	ENSG00000100225	25793
B3GALT2	17.8464	0.243395	0.311292	0.0077575	0.176428	beta-1,3-galactosyltransferase 2	protein_coding	ENSG00000162630	8707
DVL3	1970.72	-0.115006	0.0675321	0.00780682	0.177328	dishevelled segment polarity protein 3	protein_coding	ENSG00000161202	1857
SLC16A9	393.879	0.23218	0.361441	0.0078097	0.177328	solute carrier family 16 member 9	protein_coding	ENSG00000165449	220963
RNVU1-31	68.0223	-0.240964	0.30606	0.00782077	0.177435	RNA, variant U1 small nuclear 31	snRNA	ENSG00000270722	115482718
AC107464.2	3.33696	0.235389	0.3568	0.00798893	0.177546	NA	lncRNA	ENSG00000272927	NA
ATP10A	291.701	0.201261	0.229448	0.00795046	0.177546	ATPase phospholipid transporting 10A (putative)	protein_coding	ENSG00000206190	57194
DLGAP4	1213.44	-0.113671	0.0659167	0.00801473	0.177546	DLG associated protein 4	protein_coding	ENSG00000080845	22839
DNAJC2	993.526	-0.133724	0.108112	0.00795876	0.177546	DnaJ heat shock protein family (Hsp40) member C2	protein_coding	ENSG00000105821	27000
FCHO2	2088.01	0.179649	0.192395	0.00788437	0.177546	FCH and mu domain containing endocytic adaptor 2	protein_coding	ENSG00000157107	115548
GLI3	220.335	0.235208	0.291781	0.00783854	0.177546	GLI family zinc finger 3	protein_coding	ENSG00000106571	2737
IDO2	10.6924	0.245096	0.321254	0.00783446	0.177546	indoleamine 2,3-dioxygenase 2	protein_coding	ENSG00000188676	169355
IGLV1-50	5.87197	0.238714	0.304776	0.00798686	0.177546	immunoglobulin lambda variable 1-50 (non-functional)	IG_V_gene	ENSG00000211645	28821
IL10RA	628.851	0.202727	0.232779	0.00801815	0.177546	interleukin 10 receptor subunit alpha	protein_coding	ENSG00000110324	3587
ITGB2-AS1	49.5408	0.227944	0.279462	0.00801221	0.177546	ITGB2 antisense RNA 1	lncRNA	ENSG00000227039	100505746
KAZALD1	264.313	-0.196741	0.222053	0.00797411	0.177546	Kazal type serine peptidase inhibitor domain 1	protein_coding	ENSG00000107821	81621
KLC2	488.385	-0.13379	0.107869	0.00790195	0.177546	kinesin light chain 2	protein_coding	ENSG00000174996	64837
KLF3-AS1	51.5801	0.214412	0.251888	0.00791555	0.177546	KLF3 antisense RNA 1	lncRNA	ENSG00000231160	79667
KLRF1	18.4208	0.237226	0.298514	0.00791071	0.177546	killer cell lectin like receptor F1	protein_coding	ENSG00000150045	51348
MIR583HG	9.84559	0.236124	0.294566	0.00786398	0.177546	MIR583 host gene	lncRNA	ENSG00000250551	107984114
MPP7	1691.67	0.225667	0.27493	0.00802174	0.177546	MAGUK p55 scaffold protein 7	protein_coding	ENSG00000150054	143098
MTCO1P11	63.6925	0.201736	0.231088	0.00801915	0.177546	MT-CO1 pseudogene 11	unprocessed_pseudogene	ENSG00000224083	107075264
PARP8	1248.25	0.174364	0.184014	0.00794499	0.177546	poly(ADP-ribose) polymerase family member 8	protein_coding	ENSG00000151883	79668
PIK3R6	71.0023	0.203855	0.234771	0.00802193	0.177546	phosphoinositide-3-kinase regulatory subunit 6	protein_coding	ENSG00000276231	146850
QSOX2	747.889	-0.164476	0.16716	0.00797325	0.177546	quiescin sulfhydryl oxidase 2	protein_coding	ENSG00000165661	169714
RP9P	144.367	-0.159258	0.157278	0.00789954	0.177546	RP9 pseudogene	transcribed_unprocessed_pseudogene	ENSG00000205763	441212
RRP1	706.324	-0.121856	0.0818618	0.00790971	0.177546	ribosomal RNA processing 1	protein_coding	ENSG00000160214	8568
SAC3D1	111.667	-0.127692	0.0945508	0.00788478	0.177546	SAC3 domain containing 1	protein_coding	ENSG00000168061	29901
SBDSP1	352.009	-0.13462	0.110105	0.00797214	0.177546	SBDS pseudogene 1	transcribed_unprocessed_pseudogene	ENSG00000225648	155370
SLC35A5	688.29	0.109273	0.0587141	0.00794147	0.177546	solute carrier family 35 member A5	protein_coding	ENSG00000138459	55032
SMAD1	701.658	0.134798	0.109813	0.00787409	0.177546	SMAD family member 1	protein_coding	ENSG00000170365	4086
TIMELESS	1066.56	-0.134735	0.109854	0.00789949	0.177546	timeless circadian regulator	protein_coding	ENSG00000111602	8914
TJAP1	630.382	-0.130104	0.100573	0.00800027	0.177546	tight junction associated protein 1	protein_coding	ENSG00000137221	93643
TMEM220	131.172	0.193224	0.215734	0.00793929	0.177546	transmembrane protein 220	protein_coding	ENSG00000187824	388335
WDR34	1003.42	-0.133496	0.107298	0.00791	0.177546	dynein 2 intermediate chain 2	protein_coding	ENSG00000119333	NA
YTHDC2	1678.36	0.13224	0.104649	0.00791559	0.177546	YTH domain containing 2	protein_coding	ENSG00000047188	64848
AL512791.1	3.44448	0.238698	0.308174	0.00809126	0.178939	NA	lncRNA	ENSG00000258424	NA
POM121L9P	22.8872	0.242258	0.332046	0.00816119	0.180202	POM121 transmembrane nucleoporin like 9, pseudogene	transcribed_unprocessed_pseudogene	ENSG00000128262	29774
SCARNA23	3.99716	-0.236671	0.351926	0.00815918	0.180202	small Cajal body-specific RNA 23	scaRNA	ENSG00000251869	677773
AP001066.1	4.43644	-0.21978	0.35895	0.00825134	0.181905	NA	lncRNA	ENSG00000287088	NA
PDHA1	1857.61	-0.116684	0.0726146	0.00825779	0.181905	pyruvate dehydrogenase E1 subunit alpha 1	protein_coding	ENSG00000131828	5160
SNAI2	252.082	0.23049	0.290105	0.00824769	0.181905	snail family transcriptional repressor 2	protein_coding	ENSG00000019549	6591
HSPA7	114.865	0.202203	0.235003	0.00827384	0.182115	heat shock protein family A (Hsp70) member 7 (pseudogene)	unprocessed_pseudogene	ENSG00000225217	3311
DNTTIP1	526.789	-0.149146	0.141575	0.00828493	0.182154	deoxynucleotidyltransferase terminal interacting protein 1	protein_coding	ENSG00000101457	116092
GIT1	1245.92	-0.116493	0.0723604	0.0082886	0.182154	GIT ArfGAP 1	protein_coding	ENSG00000108262	28964
DGKZP1	17.442	-0.175909	0.190041	0.00831006	0.182483	diacylglycerol kinase zeta pseudogene 1	processed_pseudogene	ENSG00000179611	400126
ZNF664	3597.59	-0.141692	0.127247	0.00833168	0.182814	zinc finger protein 664	protein_coding	ENSG00000179195	144348
LNPEP	4208.27	0.130456	0.10362	0.00835267	0.183132	leucyl and cystinyl aminopeptidase	protein_coding	ENSG00000113441	4012
AC105219.1	47.9667	-0.209406	0.249121	0.00836589	0.183274	NA	lncRNA	ENSG00000254548	NA
SLCO2A1	837.602	0.206327	0.243596	0.00837225	0.183274	solute carrier organic anion transporter family member 2A1	protein_coding	ENSG00000174640	6578
CPNE1	2094.92	-0.119334	0.0789291	0.00840579	0.183787	copine 1	protein_coding	ENSG00000214078	8904
FAM166C	81.638	-0.233965	0.349166	0.00840878	0.183787	family with sequence similarity 166 member C	protein_coding	ENSG00000173557	339778
VPS72	562.505	-0.118398	0.0769525	0.00841852	0.183857	vacuolar protein sorting 72 homolog	protein_coding	ENSG00000163159	6944
AC013275.1	21.5217	-0.189434	0.351828	0.00846903	0.184242	SCTR antisense RNA 1	lncRNA	ENSG00000231013	NA
CREB5	287.885	-0.224834	0.281556	0.00846431	0.184242	cAMP responsive element binding protein 5	protein_coding	ENSG00000146592	9586
NDP	21.26	-0.212172	0.357325	0.00845305	0.184242	norrin cystine knot growth factor NDP	protein_coding	ENSG00000124479	4693
PROM1	2630.72	-0.228487	0.353178	0.00846873	0.184242	prominin 1	protein_coding	ENSG00000007062	8842
PVR	1638.9	-0.164052	0.1705	0.00845819	0.184242	PVR cell adhesion molecule	protein_coding	ENSG00000073008	5817
RP9	140.084	-0.120937	0.0829075	0.00848492	0.184445	RP9 pre-mRNA splicing factor	protein_coding	ENSG00000164610	6100
AC015871.8	16.258	-0.19301	0.222454	0.00858424	0.186001	NA	transcribed_processed_pseudogene	ENSG00000288604	NA
AC093865.1	24.5222	0.224941	0.353475	0.00858365	0.186001	NA	lncRNA	ENSG00000273118	NA
BRCA1	1615.64	-0.167013	0.176907	0.00858967	0.186001	BRCA1 DNA repair associated	protein_coding	ENSG00000012048	672
CXCL1	1476.32	-0.236777	0.33418	0.00856917	0.186001	C-X-C motif chemokine ligand 1	protein_coding	ENSG00000163739	2919
TRMT61A	390.929	-0.13663	0.11843	0.00857016	0.186001	tRNA methyltransferase 61A	protein_coding	ENSG00000166166	115708
DCLK1	67.3522	0.224606	0.2837	0.00859647	0.186005	doublecortin like kinase 1	protein_coding	ENSG00000133083	9201
LINC00907	19.3633	0.22378	0.282068	0.00861057	0.186166	long intergenic non-protein coding RNA 907	lncRNA	ENSG00000267586	284260
ZDHHC7	2158.25	-0.121577	0.0850835	0.00861949	0.186216	zinc finger DHHC-type palmitoyltransferase 7	protein_coding	ENSG00000153786	55625
ZNF681	212.496	0.210694	0.255743	0.00866519	0.187059	zinc finger protein 681	protein_coding	ENSG00000196172	148213
ADHFE1	79.2074	0.215916	0.266526	0.00869222	0.18721	alcohol dehydrogenase iron containing 1	protein_coding	ENSG00000147576	137872
AGL	1522.14	0.138791	0.123801	0.00869049	0.18721	amylo-alpha-1, 6-glucosidase, 4-alpha-glucanotransferase	protein_coding	ENSG00000162688	178
SKAP1	140.282	0.192919	0.223403	0.00868502	0.18721	src kinase associated phosphoprotein 1	protein_coding	ENSG00000141293	8631
KCNIP1-OT1	3.84924	0.223906	0.352065	0.00871737	0.187531	KCNIP1 overlapping transcript 1	lncRNA	ENSG00000253647	101928033
OPLAH	1199.02	-0.13852	0.123441	0.00872053	0.187531	5-oxoprolinase, ATP-hydrolysing	protein_coding	ENSG00000178814	26873
MIR4713HG	32.4513	-0.185822	0.211686	0.00876251	0.18829	MIR4713 host gene	lncRNA	ENSG00000259240	109729174
AC010378.2	92.8881	-0.23352	0.321984	0.0088294	0.189003	NA	lncRNA	ENSG00000286403	NA
AC073592.2	6.03127	-0.22773	0.347546	0.00880715	0.189003	NA	TEC	ENSG00000278973	NA
ATP8A1	1317.15	0.200785	0.23923	0.0088261	0.189003	ATPase phospholipid transporting 8A1	protein_coding	ENSG00000124406	10396
CLEC4O	3.86612	0.209231	0.3541	0.00882901	0.189003	C-type lectin domain family 4 member O, pseudogene	transcribed_unprocessed_pseudogene	ENSG00000267453	102724279
GPRIN3	1511.71	0.20403	0.245054	0.00880994	0.189003	GPRIN family member 3	protein_coding	ENSG00000185477	285513
APLP1	122.258	-0.226322	0.293674	0.00884662	0.189227	amyloid beta precursor like protein 1	protein_coding	ENSG00000105290	333
AC092070.2	418.184	0.167461	0.180529	0.00892042	0.189824	NA	transcribed_unprocessed_pseudogene	ENSG00000269001	NA
DIPK2A	613.224	0.121403	0.0862305	0.008904	0.189824	divergent protein kinase domain 2A	protein_coding	ENSG00000181744	205428
FEZF1	45.7255	-0.177327	0.344526	0.00889526	0.189824	FEZ family zinc finger 1	protein_coding	ENSG00000128610	389549
ITPRIPL1	75.138	0.168537	0.182431	0.00891583	0.189824	ITPRIP like 1	protein_coding	ENSG00000198885	150771
MAFTRR	9.17672	0.228489	0.344129	0.00891391	0.189824	MAF transcriptional regulator RNA	lncRNA	ENSG00000261390	102467146
PIM1	1914.36	0.200968	0.240751	0.00892192	0.189824	Pim-1 proto-oncogene, serine/threonine kinase	protein_coding	ENSG00000137193	5292
SMIM25	134.086	-0.228297	0.300785	0.00889216	0.189824	plaque enriched lncRNA in atherosclerotic and inflammatory bowel macrophage regulation	lncRNA	ENSG00000224397	NA
RWDD3	250.203	0.114101	0.0701716	0.00893259	0.189907	RWD domain containing 3	protein_coding	ENSG00000122481	25950
CMAHP	367.133	0.192871	0.226124	0.00893951	0.18991	cytidine monophospho-N-acetylneuraminic acid hydroxylase, pseudogene	transcribed_unitary_pseudogene	ENSG00000168405	8418
GAS2L3	824.995	-0.187462	0.216809	0.00897794	0.190582	growth arrest specific 2 like 3	protein_coding	ENSG00000139354	283431
BUB1B	904.581	-0.163163	0.173524	0.00901905	0.190733	BUB1 mitotic checkpoint serine/threonine kinase B	protein_coding	ENSG00000156970	701
C6orf223	270.741	-0.218831	0.350468	0.00901341	0.190733	chromosome 6 open reading frame 223	protein_coding	ENSG00000181577	221416
FBLN7	46.1443	0.185516	0.213611	0.00900591	0.190733	fibulin 7	protein_coding	ENSG00000144152	129804
LINC00960	128.966	0.227912	0.342396	0.00901423	0.190733	long intergenic non-protein coding RNA 960	lncRNA	ENSG00000242516	401074
PSMD3	2949.09	-0.169259	0.184582	0.00901464	0.190733	proteasome 26S subunit, non-ATPase 3	protein_coding	ENSG00000108344	5709
RITA1	392.906	-0.123823	0.0926407	0.00903512	0.190929	RBPJ interacting and tubulin associated 1	protein_coding	ENSG00000139405	84934
LMNB2	2589.32	-0.134054	0.116399	0.00909776	0.192108	lamin B2	protein_coding	ENSG00000176619	84823
ACTG1P12	11.5706	-0.181587	0.345534	0.00913127	0.192671	actin gamma 1 pseudogene 12	processed_pseudogene	ENSG00000226642	100418921
DPYD-IT1	15.8623	0.226489	0.302786	0.00914762	0.192854	DPYD intronic transcript 1	lncRNA	ENSG00000232542	100874267
ZNF781	25.6218	0.199653	0.241141	0.00915373	0.192854	zinc finger protein 781	protein_coding	ENSG00000196381	163115
AC092535.5	5.52491	0.22933	0.317809	0.00917222	0.193099	NA	lncRNA	ENSG00000273179	NA
AL136980.1	3.4373	0.228631	0.314899	0.00920146	0.193131	NA	lncRNA	ENSG00000225408	NA
ATP11A	3928.9	-0.172394	0.191855	0.00919849	0.193131	ATPase phospholipid transporting 11A	protein_coding	ENSG00000068650	23250
EPM2AIP1	946.44	0.116854	0.0772686	0.00920818	0.193131	EPM2A interacting protein 1	protein_coding	ENSG00000178567	9852
FAM227A	137.574	-0.17423	0.195213	0.00920239	0.193131	family with sequence similarity 227 member A	protein_coding	ENSG00000184949	646851
HLA-DRB5	1029.84	0.205311	0.252627	0.00919514	0.193131	major histocompatibility complex, class II, DR beta 5	protein_coding	ENSG00000198502	3127
TRAJ8	3.93148	0.220854	0.346013	0.00923556	0.19356	T cell receptor alpha joining 8	TR_J_pseudogene	ENSG00000211881	28747
ZC2HC1C	73.1894	-0.155816	0.161577	0.00924308	0.193573	zinc finger C2HC-type containing 1C	protein_coding	ENSG00000119703	79696
MRM1	230.321	-0.124722	0.0962803	0.00929506	0.194517	mitochondrial rRNA methyltransferase 1	protein_coding	ENSG00000278619	79922
EYA1	32.4389	0.222552	0.342982	0.00931025	0.194689	EYA transcriptional coactivator and phosphatase 1	protein_coding	ENSG00000104313	2138
SMARCA2	2754.06	0.134593	0.119047	0.00932127	0.194774	SWI/SNF related, matrix associated, actin dependent regulator of chromatin, subfamily a, member 2	protein_coding	ENSG00000080503	6595
AC092999.1	8.91079	0.223506	0.298365	0.0093343	0.194901	NA	TEC	ENSG00000279311	NA
DDX27	1709.38	-0.125025	0.0972776	0.00934236	0.194924	DEAD-box helicase 27	protein_coding	ENSG00000124228	55661
MYB	415.086	-0.192141	0.229582	0.00937316	0.195422	MYB proto-oncogene, transcription factor	protein_coding	ENSG00000118513	4602
CD28	95.0631	0.209623	0.264301	0.00938848	0.195595	CD28 molecule	protein_coding	ENSG00000178562	940
SELENOW	1825.72	-0.13433	0.118966	0.00939753	0.195595	selenoprotein W	protein_coding	ENSG00000178980	6415
ZC3H3	638.58	-0.118609	0.0822774	0.00940238	0.195595	zinc finger CCCH-type containing 3	protein_coding	ENSG00000014164	23144
ALDH1A3	2081.93	0.20665	0.258432	0.00941576	0.195728	aldehyde dehydrogenase 1 family member A3	protein_coding	ENSG00000184254	220
DUS3L	434.383	-0.117429	0.0796462	0.00943116	0.195903	dihydrouridine synthase 3 like	protein_coding	ENSG00000141994	56931
SPINDOC	293.317	-0.144224	0.140304	0.00945187	0.196188	spindlin interactor and repressor of chromatin binding	protein_coding	ENSG00000168005	144097
IGSF8	633.375	-0.128965	0.107268	0.00946472	0.196309	immunoglobulin superfamily member 8	protein_coding	ENSG00000162729	93185
ARL6IP4	1189.44	-0.110698	0.0654876	0.00947258	0.196327	ADP ribosylation factor like GTPase 6 interacting protein 4	protein_coding	ENSG00000182196	51329
AMZ1	34.2469	0.197837	0.242073	0.00951501	0.19706	archaelysin family metallopeptidase 1	protein_coding	ENSG00000174945	155185
AL161772.1	67.8705	-0.198654	0.243928	0.00953614	0.197207	NA	lncRNA	ENSG00000278291	NA
ILF3	4413.85	-0.106929	0.0592881	0.00953018	0.197207	interleukin enhancer binding factor 3	protein_coding	ENSG00000129351	3609
CCHCR1	595.913	-0.122491	0.0924652	0.00956172	0.197299	coiled-coil alpha-helical rod protein 1	protein_coding	ENSG00000204536	54535
CXCL16	1709.51	-0.151853	0.1563	0.00955793	0.197299	C-X-C motif chemokine ligand 16	protein_coding	ENSG00000161921	58191
RASGRP1	676.658	0.20224	0.251253	0.00955036	0.197299	RAS guanyl releasing protein 1	protein_coding	ENSG00000172575	10125
OLA1	1593.49	-0.120876	0.088613	0.00957295	0.197386	Obg like ATPase 1	protein_coding	ENSG00000138430	29789
BTG1P1	6.75927	0.224525	0.329061	0.00959677	0.197509	BTG anti-proliferation factor 1 pseudogene 1	processed_pseudogene	ENSG00000256720	100129641
CDC42EP1	2394.77	-0.125322	0.0996029	0.00961622	0.197509	CDC42 effector protein 1	protein_coding	ENSG00000128283	11135
JAML	432.671	0.176563	0.203393	0.00963371	0.197509	junction adhesion molecule like	protein_coding	ENSG00000160593	120425
LRRC37A9P	40.2395	-0.219302	0.293059	0.00963124	0.197509	leucine rich repeat containing 37 member A9, pseudogene	processed_pseudogene	ENSG00000271013	100533790
MRPS2	455.603	-0.123266	0.0947604	0.00963525	0.197509	mitochondrial ribosomal protein S2	protein_coding	ENSG00000122140	51116
SOX9	2067.17	-0.16559	0.182967	0.00962233	0.197509	SRY-box transcription factor 9	protein_coding	ENSG00000125398	6662
TCF19	782.348	-0.128461	0.10698	0.00960832	0.197509	transcription factor 19	protein_coding	ENSG00000137310	6941
ZNF502	160.667	0.195299	0.238283	0.00961028	0.197509	zinc finger protein 502	protein_coding	ENSG00000196653	91392
AC007009.1	12.3273	-0.213694	0.278019	0.00964735	0.197597	NA	lncRNA	ENSG00000244239	NA
AL391095.2	70.8462	-0.147763	0.148891	0.00965364	0.197597	NA	lncRNA	ENSG00000224635	NA
ANOS1	153.303	0.204331	0.257107	0.00966337	0.197651	anosmin 1	protein_coding	ENSG00000011201	3730
FBRSL1	816.313	-0.119696	0.0864079	0.00969704	0.198021	fibrosin like 1	protein_coding	ENSG00000112787	57666
TNFAIP8	666.973	0.156853	0.166979	0.00969003	0.198021	TNF alpha induced protein 8	protein_coding	ENSG00000145779	25816
TTC9	1915.46	0.223414	0.328197	0.00970262	0.198021	tetratricopeptide repeat domain 9	protein_coding	ENSG00000133985	23508
AC020763.4	24.6306	0.222551	0.311699	0.00976959	0.198114	NA	TEC	ENSG00000279569	NA
ANKS1B	41.4633	0.220729	0.301671	0.00975245	0.198114	ankyrin repeat and sterile alpha motif domain containing 1B	protein_coding	ENSG00000185046	56899
APOL4	304.889	0.178419	0.208022	0.00976189	0.198114	apolipoprotein L4	protein_coding	ENSG00000100336	80832
CEP55	876.987	-0.173752	0.199422	0.00977075	0.198114	centrosomal protein 55	protein_coding	ENSG00000138180	55165
HOXA-AS3	25.7612	-0.222791	0.312661	0.00975811	0.198114	HOXA cluster antisense RNA 3	lncRNA	ENSG00000254369	100133311
LIMK1	877.659	-0.131029	0.113667	0.00972853	0.198114	LIM domain kinase 1	protein_coding	ENSG00000106683	3984
PLEKHG4	513.454	-0.157828	0.169414	0.00976336	0.198114	pleckstrin homology and RhoGEF domain containing G4	protein_coding	ENSG00000196155	25894
PSME2	2167.67	0.125715	0.101246	0.00973443	0.198114	proteasome activator subunit 2	protein_coding	ENSG00000100911	5721
PYROXD1	547.809	0.133194	0.118732	0.00975273	0.198114	pyridine nucleotide-disulphide oxidoreductase domain 1	protein_coding	ENSG00000121350	79912
AL021026.1	12.7448	0.221997	0.329462	0.00980114	0.198586	NA	lncRNA	ENSG00000225243	NA
RUNX1T1	139.664	0.209336	0.270799	0.00983422	0.199113	RUNX1 partner transcriptional co-repressor 1	protein_coding	ENSG00000079102	862
AC079781.3	7.09209	0.222061	0.31658	0.00987154	0.199261	NA	processed_pseudogene	ENSG00000232097	NA
IL34	178.051	0.212753	0.279932	0.00987283	0.199261	interleukin 34	protein_coding	ENSG00000157368	146433
KCNJ13	29.9731	0.206313	0.344902	0.0098816	0.199261	potassium inwardly rectifying channel subfamily J member 13	protein_coding	ENSG00000115474	3769
MECOM-AS1	16.0534	0.180627	0.341904	0.00986743	0.199261	MECOM antisense RNA 1	lncRNA	ENSG00000241479	105374205
PRELID3A	54.7921	-0.182922	0.217636	0.00988417	0.199261	PRELI domain containing 3A	protein_coding	ENSG00000141391	10650
TAP2	2531.97	0.12281	0.0949333	0.00986059	0.199261	transporter 2, ATP binding cassette subfamily B member	protein_coding	ENSG00000204267	6891
ZNF598	806.34	-0.117986	0.0833429	0.00991189	0.199676	zinc finger protein 598, E3 ubiquitin ligase	protein_coding	ENSG00000167962	90850
CRBN	719.796	0.123469	0.0969185	0.00992534	0.199804	cereblon	protein_coding	ENSG00000113851	51185
PRR22	45.702	-0.152093	0.159593	0.0099423	0.200001	proline rich 22	protein_coding	ENSG00000212123	163154
CDC25C	178.767	-0.157153	0.16956	0.00995256	0.200026	cell division cycle 25C	protein_coding	ENSG00000158402	995
IVL	3453.24	0.135674	0.31375	0.00995777	0.200026	involucrin	protein_coding	ENSG00000163207	3713
HTR7	57.6284	0.220732	0.325347	0.00997434	0.200215	5-hydroxytryptamine receptor 7	protein_coding	ENSG00000148680	3363
VAV2	1181.4	-0.149679	0.155076	0.00998149	0.200215	vav guanine nucleotide exchange factor 2	protein_coding	ENSG00000160293	7410
CFAP298	625.846	-0.117973	0.0837242	0.00999392	0.200252	cilia and flagella associated protein 298	protein_coding	ENSG00000159079	56683
NT5DC3	553.33	-0.172914	0.199867	0.00999762	0.200252	5'-nucleotidase domain containing 3	protein_coding	ENSG00000111696	51559
ASXL3	44.9218	0.218002	0.333224	0.0100186	0.200529	ASXL transcriptional regulator 3	protein_coding	ENSG00000141431	80816
LRRC2	26.5008	0.216341	0.334341	0.0100984	0.201982	leucine rich repeat containing 2	protein_coding	ENSG00000163827	79442
AC144836.1	4.48904	-0.217198	0.332099	0.0101182	0.202101	NA	lncRNA	ENSG00000262213	NA
MAK	21.3154	-0.218187	0.304619	0.0101188	0.202101	male germ cell associated kinase	protein_coding	ENSG00000111837	4117
AC015912.3	37.9809	-0.187794	0.229563	0.0101351	0.20214	NA	lncRNA	ENSG00000274213	NA
AC092652.2	13.5275	0.215281	0.29331	0.0101351	0.20214	NA	lncRNA	ENSG00000283994	NA
GIGYF1	1985.75	-0.116202	0.0801488	0.0101489	0.202151	GRB10 interacting GYF protein 1	protein_coding	ENSG00000146830	64599
REPS2	917.869	-0.204385	0.264328	0.0101501	0.202151	RALBP1 associated Eps domain containing 2	protein_coding	ENSG00000169891	9185
FBXL3	1284.13	0.112273	0.0710806	0.0101601	0.202206	F-box and leucine rich repeat protein 3	protein_coding	ENSG00000005812	26224
IQCH	127.276	-0.165153	0.18675	0.0101849	0.202351	IQ motif containing H	protein_coding	ENSG00000103599	64799
METTL27	70.3622	-0.171982	0.19971	0.0101805	0.202351	methyltransferase like 27	protein_coding	ENSG00000165171	155368
RPTN	105.184	0.143611	0.319598	0.010189	0.202351	repetin	protein_coding	ENSG00000215853	126638
AC015911.8	37.8299	0.20874	0.275844	0.0102086	0.202453	NA	processed_pseudogene	ENSG00000267554	NA
TTC28	611.91	0.162363	0.181545	0.0102026	0.202453	tetratricopeptide repeat domain 28	protein_coding	ENSG00000100154	23331
TDP1	528.362	-0.104519	0.0572787	0.0102196	0.20253	tyrosyl-DNA phosphodiesterase 1	protein_coding	ENSG00000042088	55775
PTRH1	126.958	-0.123036	0.0976454	0.0102393	0.202777	peptidyl-tRNA hydrolase 1 homolog	protein_coding	ENSG00000187024	138428
DMTN	383.118	-0.166051	0.189049	0.0102559	0.202961	dematin actin binding protein	protein_coding	ENSG00000158856	2039
ACYP2	159.515	0.120935	0.0925518	0.0102679	0.203056	acylphosphatase 2	protein_coding	ENSG00000170634	98
AP001271.1	8.00842	-0.204294	0.26604	0.0102752	0.203057	NA	lncRNA	ENSG00000227726	NA
TENT5C	1078.19	0.214773	0.295906	0.0102889	0.203184	terminal nucleotidyltransferase 5C	protein_coding	ENSG00000183508	54855
ACTBL2	7.64661	-0.200817	0.342184	0.0102984	0.203228	actin beta like 2	protein_coding	ENSG00000169067	345651
B3GALNT1	371.796	-0.136887	0.130562	0.0103142	0.203293	beta-1,3-N-acetylgalactosaminyltransferase 1 (globoside blood group)	protein_coding	ENSG00000169255	8706
LRFN4	500.349	-0.18247	0.22113	0.0103234	0.203293	leucine rich repeat and fibronectin type III domain containing 4	protein_coding	ENSG00000173621	78999
TRRAP	3802.04	-0.10662	0.060741	0.0103195	0.203293	transformation/transcription domain associated protein	protein_coding	ENSG00000196367	8295
ANKRD20A11P	1058.99	0.188201	0.34163	0.0103406	0.203488	ankyrin repeat domain 20 family member A11, pseudogene	transcribed_unprocessed_pseudogene	ENSG00000215559	391267
AC005089.1	43.3105	-0.210884	0.336246	0.0103695	0.203914	NA	lncRNA	ENSG00000274080	NA
SRGAP3	428.418	0.195747	0.248596	0.0103872	0.204119	SLIT-ROBO Rho GTPase activating protein 3	protein_coding	ENSG00000196220	9901
HTR3B	11.5702	0.177575	0.338366	0.0104156	0.204518	5-hydroxytryptamine receptor 3B	protein_coding	ENSG00000149305	9177
ITGA4	964.555	0.181634	0.220476	0.0104221	0.204518	integrin subunit alpha 4	protein_coding	ENSG00000115232	3676
ALOX15B	195.758	0.211051	0.334918	0.0104355	0.204638	arachidonate 15-lipoxygenase type B	protein_coding	ENSG00000179593	247
KCNA2	48.824	0.212432	0.292015	0.0104526	0.204721	potassium voltage-gated channel subfamily A member 2	protein_coding	ENSG00000177301	3737
TMC8	398.804	0.180325	0.218238	0.0104543	0.204721	transmembrane channel like 8	protein_coding	ENSG00000167895	147138
ABCA8	252.778	0.215236	0.30602	0.0104886	0.205162	ATP binding cassette subfamily A member 8	protein_coding	ENSG00000141338	10351
BTLA	34.9146	0.211095	0.290406	0.0105685	0.205162	B and T lymphocyte associated	protein_coding	ENSG00000186265	151888
GLI2	212.158	-0.186732	0.231553	0.0105186	0.205162	GLI family zinc finger 2	protein_coding	ENSG00000074047	2736
GSTCD-AS1	8.9833	-0.215277	0.311454	0.0105526	0.205162	GSTCD antisense RNA 1	lncRNA	ENSG00000251175	101929529
KIAA0895	377.618	-0.153244	0.166164	0.0105291	0.205162	KIAA0895	protein_coding	ENSG00000164542	23366
MAF	1155.11	0.194083	0.246844	0.0105307	0.205162	MAF bZIP transcription factor	protein_coding	ENSG00000178573	4094
PIK3R1	1658.19	0.117559	0.0855851	0.0105681	0.205162	phosphoinositide-3-kinase regulatory subunit 1	protein_coding	ENSG00000145675	5295
RNU6-1242P	5.59661	-0.215316	0.313242	0.0105592	0.205162	RNA, U6 small nuclear 1242, pseudogene	snRNA	ENSG00000212354	106480108
RPS15AP10	60.5454	0.138074	0.134656	0.0105435	0.205162	ribosomal protein S15a pseudogene 10	processed_pseudogene	ENSG00000225447	728963
TBCE	67.3349	-0.132051	0.121081	0.0105376	0.205162	tubulin folding cofactor E	protein_coding	ENSG00000285053	6905
TRAJ27	4.44336	0.204	0.338396	0.010578	0.205162	T cell receptor alpha joining 27	TR_J_gene	ENSG00000211862	28728
TRIM47	787.012	-0.120109	0.0918332	0.0105198	0.205162	tripartite motif containing 47	protein_coding	ENSG00000132481	91107
TTC37	2830.7	0.110403	0.0685934	0.0105793	0.205162	tetratricopeptide repeat domain 37	protein_coding	ENSG00000198677	9652
ZFPM2	69.4406	0.21336	0.297926	0.0105282	0.205162	zinc finger protein, FOG family member 2	protein_coding	ENSG00000169946	23414
CLK4	910.566	0.12352	0.100995	0.0106146	0.205578	CDC like kinase 4	protein_coding	ENSG00000113240	57396
PRKN	74.3434	0.185336	0.22977	0.0106154	0.205578	parkin RBR E3 ubiquitin protein ligase	protein_coding	ENSG00000185345	5071
AC012360.3	112.082	-0.13675	0.13228	0.0106276	0.205632	C2orf49 divergent transcript	lncRNA	ENSG00000272994	NA
BRI3	782.183	-0.113879	0.0767696	0.0106475	0.205632	brain protein I3	protein_coding	ENSG00000164713	25798
CDC37L1-DT	11.6244	0.187522	0.234535	0.0106468	0.205632	CDC37L1 divergent transcript	lncRNA	ENSG00000273061	101929351
NCAM1	52.8576	0.212471	0.298093	0.0106451	0.205632	neural cell adhesion molecule 1	protein_coding	ENSG00000149294	4684
FZD10-AS1	58.4878	0.213502	0.304621	0.0106688	0.205662	FZD10 antisense divergent transcript	lncRNA	ENSG00000250208	440119
HOXB6	481.795	-0.214019	0.308396	0.0106648	0.205662	homeobox B6	protein_coding	ENSG00000108511	3216
N4BP2L1	334.86	0.166047	0.192444	0.0106711	0.205662	NEDD4 binding protein 2 like 1	protein_coding	ENSG00000139597	90634
AC015987.1	4.99684	0.213492	0.307435	0.0107141	0.20604	NA	lncRNA	ENSG00000224746	NA
LURAP1	34.1259	0.18188	0.223822	0.0107107	0.20604	leucine rich adaptor protein 1	protein_coding	ENSG00000171357	541468
TRIM13	894.259	0.13622	0.131656	0.0107141	0.20604	tripartite motif containing 13	protein_coding	ENSG00000204977	10206
ZNF835	8.63965	0.213815	0.312389	0.0107201	0.20604	zinc finger protein 835	protein_coding	ENSG00000127903	90485
CD163	644.96	0.176484	0.213394	0.0107372	0.206191	CD163 molecule	protein_coding	ENSG00000177575	9332
ZNF160	1094.41	0.133958	0.12675	0.0107448	0.206191	zinc finger protein 160	protein_coding	ENSG00000170949	90338
ZNF165	294.367	-0.150056	0.161307	0.01075	0.206191	zinc finger protein 165	protein_coding	ENSG00000197279	7718
SUN2	2476.01	0.122111	0.0982732	0.0107627	0.206293	Sad1 and UNC84 domain containing 2	protein_coding	ENSG00000100242	25777
AC019205.1	107.275	0.18624	0.233422	0.0107865	0.206502	KHDC1 antisense RNA 1	lncRNA	ENSG00000229852	NA
CYBB	1216.3	0.156665	0.175177	0.0108251	0.206502	cytochrome b-245 beta chain	protein_coding	ENSG00000165168	1536
FAM50A	907.222	-0.129156	0.115957	0.0108104	0.206502	family with sequence similarity 50 member A	protein_coding	ENSG00000071859	9130
KRBOX4	329.914	-0.12714	0.111086	0.0108091	0.206502	KRAB box domain containing 4	protein_coding	ENSG00000147121	55634
OBP2B	26.3613	-0.0747765	0.248182	0.0108238	0.206502	odorant binding protein 2B	protein_coding	ENSG00000171102	29989
UNC5A	16.7689	-0.202023	0.336732	0.0108133	0.206502	unc-5 netrin receptor A	protein_coding	ENSG00000113763	90249
ZNF655	2118.63	0.189843	0.241204	0.010812	0.206502	zinc finger protein 655	protein_coding	ENSG00000197343	79027
RCSD1	345.582	0.181219	0.223725	0.0108343	0.206536	RCSD domain containing 1	protein_coding	ENSG00000198771	92241
CYP4F29P	581.204	0.164741	0.331231	0.010845	0.2066	cytochrome P450 family 4 subfamily F member 29, pseudogene	transcribed_unprocessed_pseudogene	ENSG00000228314	54055
ABCA12	1150.68	-0.207657	0.285956	0.0108597	0.206719	ATP binding cassette subfamily A member 12	protein_coding	ENSG00000144452	26154
IGKV5-2	10.6033	0.169915	0.333542	0.010866	0.206719	immunoglobulin kappa variable 5-2	IG_V_gene	ENSG00000211599	28907
COL6A5	74.8075	0.199836	0.336838	0.0108952	0.20703	collagen type VI alpha 5 chain	protein_coding	ENSG00000172752	256076
DSN1	631.699	-0.120771	0.0955834	0.0108971	0.20703	DSN1 component of MIS12 kinetochore complex	protein_coding	ENSG00000149636	79980
NBPF13P	6.43956	0.194247	0.338036	0.0109175	0.207277	NA	unprocessed_pseudogene	ENSG00000227242	644861
CYHR1	1222.54	-0.114354	0.0792227	0.0109361	0.20735	cysteine and histidine rich 1	protein_coding	ENSG00000187954	50626
LRRC10B	5.35197	-0.202126	0.335327	0.0109312	0.20735	leucine rich repeat containing 10B	protein_coding	ENSG00000204950	390205
AC145285.3	21.3614	-0.169812	0.202679	0.0110123	0.208652	NA	lncRNA	ENSG00000260796	NA
AC021188.1	6.82777	0.21079	0.307437	0.0110328	0.208759	NA	lncRNA	ENSG00000230747	NA
UBE2C	904.099	-0.182418	0.228086	0.0110263	0.208759	ubiquitin conjugating enzyme E2 C	protein_coding	ENSG00000175063	11065
AC125807.2	120.331	-0.160477	0.184735	0.0110832	0.20881	NA	lncRNA	ENSG00000250899	NA
ADAD2	6.5159	0.20991	0.320651	0.0110675	0.20881	adenosine deaminase domain containing 2	protein_coding	ENSG00000140955	161931
ADH7	1647.06	0.135935	0.311903	0.0110857	0.20881	alcohol dehydrogenase 7 (class IV), mu or sigma polypeptide	protein_coding	ENSG00000196344	131
APC	2345.18	0.122227	0.100428	0.0110939	0.20881	APC regulator of WNT signaling pathway	protein_coding	ENSG00000134982	324
METTL2A	566.443	-0.108912	0.0671768	0.0110918	0.20881	methyltransferase 2A, methylcytidine	protein_coding	ENSG00000087995	339175
MSX2	111.214	-0.198601	0.264464	0.0110718	0.20881	msh homeobox 2	protein_coding	ENSG00000120149	4488
NADK	1941.33	-0.117585	0.0882807	0.0110847	0.20881	NAD kinase	protein_coding	ENSG00000008130	65220
STK32C	149.172	-0.145188	0.153586	0.0110951	0.20881	serine/threonine kinase 32C	protein_coding	ENSG00000165752	282974
IRF2BP2	3794.09	-0.113594	0.0780625	0.0111043	0.208844	interferon regulatory factor 2 binding protein 2	protein_coding	ENSG00000168264	359948
AC007182.1	18.9778	0.203364	0.331963	0.0111195	0.208886	FLVCR2 antisense RNA 1	lncRNA	ENSG00000224721	NA
C6orf58	162.715	0.19281	0.336632	0.0111214	0.208886	chromosome 6 open reading frame 58	protein_coding	ENSG00000184530	352999
AC012456.2	6.28983	0.208537	0.297272	0.0111317	0.20894	NA	lncRNA	ENSG00000230790	NA
AC008124.1	403.574	0.133024	0.127216	0.0111641	0.208988	NA	lncRNA	ENSG00000273015	NA
CD69	127.95	0.207348	0.292329	0.0111456	0.208988	CD69 molecule	protein_coding	ENSG00000110848	969
ZFP3	324.514	0.169202	0.202708	0.0111579	0.208988	ZFP3 zinc finger protein	protein_coding	ENSG00000180787	124961
ZMAT1	173.861	0.181167	0.226842	0.0111576	0.208988	zinc finger matrin-type 1	protein_coding	ENSG00000166432	84460
ESM1	241.721	-0.206691	0.326535	0.0111763	0.209048	endothelial cell specific molecule 1	protein_coding	ENSG00000164283	11082
UBXN10	143.844	-0.207304	0.293268	0.0111822	0.209048	UBX domain protein 10	protein_coding	ENSG00000162543	127733
ARHGAP30	533.678	0.154048	0.17277	0.0112153	0.209387	Rho GTPase activating protein 30	protein_coding	ENSG00000186517	257106
CEBPB	636.618	-0.150842	0.166186	0.0112131	0.209387	CCAAT enhancer binding protein beta	protein_coding	ENSG00000172216	1051
AC083806.3	5.76054	-0.205328	0.327888	0.0112234	0.209399	NA	lncRNA	ENSG00000275467	NA
AC105074.1	25.9259	0.188054	0.242945	0.0112977	0.209798	NA	TEC	ENSG00000279319	NA
CRYGS	96.0637	0.125159	0.108957	0.0112819	0.209798	crystallin gamma S	protein_coding	ENSG00000213139	1427
DCUN1D3	640.883	-0.12902	0.118601	0.0113046	0.209798	defective in cullin neddylation 1 domain containing 3	protein_coding	ENSG00000188215	123879
KCNIP3	70.0693	-0.170457	0.206339	0.011289	0.209798	potassium voltage-gated channel interacting protein 3	protein_coding	ENSG00000115041	30818
PRC1	1826.06	-0.140483	0.144679	0.0112757	0.209798	protein regulator of cytokinesis 1	protein_coding	ENSG00000198901	9055
TEAD4	314.353	-0.160639	0.186485	0.0112679	0.209798	TEA domain transcription factor 4	protein_coding	ENSG00000197905	7004
ZNF157	6.34834	0.206474	0.293135	0.0112923	0.209798	zinc finger protein 157	protein_coding	ENSG00000147117	7712
ZNF367	336.323	-0.143562	0.151523	0.0113036	0.209798	zinc finger protein 367	protein_coding	ENSG00000165244	195828
AC090181.1	6.21701	0.20691	0.322356	0.0113126	0.209806	NA	lncRNA	ENSG00000259652	NA
SMC6	1735.09	0.113988	0.0800346	0.0113214	0.209832	structural maintenance of chromosomes 6	protein_coding	ENSG00000163029	79677
CABLES2	212.368	-0.128102	0.116698	0.0113593	0.210005	Cdk5 and Abl enzyme substrate 2	protein_coding	ENSG00000149679	81928
PARVG	312.644	0.177298	0.221009	0.0113757	0.210005	parvin gamma	protein_coding	ENSG00000138964	64098
SACM1L	1270.23	0.106495	0.0632251	0.0113689	0.210005	SAC1 like phosphatidylinositide phosphatase	protein_coding	ENSG00000211456	22908
SLC43A3	1244.69	-0.140676	0.145702	0.0113684	0.210005	solute carrier family 43 member 3	protein_coding	ENSG00000134802	29015
SNORD113-2	3.2486	0.16267	0.32856	0.0113459	0.210005	small nucleolar RNA, C/D box 113-2	snoRNA	ENSG00000212384	767562
WDR41	724.916	0.121459	0.0998542	0.0113474	0.210005	WD repeat domain 41	protein_coding	ENSG00000164253	55255
SUCLG2	1401.14	0.117712	0.0901944	0.0113914	0.210078	succinate-CoA ligase GDP-forming subunit beta	protein_coding	ENSG00000172340	8801
YTHDF3-AS1	13.3616	-0.174796	0.216059	0.0113946	0.210078	YTHDF3 divergent transcript	lncRNA	ENSG00000270673	101410533
LEMD1	21.6324	-0.205381	0.292144	0.0114135	0.210283	LEM domain containing 1	protein_coding	ENSG00000186007	93273
TXK	118.939	0.155786	0.177811	0.0114207	0.210283	TXK tyrosine kinase	protein_coding	ENSG00000074966	7294
LINC02875	8.10023	-0.191482	0.25242	0.0114394	0.210351	long intergenic non-protein coding RNA 2875	lncRNA	ENSG00000187013	388407
METTL2B	869.47	-0.104489	0.0598662	0.0114334	0.210351	methyltransferase 2B, methylcytidine	protein_coding	ENSG00000165055	55798
TYW1	803.24	-0.107718	0.0658852	0.0114672	0.210723	tRNA-yW synthesizing protein 1 homolog	protein_coding	ENSG00000198874	55253
BX640514.2	19.8977	-0.207028	0.313545	0.0114748	0.210725	NA	lncRNA	ENSG00000273812	NA
MBLAC2	134.796	0.15538	0.177611	0.0115068	0.211174	metallo-beta-lactamase domain containing 2	protein_coding	ENSG00000176055	153364
ZNF746	646.698	-0.111617	0.0748704	0.0115147	0.21118	zinc finger protein 746	protein_coding	ENSG00000181220	155061
CLECL1	13.4206	0.193966	0.259622	0.0115308	0.211277	C-type lectin like 1	protein_coding	ENSG00000184293	160365
KLF8	801.845	0.206222	0.302422	0.0115394	0.211277	Kruppel like factor 8	protein_coding	ENSG00000102349	11279
SNORA22B	10.9972	-0.188855	0.247629	0.0115426	0.211277	small nucleolar RNA, H/ACA box 22B	snoRNA	ENSG00000206603	109616964
ELOVL5	865.774	0.139589	0.144666	0.0115784	0.211382	ELOVL fatty acid elongase 5	protein_coding	ENSG00000012660	60481
HSPB8	1444.84	0.205739	0.316401	0.0115775	0.211382	heat shock protein family B (small) member 8	protein_coding	ENSG00000152137	26353
LDB3	28.818	0.203349	0.288333	0.011575	0.211382	LIM domain binding 3	protein_coding	ENSG00000122367	11155
SLAMF6P1	17.7129	0.176624	0.332774	0.0115783	0.211382	SLAM family member 6 pseudogene 1	unprocessed_pseudogene	ENSG00000227243	100862852
CFAP161	25.2887	-0.169178	0.206329	0.0115901	0.211457	cilia and flagella associated protein 161	protein_coding	ENSG00000156206	161502
GAB1	1664	0.12945	0.121527	0.0116206	0.211875	GRB2 associated binding protein 1	protein_coding	ENSG00000109458	2549
SERPINB10	5.03462	0.170035	0.330612	0.011633	0.211964	serpin family B member 10	protein_coding	ENSG00000242550	5273
AL354714.2	8.07985	-0.167297	0.203145	0.0116678	0.212184	NA	processed_pseudogene	ENSG00000213080	NA
GPKOW	519.964	-0.115174	0.0847714	0.0116653	0.212184	G-patch domain and KOW motifs	protein_coding	ENSG00000068394	27238
TSPAN7	178.953	0.197178	0.270018	0.0116588	0.212184	tetraspanin 7	protein_coding	ENSG00000156298	7102
BTBD16	44.2673	-0.193973	0.261956	0.0116927	0.21231	BTB domain containing 16	protein_coding	ENSG00000138152	118663
MGAM2	2884.07	-0.195477	0.330571	0.0116974	0.21231	maltase-glucoamylase 2 (putative)	protein_coding	ENSG00000257743	93432
TCHH	23.5721	-0.199779	0.278348	0.0116898	0.21231	trichohyalin	protein_coding	ENSG00000159450	7062
CHAF1A	653.286	-0.118389	0.0938693	0.0117472	0.212513	chromatin assembly factor 1 subunit A	protein_coding	ENSG00000167670	10036
CNKSR2	18.1676	0.204816	0.306964	0.0117563	0.212513	connector enhancer of kinase suppressor of Ras 2	protein_coding	ENSG00000149970	22866
IGHV4-31	156.482	0.195198	0.330209	0.0117461	0.212513	immunoglobulin heavy variable 4-31	IG_V_gene	ENSG00000231475	28396
NDN	103.075	0.199543	0.278507	0.0117352	0.212513	necdin, MAGE family member	protein_coding	ENSG00000182636	4692
TP63	2591.63	0.167609	0.329304	0.0117426	0.212513	tumor protein p63	protein_coding	ENSG00000073282	8626
TRIM6	216.425	0.204641	0.311872	0.0117616	0.212513	tripartite motif containing 6	protein_coding	ENSG00000121236	117854
ZNF728	3.64171	0.16669	0.328947	0.0117432	0.212513	zinc finger protein 728	protein_coding	ENSG00000269067	388523
ACD	192.881	-0.112943	0.0793735	0.0117801	0.212709	ACD shelterin complex subunit and telomerase recruitment factor	protein_coding	ENSG00000102977	65057
GPM6B	112.546	0.201	0.285101	0.0118028	0.212846	glycoprotein M6B	protein_coding	ENSG00000046653	2824
WFDC2	355.303	-0.203528	0.317045	0.0117981	0.212846	WAP four-disulfide core domain 2	protein_coding	ENSG00000101443	10406
AC015849.5	38.6497	-0.202643	0.292347	0.0118104	0.212846	NA	transcribed_processed_pseudogene	ENSG00000270977	NA
MYO19	2616.79	-0.112144	0.0776532	0.011864	0.213431	myosin XIX	protein_coding	ENSG00000278259	80179
TLE1	1038.76	-0.134721	0.135447	0.0118627	0.213431	TLE family member 1, transcriptional corepressor	protein_coding	ENSG00000196781	7088
ZFY	346.879	0.182566	0.237151	0.0118658	0.213431	zinc finger protein Y-linked	protein_coding	ENSG00000067646	7544
WNK3	48.4306	0.193233	0.262744	0.0118781	0.213516	WNK lysine deficient protein kinase 3	protein_coding	ENSG00000196632	65267
FAT2	7904.63	0.153894	0.322327	0.0118934	0.213654	FAT atypical cadherin 2	protein_coding	ENSG00000086570	2196
FCRL3	73.7442	0.202948	0.314772	0.0119112	0.213701	Fc receptor like 3	protein_coding	ENSG00000160856	115352
SOWAHCP2	7.8287	-0.200608	0.286185	0.0119054	0.213701	SOWAHC pseudogene 2	processed_pseudogene	ENSG00000279720	100419957
ASB3	525.227	0.105757	0.0633344	0.0119357	0.213994	ankyrin repeat and SOCS box containing 3	protein_coding	ENSG00000115239	51130
KCNA3	87.0872	0.200559	0.286986	0.0119428	0.213994	potassium voltage-gated channel subfamily A member 3	protein_coding	ENSG00000177272	3738
MAMDC2	41.7593	0.20317	0.307335	0.0119612	0.214028	MAM domain containing 2	protein_coding	ENSG00000165072	256691
RAB1AP1	57.1691	0.148557	0.166626	0.0119659	0.214028	RAB1A pseudogene 1	processed_pseudogene	ENSG00000229023	100420571
TMEM51	839.52	-0.121129	0.102412	0.0119676	0.214028	transmembrane protein 51	protein_coding	ENSG00000171729	55092
AC010186.2	77.7319	0.143641	0.156507	0.0120338	0.21429	C-type lectin domain family 2 member D pseudogene	transcribed_unprocessed_pseudogene	ENSG00000256594	NA
AC087721.1	12.6668	-0.182953	0.239567	0.0120087	0.21429	NA	lncRNA	ENSG00000259396	NA
AC133644.1	6.90384	0.201174	0.318608	0.0119942	0.21429	NA	lncRNA	ENSG00000273445	NA
ANKRD20A9P	11.5645	0.174985	0.330327	0.0120146	0.21429	ankyrin repeat domain 20 family member A9, pseudogene	unprocessed_pseudogene	ENSG00000206192	284232
HUWE1	14689.5	-0.0955974	0.0491579	0.0120085	0.21429	HECT, UBA and WWE domain containing E3 ubiquitin protein ligase 1	protein_coding	ENSG00000086758	10075
LYSMD3	678.186	0.11331	0.0814871	0.0120336	0.21429	LysM domain containing 3	protein_coding	ENSG00000176018	116068
WFIKKN2	3.30492	-0.172585	0.32968	0.0120357	0.21429	WAP, follistatin/kazal, immunoglobulin, kunitz and netrin domain containing 2	protein_coding	ENSG00000173714	124857
DMBX1	32.0072	-0.201772	0.314331	0.0120503	0.214413	diencephalon/mesencephalon homeobox 1	protein_coding	ENSG00000197587	127343
TNFRSF13B	12.2519	0.198475	0.322605	0.0120703	0.214633	TNF receptor superfamily member 13B	protein_coding	ENSG00000240505	23495
DIAPH3	727.109	-0.139712	0.148289	0.0121039	0.214887	diaphanous related formin 3	protein_coding	ENSG00000139734	81624
IKZF2	2965.19	0.199936	0.288806	0.0121013	0.214887	IKAROS family zinc finger 2	protein_coding	ENSG00000030419	22807
PLBD2	913.991	-0.116662	0.0910591	0.0121137	0.214887	phospholipase B domain containing 2	protein_coding	ENSG00000151176	196463
TRANK1	1958.4	0.152652	0.176321	0.0121152	0.214887	tetratricopeptide repeat and ankyrin repeat containing 1	protein_coding	ENSG00000168016	9881
AC009774.1	10.2178	0.170609	0.328727	0.012133	0.214894	NA	snoRNA	ENSG00000200897	NA
AC092329.4	198.675	0.175284	0.224056	0.0121448	0.214894	NA	lncRNA	ENSG00000284428	NA
PCDH19	32.9264	0.196214	0.275832	0.0121452	0.214894	protocadherin 19	protein_coding	ENSG00000165194	57526
RFC5	491.568	-0.117844	0.094483	0.0121463	0.214894	replication factor C subunit 5	protein_coding	ENSG00000111445	5985
CILP	24.9146	0.200829	0.296722	0.0121767	0.215255	cartilage intermediate layer protein	protein_coding	ENSG00000138615	8483
DTX1	33.9106	0.194062	0.269964	0.0121897	0.215255	deltex E3 ubiquitin ligase 1	protein_coding	ENSG00000135144	1840
EIF4E3	513.324	0.133059	0.133608	0.0121974	0.215255	eukaryotic translation initiation factor 4E family member 3	protein_coding	ENSG00000163412	317649
SLC39A2	148.112	0.15818	0.3237	0.0121914	0.215255	solute carrier family 39 member 2	protein_coding	ENSG00000165794	29986
TFF3	360.738	-0.176792	0.32966	0.0122085	0.215315	trefoil factor 3	protein_coding	ENSG00000160180	7033
ZDHHC21	1608.74	0.132421	0.132212	0.0122165	0.21532	zinc finger DHHC-type palmitoyltransferase 21	protein_coding	ENSG00000175893	340481
MRPS17	382.542	-0.137131	0.143254	0.0122304	0.21543	mitochondrial ribosomal protein S17	protein_coding	ENSG00000239789	51373
C19orf48	940.396	-0.114932	0.0869489	0.0122495	0.215549	multidrug resistance-related protein	protein_coding	ENSG00000167747	84798
CDH26	261.646	0.200069	0.295577	0.0122631	0.215549	cadherin 26	protein_coding	ENSG00000124215	60437
PLEKHB1	651.397	-0.199005	0.317127	0.0122679	0.215549	pleckstrin homology domain containing B1	protein_coding	ENSG00000021300	58473
THUMPD1	1429.73	0.101822	0.0573339	0.0122532	0.215549	THUMP domain containing 1	protein_coding	ENSG00000066654	55623
HOPX	4169.86	0.18616	0.328632	0.0123156	0.216154	HOP homeobox	protein_coding	ENSG00000171476	84525
ZNF696	243.071	-0.121638	0.105699	0.0123177	0.216154	zinc finger protein 696	protein_coding	ENSG00000185730	79943
C10orf95	17.8486	-0.14013	0.150794	0.0123514	0.216473	chromosome 10 open reading frame 95	protein_coding	ENSG00000120055	79946
ZNF852	235.303	0.108075	0.0694448	0.0123495	0.216473	zinc finger protein 852	protein_coding	ENSG00000178917	285346
ELK1	597.865	-0.122921	0.109677	0.0124212	0.217425	ETS transcription factor ELK1	protein_coding	ENSG00000126767	2002
RPS3AP21	3.52313	0.199632	0.30512	0.0124147	0.217425	RPS3A pseudogene 21	processed_pseudogene	ENSG00000214784	402287
AC034139.1	4.86524	-0.195425	0.32079	0.0124418	0.217651	NA	lncRNA	ENSG00000287401	NA
ANKRD7	3.92864	0.190781	0.325247	0.0124652	0.217819	ankyrin repeat domain 7	protein_coding	ENSG00000106013	56311
CERS3-AS1	4.46946	0.180023	0.328358	0.012471	0.217819	CERS3 antisense RNA 1	lncRNA	ENSG00000259430	102723320
TPRG1	886.837	0.197387	0.288205	0.0124748	0.217819	tumor protein p63 regulated 1	protein_coding	ENSG00000188001	285386
AC073389.1	22.0349	-0.16431	0.204124	0.0125471	0.218112	NA	lncRNA	ENSG00000268584	NA
AC108136.1	19.8666	0.16035	0.323546	0.012546	0.218112	NA	lncRNA	ENSG00000255325	NA
AL513174.1	4.1985	-0.198776	0.308144	0.0125043	0.218112	NA	unprocessed_pseudogene	ENSG00000234382	NA
AL592295.3	3.32255	0.197476	0.314166	0.0125311	0.218112	NA	lncRNA	ENSG00000283360	NA
LCE3E	52.8714	0.0986099	0.27515	0.0125275	0.218112	late cornified envelope 3E	protein_coding	ENSG00000185966	353145
MAN1C1	174.689	0.151484	0.176666	0.0125174	0.218112	mannosidase alpha class 1C member 1	protein_coding	ENSG00000117643	57134
RAB17	658.665	-0.155367	0.185038	0.0125313	0.218112	RAB17, member RAS oncogene family	protein_coding	ENSG00000124839	64284
ST8SIA1	112.674	0.178362	0.234914	0.0125538	0.218112	ST8 alpha-N-acetyl-neuraminide alpha-2,8-sialyltransferase 1	protein_coding	ENSG00000111728	6489
XRCC2	376.675	-0.148387	0.170323	0.0125636	0.218147	X-ray repair cross complementing 2	protein_coding	ENSG00000196584	7516
FOXD2-AS1	94.0037	-0.165592	0.207107	0.0125776	0.218256	FOXD2 adjacent opposite strand RNA 1	lncRNA	ENSG00000237424	84793
COMMD8	253.628	0.117895	0.097238	0.0126448	0.219027	COMM domain containing 8	protein_coding	ENSG00000169019	54951
RFC2	448.53	-0.112173	0.0811034	0.0126368	0.219027	replication factor C subunit 2	protein_coding	ENSG00000049541	5982
ZNF454	25.3253	0.166803	0.210265	0.0126455	0.219027	zinc finger protein 454	protein_coding	ENSG00000178187	285676
KCNMA1	212.24	0.142567	0.158412	0.0126928	0.219439	potassium calcium-activated channel subfamily M alpha 1	protein_coding	ENSG00000156113	3778
PCSK1	17.1713	0.194734	0.317454	0.0126873	0.219439	proprotein convertase subtilisin/kexin type 1	protein_coding	ENSG00000175426	5122
RHBDD2	868.514	-0.111873	0.080515	0.0126911	0.219439	rhomboid domain containing 2	protein_coding	ENSG00000005486	57414
AC036222.4	6.11178	0.194491	0.2821	0.0127238	0.21984	NA	lncRNA	ENSG00000266222	NA
EGFR-AS1	26.5354	-0.187554	0.323998	0.0127857	0.220774	EGFR antisense RNA 1	lncRNA	ENSG00000224057	100507500
ALG12	600.702	0.09774	0.052689	0.0128513	0.220819	ALG12 alpha-1,6-mannosyltransferase	protein_coding	ENSG00000182858	79087
FOXK2	1838.78	-0.100482	0.0563848	0.0128372	0.220819	forkhead box K2	protein_coding	ENSG00000141568	3607
GINS1	579.011	-0.146245	0.167532	0.0128447	0.220819	GINS complex subunit 1	protein_coding	ENSG00000101003	9837
MAD1L1	965.574	-0.105593	0.0653704	0.0128122	0.220819	mitotic arrest deficient 1 like 1	protein_coding	ENSG00000002822	8379
MYLK2	19.6046	-0.175041	0.230077	0.0128276	0.220819	myosin light chain kinase 2	protein_coding	ENSG00000101306	85366
RANBP9	1929.74	0.143811	0.162011	0.0128222	0.220819	RAN binding protein 9	protein_coding	ENSG00000010017	10048
SNORA22	24.2116	-0.145641	0.166194	0.0128433	0.220819	small nucleolar RNA, H/ACA box 22	snoRNA	ENSG00000206634	677807
WNT5B	185.793	0.177704	0.236224	0.0128278	0.220819	Wnt family member 5B	protein_coding	ENSG00000111186	81029
SKA3	381.283	-0.145231	0.165436	0.0128655	0.220928	spindle and kinetochore associated complex subunit 3	protein_coding	ENSG00000165480	221150
KLHL6	398.697	0.171648	0.223075	0.0128968	0.221058	kelch like family member 6	protein_coding	ENSG00000172578	89857
LINC01833	121.857	-0.189502	0.321521	0.0128823	0.221058	long intergenic non-protein coding RNA 1833	lncRNA	ENSG00000259439	107985879
RNU6-302P	4.30068	-0.192043	0.276343	0.0128894	0.221058	RNA, U6 small nuclear 302, pseudogene	snRNA	ENSG00000202119	106479701
ZNF788P	74.7381	0.16699	0.212964	0.0129175	0.221279	zinc finger family member 788, pseudogene	transcribed_unprocessed_pseudogene	ENSG00000214189	388507
SCFD1	1787.62	0.106559	0.0678469	0.0129361	0.221462	sec1 family domain containing 1	protein_coding	ENSG00000092108	23256
ATP10D	1563.72	0.16854	0.216846	0.0129728	0.221664	ATPase phospholipid transporting 10D (putative)	protein_coding	ENSG00000145246	57205
IL18RAP	106.544	0.179482	0.242117	0.0129825	0.221664	interleukin 18 receptor accessory protein	protein_coding	ENSG00000115607	8807
LINC00964	39.6473	0.189798	0.319906	0.0129874	0.221664	long intergenic non-protein coding RNA 964	lncRNA	ENSG00000249816	157381
PCGF2	450.185	-0.132024	0.135855	0.0129875	0.221664	polycomb group ring finger 2	protein_coding	ENSG00000277258	7703
ZNF511	338.077	-0.113195	0.0854791	0.0129626	0.221664	zinc finger protein 511	protein_coding	ENSG00000198546	118472
CENPX	616.181	-0.112559	0.0838463	0.0130023	0.221782	centromere protein X	protein_coding	ENSG00000169689	201254
HROB	171.847	-0.144141	0.164149	0.013039	0.221962	homologous recombination factor with OB-fold	protein_coding	ENSG00000125319	78995
NDUFS4	478.598	0.115876	0.093588	0.0130445	0.221962	NADH:ubiquinone oxidoreductase subunit S4	protein_coding	ENSG00000164258	4724
PRRX2	82.905	-0.179124	0.241811	0.0130338	0.221962	paired related homeobox 2	protein_coding	ENSG00000167157	51450
THSD4	2046.07	0.19489	0.306171	0.0130242	0.221962	thrombospondin type 1 domain containing 4	protein_coding	ENSG00000187720	79875
SLC25A27	180.408	0.14223	0.160073	0.0130709	0.222276	solute carrier family 25 member 27	protein_coding	ENSG00000153291	9481
AC105749.1	26.5487	0.165888	0.212112	0.0131037	0.2227	NA	TEC	ENSG00000281100	NA
DNAJA4	1410.8	-0.123394	0.114821	0.0131199	0.22284	DnaJ heat shock protein family (Hsp40) member A4	protein_coding	ENSG00000140403	55466
SLCO4A1-AS1	48.793	-0.190412	0.317078	0.0131288	0.222856	SLCO4A1 antisense RNA 1	lncRNA	ENSG00000232803	100127888
FBXL17	549.541	0.119636	0.104859	0.0131644	0.223326	F-box and leucine rich repeat protein 17	protein_coding	ENSG00000145743	64839
AC243654.2	22.3125	-0.144744	0.16655	0.0132021	0.223437	NA	processed_pseudogene	ENSG00000275839	NA
ARL4C	708.745	0.14491	0.167092	0.0132283	0.223437	ADP ribosylation factor like GTPase 4C	protein_coding	ENSG00000188042	10123
CDC45	344.977	-0.136274	0.147397	0.0132292	0.223437	cell division cycle 45	protein_coding	ENSG00000093009	8318
HSPE1P18	5.83431	0.190266	0.276421	0.0132104	0.223437	heat shock protein family E (Hsp10) member 1 pseudogene 18	processed_pseudogene	ENSG00000255163	106480257
LLGL2	4807.05	-0.123702	0.116133	0.0132093	0.223437	LLGL scribble cell polarity complex component 2	protein_coding	ENSG00000073350	3993
MIR5690	5.839	0.169576	0.221477	0.0132348	0.223437	microRNA 5690	miRNA	ENSG00000265527	100847048
SLC25A45	235.245	0.129052	0.129887	0.0132136	0.223437	solute carrier family 25 member 45	protein_coding	ENSG00000162241	283130
TSACC	8.46149	-0.187807	0.267749	0.013205	0.223437	TSSK6 activating cochaperone	protein_coding	ENSG00000163467	128229
MS4A2	73.0625	0.192284	0.286864	0.0132573	0.223683	membrane spanning 4-domains A2	protein_coding	ENSG00000149534	2206
AC006449.2	11.9332	-0.181712	0.251769	0.0133226	0.224115	NA	lncRNA	ENSG00000275532	NA
AL590434.2	3.98609	0.179504	0.322748	0.0133308	0.224115	NA	lncRNA	ENSG00000284640	NA
FGD5P1	9.81233	0.193015	0.30238	0.0133186	0.224115	FYVE, RhoGEF and PH domain containing 5 pseudogene 1	transcribed_unprocessed_pseudogene	ENSG00000275340	100132526
LAIR1	288.028	0.142551	0.162449	0.0133303	0.224115	leukocyte associated immunoglobulin like receptor 1	protein_coding	ENSG00000167613	3903
SHTN1	1689.02	-0.114716	0.0915404	0.0133042	0.224115	shootin 1	protein_coding	ENSG00000187164	57698
SLC26A7	38.2006	0.19303	0.302229	0.0133176	0.224115	solute carrier family 26 member 7	protein_coding	ENSG00000147606	115111
ALDOB	345.542	-0.177119	0.323078	0.0133527	0.224213	aldolase, fructose-bisphosphate B	protein_coding	ENSG00000136872	229
RERG-IT1	3.2038	0.187507	0.317769	0.0133459	0.224213	RERG intronic transcript 1	lncRNA	ENSG00000256650	100874290
RAD54B	127.993	-0.148179	0.175343	0.0133771	0.224221	RAD54 homolog B	protein_coding	ENSG00000197275	25788
TRAV13-1	7.97095	0.192642	0.302379	0.0133704	0.224221	T cell receptor alpha variable 13-1	TR_V_gene	ENSG00000211788	28671
UBE2S	568.399	-0.135742	0.14699	0.0133688	0.224221	ubiquitin conjugating enzyme E2 S	protein_coding	ENSG00000108106	27338
AL121832.2	39.6908	-0.12814	0.128587	0.0133855	0.224227	NA	lncRNA	ENSG00000273619	NA
CBX1P4	5.54094	-0.191091	0.310207	0.0133965	0.224274	chromobox 1 pseudogene 4	processed_pseudogene	ENSG00000214321	100130461
NPHP4	462.31	-0.116981	0.0986193	0.0134043	0.224274	nephrocystin 4	protein_coding	ENSG00000131697	261734
LINC00674	127.61	-0.113595	0.088999	0.0134552	0.224868	long intergenic non-protein coding RNA 674	transcribed_unprocessed_pseudogene	ENSG00000237854	100499466
TPTEP1	106.474	0.1872	0.270071	0.0134558	0.224868	TPTE pseudogene 1	transcribed_unprocessed_pseudogene	ENSG00000100181	387590
SNHG17	1258.7	-0.128633	0.130485	0.0135007	0.225483	small nucleolar RNA host gene 17	lncRNA	ENSG00000196756	388796
ADARB2	47.2403	0.191168	0.29518	0.013591	0.226523	adenosine deaminase RNA specific B2 (inactive)	protein_coding	ENSG00000185736	105
AL589843.1	21.611	0.178209	0.245532	0.0135711	0.226523	NA	lncRNA	ENSG00000224848	NA
CENPO	772.091	-0.119826	0.107731	0.0136006	0.226523	centromere protein O	protein_coding	ENSG00000138092	79172
MTCH2	1602.18	-0.106586	0.0700303	0.0136033	0.226523	mitochondrial carrier 2	protein_coding	ENSG00000109919	23788
TRAJ31	6.75921	0.190662	0.289281	0.0135867	0.226523	T cell receptor alpha joining 31	TR_J_gene	ENSG00000211858	28724
ACOD1	12.223	-0.158418	0.319018	0.0136649	0.227173	aconitate decarboxylase 1	protein_coding	ENSG00000102794	730249
ARHGEF11	3084.92	-0.100348	0.0576893	0.013691	0.227173	Rho guanine nucleotide exchange factor 11	protein_coding	ENSG00000132694	9826
CACNA2D1	424.251	0.175685	0.240404	0.0136899	0.227173	calcium voltage-gated channel auxiliary subunit alpha2delta 1	protein_coding	ENSG00000153956	781
HMGB1P31	13.7515	0.174636	0.237622	0.0136745	0.227173	high mobility group box 1 pseudogene 31	processed_pseudogene	ENSG00000233266	100873894
NOXO1	51.3878	-0.184392	0.264344	0.0136691	0.227173	NADPH oxidase organizer 1	protein_coding	ENSG00000196408	124056
TMEM120B	463.747	-0.114509	0.092793	0.0136778	0.227173	transmembrane protein 120B	protein_coding	ENSG00000188735	144404
CCR9	4.19161	0.185162	0.315752	0.0137117	0.227382	C-C motif chemokine receptor 9	protein_coding	ENSG00000173585	10803
AC009145.1	4.7707	0.186064	0.271215	0.0137376	0.227411	NA	lncRNA	ENSG00000260479	NA
AL589986.2	8.3172	0.189212	0.307096	0.0137343	0.227411	NA	lncRNA	ENSG00000236427	NA
IGF1	123.16	0.185633	0.269786	0.0137445	0.227411	insulin like growth factor 1	protein_coding	ENSG00000017427	3479
MIR548C	3.94451	-0.184864	0.267285	0.013754	0.227411	microRNA 548c	miRNA	ENSG00000207546	693129
PTCD1	562.683	-0.111123	0.0830805	0.0137477	0.227411	pentatricopeptide repeat domain 1	protein_coding	ENSG00000106246	26024
GPR68	201.777	0.177948	0.247185	0.0137736	0.227467	G protein-coupled receptor 68	protein_coding	ENSG00000119714	8111
HLA-B	22930.7	0.139482	0.158153	0.0137669	0.227467	major histocompatibility complex, class I, B	protein_coding	ENSG00000234745	3106
CALML3	4230.94	0.129158	0.301934	0.013792	0.2276	calmodulin like 3	protein_coding	ENSG00000178363	810
GSTM2	157.393	0.166266	0.218928	0.013806	0.2276	glutathione S-transferase mu 2	protein_coding	ENSG00000213366	2946
TPPP3	170.474	-0.181518	0.257543	0.0138054	0.2276	tubulin polymerization promoting protein family member 3	protein_coding	ENSG00000159713	51673
AP003071.4	4.55267	0.185071	0.314406	0.0138227	0.227741	NA	lncRNA	ENSG00000261625	NA
EPSTI1	1083.82	0.154187	0.19185	0.0138337	0.227789	epithelial stromal interaction 1	protein_coding	ENSG00000133106	94240
DSTNP2	73.5217	-0.1374	0.153759	0.0138437	0.22782	DSTN pseudogene 2	transcribed_unprocessed_pseudogene	ENSG00000248593	171220
IL36B	25.5223	0.138591	0.308429	0.0138604	0.227827	interleukin 36 beta	protein_coding	ENSG00000136696	27177
UGT1A7	306.291	0.188335	0.306819	0.013855	0.227827	UDP glucuronosyltransferase family 1 member A7	protein_coding	ENSG00000244122	54577
PPP3CC	355.969	0.120041	0.109784	0.0138711	0.22787	protein phosphatase 3 catalytic subunit gamma	protein_coding	ENSG00000120910	5533
AC073534.2	9.81727	0.183164	0.264349	0.0139206	0.228092	NA	lncRNA	ENSG00000276030	NA
HMCN2	322.116	0.16825	0.224612	0.0139244	0.228092	hemicentin 2	protein_coding	ENSG00000148357	256158
KLHL3	425.117	0.164393	0.215686	0.0139334	0.228092	kelch like family member 3	protein_coding	ENSG00000146021	26249
OR52T1P	5.33301	0.188512	0.303869	0.0139161	0.228092	olfactory receptor family 52 subfamily T member 1 pseudogene	unprocessed_pseudogene	ENSG00000233646	81244
SUPT6H	3785.05	-0.0817835	0.0389741	0.0139288	0.228092	SPT6 homolog, histone chaperone and transcription elongation factor	protein_coding	ENSG00000109111	6830
ZNRF2P2	37.4534	-0.163391	0.213109	0.0139004	0.228092	zinc and ring finger 2 pseudogene 2	transcribed_processed_pseudogene	ENSG00000225264	100271874
CLDND1	1373.49	0.123692	0.1202	0.0139498	0.228227	claudin domain containing 1	protein_coding	ENSG00000080822	56650
AC005224.2	21.4511	0.173244	0.238192	0.0140659	0.228227	NA	lncRNA	ENSG00000266378	NA
AC090970.1	57.4324	-0.154242	0.193818	0.0140905	0.228227	NA	lncRNA	ENSG00000259398	NA
BMP3	14.5817	0.134137	0.305035	0.0140769	0.228227	bone morphogenetic protein 3	protein_coding	ENSG00000152785	651
DBF4B	313.838	-0.128651	0.133373	0.014	0.228227	DBF4 zinc finger B	protein_coding	ENSG00000161692	80174
GPR52	76.9559	0.128043	0.132065	0.0140418	0.228227	G protein-coupled receptor 52	protein_coding	ENSG00000203737	9293
KIF23	1100.36	-0.141803	0.165017	0.0140078	0.228227	kinesin family member 23	protein_coding	ENSG00000137807	9493
LINC01608	21.3957	-0.164591	0.31903	0.0140781	0.228227	long intergenic non-protein coding RNA 1608	lncRNA	ENSG00000253877	101927459
NEFM	12.0491	0.161024	0.318233	0.0140963	0.228227	neurofilament medium chain	protein_coding	ENSG00000104722	4741
NVL	801.759	-0.0998476	0.0575096	0.014038	0.228227	nuclear VCP like	protein_coding	ENSG00000143748	4931
OIP5	133.241	-0.159531	0.205656	0.0140708	0.228227	Opa interacting protein 5	protein_coding	ENSG00000104147	11339
PDE7B	122.412	0.153384	0.191032	0.0139711	0.228227	phosphodiesterase 7B	protein_coding	ENSG00000171408	27115
PRMT9	391.455	0.106628	0.0714726	0.014002	0.228227	protein arginine methyltransferase 9	protein_coding	ENSG00000164169	90826
SUSD3	46.4891	0.157959	0.201483	0.0139917	0.228227	sushi domain containing 3	protein_coding	ENSG00000157303	203328
TEPP	13.8952	0.185129	0.310196	0.0140906	0.228227	testis, prostate and placenta expressed	protein_coding	ENSG00000159648	374739
TICAM2	205.139	0.115304	0.0970424	0.0140529	0.228227	toll like receptor adaptor molecule 2	protein_coding	ENSG00000243414	353376
TRBV28	8.68159	0.186839	0.308668	0.0139681	0.228227	T cell receptor beta variable 28	TR_V_gene	ENSG00000211753	28559
ZNF132	116.608	0.178852	0.253366	0.014075	0.228227	zinc finger protein 132	protein_coding	ENSG00000131849	7691
ZNF365	352.33	0.17754	0.318357	0.0140089	0.228227	zinc finger protein 365	protein_coding	ENSG00000138311	22891
STMN3	182.54	-0.164234	0.21678	0.0141076	0.228278	stathmin 3	protein_coding	ENSG00000197457	50861
SELENOP	3271.25	0.18223	0.264394	0.0141174	0.228305	selenoprotein P	protein_coding	ENSG00000250722	6414
AC009166.2	7.61427	0.183925	0.311581	0.014137	0.228365	NA	TEC	ENSG00000280344	NA
CLIC2	157.397	0.151892	0.189236	0.0141944	0.228365	chloride intracellular channel 2	protein_coding	ENSG00000155962	1193
DBH-AS1	25.8641	0.187163	0.289549	0.0141773	0.228365	DBH antisense RNA 1	lncRNA	ENSG00000225756	138948
DIAPH2-AS1	17.8532	0.180834	0.260348	0.0141497	0.228365	DIAPH2 antisense RNA 1	lncRNA	ENSG00000236256	10824
DUSP5	1450.46	0.183274	0.269273	0.0141871	0.228365	dual specificity phosphatase 5	protein_coding	ENSG00000138166	1847
EVI2A	145.385	0.174641	0.243133	0.0141894	0.228365	ecotropic viral integration site 2A	protein_coding	ENSG00000126860	2123
MID1IP1	1055.31	-0.122859	0.119115	0.0141615	0.228365	MID1 interacting protein 1	protein_coding	ENSG00000165175	58526
SHISAL2A	18.1138	0.185446	0.278234	0.0141797	0.228365	shisa like 2A	protein_coding	ENSG00000182183	348378
UPRT	272.974	0.106915	0.0728354	0.0141753	0.228365	uracil phosphoribosyltransferase homolog	protein_coding	ENSG00000094841	139596
MACROH2A2	188.722	0.182624	0.267483	0.0142202	0.228649	macroH2A.2 histone	protein_coding	ENSG00000099284	55506
MATK	52.6204	0.169385	0.230165	0.0142287	0.228655	megakaryocyte-associated tyrosine kinase	protein_coding	ENSG00000007264	4145
TAF1L	5.21041	-0.186265	0.30192	0.0142737	0.229114	TATA-box binding protein associated factor 1 like	protein_coding	ENSG00000122728	138474
ZNF496	787.142	-0.118246	0.106803	0.0142705	0.229114	zinc finger protein 496	protein_coding	ENSG00000162714	84838
TDRD10	19.666	0.162151	0.213551	0.0143043	0.229474	tudor domain containing 10	protein_coding	ENSG00000163239	126668
RNLS	59.8229	0.181969	0.266862	0.0143201	0.229596	renalase, FAD dependent amine oxidase	protein_coding	ENSG00000184719	55328
BTBD11	806.454	0.181494	0.312187	0.0143418	0.229813	BTB domain containing 11	protein_coding	ENSG00000151136	121551
AC125437.2	6.04208	0.17621	0.249514	0.0143708	0.230006	NA	TEC	ENSG00000279474	NA
KRT3	13.0331	0.148147	0.312593	0.0143774	0.230006	keratin 3	protein_coding	ENSG00000186442	3850
POLI	473.923	0.11071	0.0847292	0.0143867	0.230006	DNA polymerase iota	protein_coding	ENSG00000101751	11201
ZNF563	92.3996	0.129037	0.136535	0.0143859	0.230006	zinc finger protein 563	protein_coding	ENSG00000188868	147837
AP003396.3	3.39199	0.177433	0.315046	0.0144173	0.230103	NA	lncRNA	ENSG00000254740	NA
ARSK	112.519	0.112089	0.0890675	0.0144106	0.230103	arylsulfatase family member K	protein_coding	ENSG00000164291	153642
MRPL9	726.057	-0.102775	0.0636356	0.0144153	0.230103	mitochondrial ribosomal protein L9	protein_coding	ENSG00000143436	65005
SPC25	154.091	-0.148444	0.183022	0.0144348	0.230251	SPC25 component of NDC80 kinetochore complex	protein_coding	ENSG00000152253	57405
CKS1B	411.867	-0.12666	0.13085	0.0144608	0.230534	CDC28 protein kinase regulatory subunit 1B	protein_coding	ENSG00000173207	1163
TNNT3	7.92309	0.18522	0.298368	0.0144949	0.230947	troponin T3, fast skeletal type	protein_coding	ENSG00000130595	7140
NFIL3	459.095	-0.129453	0.138343	0.0145192	0.231202	nuclear factor, interleukin 3 regulated	protein_coding	ENSG00000165030	4783
SCARA3	302.217	0.16922	0.232664	0.0145325	0.231283	scavenger receptor class A member 3	protein_coding	ENSG00000168077	51435
ALKBH4	192.672	-0.106833	0.0740885	0.0145844	0.231322	alkB homolog 4, lysine demethylase	protein_coding	ENSG00000160993	54784
BOP1	833.376	-0.128774	0.136927	0.0145741	0.231322	BOP1 ribosomal biogenesis factor	protein_coding	ENSG00000261236	23246
LINC01798	9.94352	0.181141	0.268209	0.0145687	0.231322	long intergenic non-protein coding RNA 1798	lncRNA	ENSG00000232046	100507073
LINGO1	62.0021	-0.184815	0.296592	0.0145796	0.231322	leucine rich repeat and Ig domain containing 1	protein_coding	ENSG00000169783	84894
SLC27A6	38.6495	0.17272	0.316101	0.0145607	0.231322	solute carrier family 27 member 6	protein_coding	ENSG00000113396	28965
USP32	2089.72	-0.099099	0.0572164	0.0145595	0.231322	ubiquitin specific peptidase 32	protein_coding	ENSG00000170832	84669
AC002395.1	11.8304	-0.158329	0.207057	0.0146108	0.231416	U7 small nuclear RNA	snRNA	ENSG00000272215	NA
ZFP30	332.016	0.138741	0.161598	0.0146151	0.231416	ZFP30 zinc finger protein	protein_coding	ENSG00000120784	22835
ZNF345	118.048	0.158201	0.206731	0.0146071	0.231416	zinc finger protein 345	protein_coding	ENSG00000251247	25850
B4GALNT2	52.5118	0.166257	0.316625	0.0146242	0.231429	beta-1,4-N-acetyl-galactosaminyltransferase 2	protein_coding	ENSG00000167080	124872
CUX1	3639.63	-0.108105	0.0781675	0.0146903	0.232261	cut like homeobox 1	protein_coding	ENSG00000257923	1523
KIF3C	177.381	-0.15138	0.191542	0.0146934	0.232261	kinesin family member 3C	protein_coding	ENSG00000084731	3797
CLK1	3318.25	0.115553	0.101151	0.0147129	0.232438	CDC like kinase 1	protein_coding	ENSG00000013441	1195
DFFA	1699.55	-0.10915	0.0815711	0.0147502	0.232766	DNA fragmentation factor subunit alpha	protein_coding	ENSG00000160049	1676
EPHB2	764.366	-0.179063	0.263623	0.0147471	0.232766	EPH receptor B2	protein_coding	ENSG00000133216	2048
AC116562.3	39.1957	-0.182343	0.303129	0.0147807	0.233077	NA	transcribed_unprocessed_pseudogene	ENSG00000284727	NA
FAM214A	2423.28	0.144924	0.177354	0.0148114	0.233077	family with sequence similarity 214 member A	protein_coding	ENSG00000047346	56204
FAM71E1	56.6477	-0.145065	0.177657	0.0148072	0.233077	golgi associated RAB2 interactor 5A	protein_coding	ENSG00000142530	112703
MFSD13A	210.27	-0.119587	0.11341	0.0147935	0.233077	major facilitator superfamily domain containing 13A	protein_coding	ENSG00000138111	79847
NTHL1	203.3	-0.109848	0.0839851	0.0148102	0.233077	nth like DNA glycosylase 1	protein_coding	ENSG00000065057	4913
AL355512.1	13.4285	0.178979	0.264913	0.0148435	0.233136	DUSP5 divergent transcript	lncRNA	ENSG00000273143	NA
CDO1	8.25804	0.181657	0.303937	0.0148383	0.233136	cysteine dioxygenase type 1	protein_coding	ENSG00000129596	1036
HES6	122.319	-0.164728	0.224349	0.0148485	0.233136	hes family bHLH transcription factor 6	protein_coding	ENSG00000144485	55502
WDR5	895.073	-0.109252	0.0822626	0.0148376	0.233136	WD repeat domain 5	protein_coding	ENSG00000196363	11091
LINC02099	11.4335	0.182022	0.279745	0.0148882	0.233503	long intergenic non-protein coding RNA 2099	lncRNA	ENSG00000253490	101929450
MNX1-AS1	13.7964	-0.182703	0.297794	0.0148885	0.233503	MNX1 antisense RNA 1 (head to head)	lncRNA	ENSG00000243479	645249
CPE	244.257	0.159401	0.212014	0.0149208	0.233878	carboxypeptidase E	protein_coding	ENSG00000109472	1363
DNAJC5B	12.7831	0.182714	0.293345	0.0149436	0.233975	DnaJ heat shock protein family (Hsp40) member C5 beta	protein_coding	ENSG00000147570	85479
Z97055.2	17.2208	0.16778	0.232952	0.0149436	0.233975	EFCAB6 divergent transcript	lncRNA	ENSG00000261251	NA
ATOX1	424.828	0.0994141	0.058508	0.0150019	0.233984	antioxidant 1 copper chaperone	protein_coding	ENSG00000177556	475
CD163L1	280.821	0.151423	0.193586	0.014972	0.233984	CD163 molecule like 1	protein_coding	ENSG00000177675	283316
CYP4Z1	11.4852	0.180378	0.303884	0.0150099	0.233984	cytochrome P450 family 4 subfamily Z member 1	protein_coding	ENSG00000186160	199974
EYA4	47.8456	0.17576	0.310915	0.0149994	0.233984	EYA transcriptional coactivator and phosphatase 4	protein_coding	ENSG00000112319	2070
LINC01301	26.1629	-0.179373	0.269685	0.0150193	0.233984	long intergenic non-protein coding RNA 1301	lncRNA	ENSG00000251396	100505532
MAFB	593.698	0.166101	0.228771	0.0149571	0.233984	MAF bZIP transcription factor B	protein_coding	ENSG00000204103	9935
NME6	543.835	0.0939395	0.0507496	0.0149847	0.233984	NME/NM23 nucleoside diphosphate kinase 6	protein_coding	ENSG00000172113	10201
PER1	673.982	0.141297	0.169953	0.0149897	0.233984	period circadian regulator 1	protein_coding	ENSG00000179094	5187
SPATA18	252.338	0.167365	0.232537	0.0150125	0.233984	spermatogenesis associated 18	protein_coding	ENSG00000163071	132671
KIAA0825	180.893	0.131658	0.146916	0.0150522	0.234366	KIAA0825	protein_coding	ENSG00000185261	285600
BFSP2-AS1	5.30847	0.179795	0.304326	0.0150629	0.234404	BFSP2 antisense RNA 1	lncRNA	ENSG00000249993	85003
PIMREG	137.882	-0.154074	0.200617	0.0150852	0.234489	PICALM interacting mitotic regulator	protein_coding	ENSG00000129195	54478
RGS10	319.618	0.125486	0.131177	0.0150807	0.234489	regulator of G protein signaling 10	protein_coding	ENSG00000148908	6001
TSTA3	1671.47	-0.11057	0.0876531	0.0151173	0.234858	GDP-L-fucose synthase	protein_coding	ENSG00000104522	NA
HOXC13	34.9026	-0.174167	0.310978	0.0151309	0.234939	homeobox C13	protein_coding	ENSG00000123364	3229
LIG3	1372.64	-0.105642	0.0729143	0.0151878	0.235625	DNA ligase 3	protein_coding	ENSG00000005156	3980
SRPK2	1312.32	-0.105009	0.071183	0.0151918	0.235625	SRSF protein kinase 2	protein_coding	ENSG00000135250	6733
FAM21EP	15.0187	0.144954	0.180012	0.0152133	0.235827	family with sequence similarity 21, member A pseudogene	transcribed_unprocessed_pseudogene	ENSG00000235618	100421577
RAD54L	354.947	-0.129739	0.143052	0.0152268	0.235906	RAD54 like	protein_coding	ENSG00000085999	8438
BRAT1	907.997	-0.109277	0.0842852	0.0152786	0.236316	BRCA1 associated ATM activator 1	protein_coding	ENSG00000106009	221927
GRIN2D	335.055	-0.180576	0.294887	0.0152773	0.236316	glutamate ionotropic receptor NMDA type subunit 2D	protein_coding	ENSG00000105464	2906
ZNF254	654.395	0.13842	0.164806	0.015274	0.236316	zinc finger protein 254	protein_coding	ENSG00000213096	9534
LRCH2	44.283	0.175459	0.259358	0.0152874	0.236322	leucine rich repeats and calponin homology domain containing 2	protein_coding	ENSG00000130224	57631
HOXA10	271.054	-0.168218	0.312363	0.0153406	0.237015	homeobox A10	protein_coding	ENSG00000253293	3206
AFF3	116.369	0.167101	0.235898	0.0154278	0.237102	AF4/FMR2 family member 3	protein_coding	ENSG00000144218	3899
AL442635.1	18.174	-0.174504	0.307617	0.0154441	0.237102	Metazoan signal recognition particle RNA	misc_RNA	ENSG00000274008	NA
CNTNAP3P2	25.957	0.178774	0.299059	0.0154462	0.237102	CNTNAP3 pseudogene 2	unprocessed_pseudogene	ENSG00000276386	643827
DTL	581.273	-0.123765	0.128344	0.0154115	0.237102	denticleless E3 ubiquitin protein ligase homolog	protein_coding	ENSG00000143476	51514
DUBR	137.899	0.129533	0.143851	0.0154646	0.237102	DPPA2 upstream binding RNA	lncRNA	ENSG00000243701	344595
FREM1	116.294	0.179802	0.291102	0.0154496	0.237102	FRAS1 related extracellular matrix 1	protein_coding	ENSG00000164946	158326
LUZP1	1745.12	0.104439	0.0703635	0.0154108	0.237102	leucine zipper protein 1	protein_coding	ENSG00000169641	7798
OR7E22P	9.87754	-0.168801	0.311645	0.0154217	0.237102	olfactory receptor family 7 subfamily E member 22 pseudogene	transcribed_unprocessed_pseudogene	ENSG00000179799	9431
PELP1	802.011	-0.102041	0.0644442	0.0153918	0.237102	proline, glutamate and leucine rich protein 1	protein_coding	ENSG00000141456	27043
PTPN13	4114.43	0.179567	0.296106	0.0154147	0.237102	protein tyrosine phosphatase non-receptor type 13	protein_coding	ENSG00000163629	5783
SLC19A1	328.563	-0.145083	0.181448	0.0153885	0.237102	solute carrier family 19 member 1	protein_coding	ENSG00000173638	6573
STARD4	739.344	0.128871	0.141804	0.0154023	0.237102	StAR related lipid transfer domain containing 4	protein_coding	ENSG00000164211	134429
TEAD2	490.895	-0.158297	0.213596	0.0154576	0.237102	TEA domain transcription factor 2	protein_coding	ENSG00000074219	8463
UNC79	18.8421	0.164532	0.229016	0.0154219	0.237102	unc-79 homolog, NALCN channel complex subunit	protein_coding	ENSG00000133958	57578
AC096656.1	5.54798	-0.163352	0.312287	0.0155061	0.237511	NA	TEC	ENSG00000279844	NA
B3GAT1	32.0333	0.178723	0.297489	0.0155083	0.237511	beta-1,3-glucuronyltransferase 1	protein_coding	ENSG00000109956	27087
AIM2	114.332	0.169509	0.243803	0.0155371	0.237563	absent in melanoma 2	protein_coding	ENSG00000163568	9447
SNORA14A	9.56375	-0.153862	0.20339	0.0155342	0.237563	small nucleolar RNA, H/ACA box 14A	snoRNA	ENSG00000201643	677801
WDR48	988.121	0.100711	0.0619413	0.0155253	0.237563	WD repeat domain 48	protein_coding	ENSG00000114742	57599
AC016588.2	13.4657	-0.155222	0.206821	0.0155528	0.237675	NA	lncRNA	ENSG00000282393	NA
AL845472.2	14.5113	0.178288	0.297617	0.0155708	0.237819	uncharacterized LOC100132249	TEC	ENSG00000279561	NA
COX10-AS1	407.864	0.106826	0.0778695	0.0155806	0.237839	COX10 divergent transcript	lncRNA	ENSG00000236088	100874058
AC137770.1	7.58537	0.178567	0.28597	0.0156695	0.238548	NA	lncRNA	ENSG00000250842	NA
BLOC1S1	648.55	0.106904	0.078462	0.0156682	0.238548	biogenesis of lysosomal organelles complex 1 subunit 1	protein_coding	ENSG00000135441	2647
OR5BH1P	3.8311	-0.17869	0.289347	0.0156535	0.238548	olfactory receptor family 5 subfamily BH member 1 pseudogene	unprocessed_pseudogene	ENSG00000242610	81075
PAX8	111.547	-0.145303	0.183624	0.015644	0.238548	paired box 8	protein_coding	ENSG00000125618	7849
RBM43P1	7.55619	0.17774	0.276432	0.0156429	0.238548	RNA binding motif protein 43 pseudogene 1	processed_pseudogene	ENSG00000239263	100131568
BTF3P7	25.6028	0.170134	0.308865	0.0157136	0.23883	basic transcription factor 3 pseudogene 7	processed_pseudogene	ENSG00000219986	652960
RPTOR	1452.06	-0.0953432	0.053384	0.0157025	0.23883	regulatory associated protein of MTOR complex 1	protein_coding	ENSG00000141564	57521
ZNF660	42.1113	0.16944	0.24552	0.0157076	0.23883	zinc finger protein 660	protein_coding	ENSG00000144792	285349
RNFT2	263.983	-0.175066	0.265011	0.015725	0.238873	ring finger protein, transmembrane 2	protein_coding	ENSG00000135119	84900
LINC02303	48.8053	0.147732	0.308612	0.0157389	0.238956	long intergenic non-protein coding RNA 2303	lncRNA	ENSG00000258616	105370479
POLD1	598.929	-0.10511	0.0734023	0.0157598	0.239013	DNA polymerase delta 1, catalytic subunit	protein_coding	ENSG00000062822	5424
WIPF1	874.736	0.141965	0.176292	0.0157536	0.239013	WAS/WASL interacting protein family member 1	protein_coding	ENSG00000115935	7456
ACTRT3	51.4473	-0.130885	0.14904	0.0157741	0.239101	actin related protein T3	protein_coding	ENSG00000184378	84517
TSPEAR-AS2	74.8503	-0.177331	0.295077	0.0157993	0.239353	TSPEAR antisense RNA 2	lncRNA	ENSG00000182912	114043
LINC01252	49.085	0.176393	0.273188	0.0158139	0.239445	long intergenic non-protein coding RNA 1252	lncRNA	ENSG00000247157	338817
PSMC3IP	156.052	-0.114407	0.103318	0.0158342	0.239623	PSMC3 interacting protein	protein_coding	ENSG00000131470	29893
AC009754.1	56.3672	0.147438	0.190139	0.0158542	0.239668	NA	lncRNA	ENSG00000259935	NA
AL163952.1	90.1685	-0.169689	0.247918	0.0158478	0.239668	NA	lncRNA	ENSG00000259868	NA
FAM189B	379.046	-0.106024	0.0765466	0.0158727	0.239688	family with sequence similarity 189 member B	protein_coding	ENSG00000160767	10712
U2AF2	2506.02	-0.102631	0.0670639	0.0158668	0.239688	U2 small nuclear RNA auxiliary factor 2	protein_coding	ENSG00000063244	11338
ROBO2	360.088	0.172078	0.256467	0.0159002	0.239975	roundabout guidance receptor 2	protein_coding	ENSG00000185008	6092
BUD23	1018.49	-0.116423	0.110045	0.0159366	0.240183	BUD23 rRNA methyltransferase and ribosome maturation factor	protein_coding	ENSG00000071462	114049
CEP131	437.397	-0.115057	0.105847	0.0159345	0.240183	centrosomal protein 131	protein_coding	ENSG00000141577	22994
JAK3	651.503	0.147234	0.19033	0.0159568	0.240183	Janus kinase 3	protein_coding	ENSG00000105639	3718
OXNAD1	699.325	0.111994	0.0962264	0.0159526	0.240183	oxidoreductase NAD binding domain containing 1	protein_coding	ENSG00000154814	92106
UPK1A	100.762	0.163628	0.309889	0.0159509	0.240183	uroplakin 1A	protein_coding	ENSG00000105668	11045
CAST	9563.51	0.14096	0.175364	0.0159978	0.240541	calpastatin	protein_coding	ENSG00000153113	831
ZNF736	503.674	0.152151	0.202572	0.0159949	0.240541	zinc finger protein 736	protein_coding	ENSG00000234444	728927
POLE	2283.91	-0.105191	0.0745214	0.0160065	0.240543	DNA polymerase epsilon, catalytic subunit	protein_coding	ENSG00000177084	5426
EAF2	163.303	0.128955	0.145494	0.0160301	0.240659	ELL associated factor 2	protein_coding	ENSG00000145088	55840
TBRG4	1594.24	-0.107488	0.0818238	0.0160314	0.240659	transforming growth factor beta regulator 4	protein_coding	ENSG00000136270	9238
ARVCF	283.15	-0.119935	0.12116	0.0160791	0.241246	ARVCF delta catenin family member	protein_coding	ENSG00000099889	421
NACC2	1072.61	-0.105082	0.0745013	0.0160906	0.241291	NACC family member 2	protein_coding	ENSG00000148411	138151
AL078587.2	72.766	-0.151636	0.202202	0.0161197	0.241295	NA	lncRNA	ENSG00000287569	NA
LRMP	380.829	0.169829	0.251639	0.0161117	0.241295	inositol 1,4,5-triphosphate receptor associated 2	protein_coding	ENSG00000118308	NA
NKX2-3	14.3338	0.173908	0.299636	0.0161253	0.241295	NK2 homeobox 3	protein_coding	ENSG00000119919	159296
SLC23A1	27.7815	0.172212	0.260468	0.0161321	0.241295	solute carrier family 23 member 1	protein_coding	ENSG00000170482	9963
ZFP37	83.7442	0.144978	0.186011	0.0161339	0.241295	ZFP37 zinc finger protein	protein_coding	ENSG00000136866	7539
AL035409.1	3.56149	0.174526	0.297293	0.0161586	0.241535	NA	lncRNA	ENSG00000230498	NA
AL121985.1	21.4372	0.175656	0.28106	0.0161817	0.241623	NA	lncRNA	ENSG00000228863	NA
FBXO32	1062.94	0.127617	0.142801	0.0161781	0.241623	F-box protein 32	protein_coding	ENSG00000156804	114907
AC012313.5	31.8941	0.169196	0.250597	0.0161945	0.241685	NA	lncRNA	ENSG00000268912	NA
ZBTB20	1976.67	0.131494	0.153014	0.0162051	0.241714	zinc finger and BTB domain containing 20	protein_coding	ENSG00000181722	26137
SARDH	62.6687	0.161893	0.229337	0.0162238	0.241865	sarcosine dehydrogenase	protein_coding	ENSG00000123453	1757
AC092614.1	17.8583	-0.137789	0.169528	0.0163228	0.241926	NA	lncRNA	ENSG00000227542	NA
ANLN	2983.65	-0.138268	0.170422	0.0162737	0.241926	anillin actin binding protein	protein_coding	ENSG00000011426	54443
BMS1	1974.82	-0.0890216	0.0467038	0.0163068	0.241926	BMS1 ribosome biogenesis factor	protein_coding	ENSG00000165733	9790
CD276	936.833	-0.138451	0.171122	0.0163147	0.241926	CD276 molecule	protein_coding	ENSG00000103855	80381
EMC8	395.727	-0.101491	0.06532	0.0162473	0.241926	ER membrane protein complex subunit 8	protein_coding	ENSG00000131148	10328
GLCCI1	464.348	0.118701	0.118524	0.0162631	0.241926	glucocorticoid induced 1	protein_coding	ENSG00000106415	113263
GTF2IP13	145.624	-0.116543	0.11212	0.0162712	0.241926	general transcription factor IIi pseudogene 13	transcribed_unprocessed_pseudogene	ENSG00000272556	101929008
LINC00632	219.889	0.175052	0.280925	0.0163023	0.241926	long intergenic non-protein coding RNA 632	lncRNA	ENSG00000203930	286411
NT5C3B	666.767	-0.140111	0.175128	0.016299	0.241926	5'-nucleotidase, cytosolic IIIB	protein_coding	ENSG00000141698	115024
RNY1	34.46	-0.156312	0.215467	0.0163228	0.241926	RNA, Ro60-associated Y1	misc_RNA	ENSG00000201098	6084
SASH1	3192.59	0.159942	0.224577	0.0162785	0.241926	SAM and SH3 domain containing 1	protein_coding	ENSG00000111961	23328
AC005740.4	7.60662	0.17183	0.262669	0.0163563	0.242117	NA	lncRNA	ENSG00000271871	NA
AL138778.1	18.8668	0.157415	0.218629	0.0163616	0.242117	NA	lncRNA	ENSG00000286285	NA
SLITRK6	169.115	0.172536	0.299042	0.016356	0.242117	SLIT and NTRK like family member 6	protein_coding	ENSG00000184564	84189
AC087481.2	5.60144	0.174793	0.286662	0.0163807	0.242272	NA	unprocessed_pseudogene	ENSG00000261628	NA
AC007920.2	4.56002	0.162834	0.307099	0.0164724	0.242392	uncharacterized LOC101929130	lncRNA	ENSG00000283175	NA
AL136090.2	14.0537	0.17399	0.290909	0.0164683	0.242392	NA	lncRNA	ENSG00000287430	NA
EDEM1	2434.52	0.104188	0.0731934	0.0164753	0.242392	ER degradation enhancing alpha-mannosidase like protein 1	protein_coding	ENSG00000134109	9695
HERC2	4223.36	-0.0891806	0.04698	0.0164455	0.242392	HECT and RLD domain containing E3 ubiquitin protein ligase 2	protein_coding	ENSG00000128731	8924
LINC01260	9.38723	0.174612	0.282581	0.0164095	0.242392	long intergenic non-protein coding RNA 1260	lncRNA	ENSG00000283440	79015
MIR186	15.4897	0.156388	0.216564	0.0164362	0.242392	microRNA 186	miRNA	ENSG00000207721	406962
NCLN	1530.7	-0.0984133	0.0593583	0.0164599	0.242392	nicalin	protein_coding	ENSG00000125912	56926
PPFIA1	3189.01	-0.10127	0.0651774	0.0163984	0.242392	PTPRF interacting protein alpha 1	protein_coding	ENSG00000131626	8500
TINCR	285.301	0.162786	0.307302	0.0164406	0.242392	TINCR ubiquitin domain containing	protein_coding	ENSG00000223573	257000
TRAJ20	5.44626	0.171554	0.299889	0.0164358	0.242392	T cell receptor alpha joining 20	TR_J_gene	ENSG00000211869	28735
AC010332.3	5.66002	0.173857	0.289541	0.0165203	0.2426	NA	lncRNA	ENSG00000288253	NA
KRT16P3	63.7248	0.143631	0.304859	0.0165219	0.2426	keratin 16 pseudogene 3	transcribed_unprocessed_pseudogene	ENSG00000214822	644945
LYSMD1	234.955	-0.103383	0.0710151	0.016524	0.2426	LysM domain containing 1	protein_coding	ENSG00000163155	388695
NT5M	20.1635	0.159192	0.224684	0.0165231	0.2426	5',3'-nucleotidase, mitochondrial	protein_coding	ENSG00000205309	56953
EVC	497.416	0.152377	0.207152	0.0165473	0.242815	EvC ciliary complex subunit 1	protein_coding	ENSG00000072840	2121
RUSC1	881.582	-0.104186	0.0734986	0.0165656	0.242957	RUN and SH3 domain containing 1	protein_coding	ENSG00000160753	23623
CYLD	1750.63	0.112503	0.101077	0.016603	0.243377	CYLD lysine 63 deubiquitinase	protein_coding	ENSG00000083799	1540
AL390195.3	33.4348	0.144366	0.187811	0.016646	0.243719	NA	lncRNA	ENSG00000260948	NA
AP003108.5	11.1778	-0.165561	0.24433	0.0166524	0.243719	NA	TEC	ENSG00000279878	NA
DCN	2222.12	0.165253	0.243304	0.0166472	0.243719	decorin	protein_coding	ENSG00000011465	1634
C1orf131	415.946	-0.103672	0.0724583	0.0167081	0.243871	chromosome 1 open reading frame 131	protein_coding	ENSG00000143633	128061
FAS	409.296	0.125412	0.139751	0.0167066	0.243871	Fas cell surface death receptor	protein_coding	ENSG00000026103	355
FEZF1-AS1	168.051	-0.163572	0.305299	0.0167124	0.243871	FEZF1 antisense RNA 1	lncRNA	ENSG00000230316	154860
MLIP	30.5272	0.171548	0.294982	0.0167324	0.243871	muscular LMNA interacting protein	protein_coding	ENSG00000146147	90523
RPL23AP49	6.54025	0.168792	0.300907	0.0167134	0.243871	ribosomal protein L23a pseudogene 49	transcribed_processed_pseudogene	ENSG00000243422	653236
SPART	460.85	0.144126	0.187801	0.0167371	0.243871	spartin	protein_coding	ENSG00000133104	23111
TRPS1	2423	0.148919	0.199715	0.016727	0.243871	transcriptional repressor GATA binding 1	protein_coding	ENSG00000104447	7227
WASH6P	179.12	-0.10361	0.0722426	0.0166985	0.243871	WASP family homolog 6, pseudogene	transcribed_unprocessed_pseudogene	ENSG00000182484	653440
ZBTB39	494.175	-0.11347	0.10489	0.016741	0.243871	zinc finger and BTB domain containing 39	protein_coding	ENSG00000166860	9880
SLURP1	596.148	0.109704	0.282028	0.0167543	0.243937	secreted LY6/PLAUR domain containing 1	protein_coding	ENSG00000126233	57152
ATP6V0A4	208.491	0.163195	0.304953	0.0167924	0.244365	ATPase H+ transporting V0 subunit a4	protein_coding	ENSG00000105929	50617
CERKL	34.4589	-0.169745	0.297547	0.0168546	0.245144	ceramide kinase like	protein_coding	ENSG00000188452	375298
CRCP	1355.47	-0.0988112	0.0608775	0.016865	0.245167	CGRP receptor component	protein_coding	ENSG00000241258	27297
NAP1L3	8.91078	0.170947	0.293016	0.0169213	0.245821	nucleosome assembly protein 1 like 3	protein_coding	ENSG00000186310	4675
RN7SL204P	10.7197	-0.143	0.186205	0.0169275	0.245821	RNA, 7SL, cytoplasmic 204, pseudogene	misc_RNA	ENSG00000264676	106480977
SLF1	381.068	0.0991618	0.0617456	0.0169431	0.24592	SMC5-SMC6 complex localization factor 1	protein_coding	ENSG00000133302	84250
SOCS3	2327.39	-0.164974	0.24619	0.0169779	0.246299	suppressor of cytokine signaling 3	protein_coding	ENSG00000184557	9021
IGHJ4	18.2962	0.169548	0.295761	0.0170012	0.246354	immunoglobulin heavy joining 4	IG_J_gene	ENSG00000240041	28477
LNCOC1	30.3267	-0.157593	0.224493	0.0170068	0.246354	lncRNA associated with ovarian cancer 1	lncRNA	ENSG00000253741	100288181
LSM6	244.579	0.0968774	0.0575665	0.0170081	0.246354	LSM6 homolog, U6 small nuclear RNA and mRNA degradation associated	protein_coding	ENSG00000164167	11157
GPR34	88.4949	0.145222	0.192515	0.0170398	0.246685	G protein-coupled receptor 34	protein_coding	ENSG00000171659	2857
MAFG	1336.58	-0.102163	0.0693438	0.0170889	0.247269	MAF bZIP transcription factor G	protein_coding	ENSG00000197063	4097
LINC01820	10.2789	0.146808	0.304222	0.0170998	0.247299	long intergenic non-protein coding RNA 1820	lncRNA	ENSG00000228100	105374582
AQP10	9.21194	-0.160056	0.304167	0.0171308	0.24762	aquaporin 10	protein_coding	ENSG00000143595	89872
RASSF3	1482.15	-0.121778	0.13218	0.0171849	0.248194	Ras association domain family member 3	protein_coding	ENSG00000153179	283349
STEAP1B	41.5047	-0.167456	0.258163	0.0171882	0.248194	STEAP family member 1B	protein_coding	ENSG00000105889	256227
ZSCAN23	40.6008	0.160434	0.234762	0.0172411	0.24883	zinc finger and SCAN domain containing 23	protein_coding	ENSG00000187987	222696
CNOT8	965.605	0.0949785	0.0549167	0.0172742	0.249178	CCR4-NOT transcription complex subunit 8	protein_coding	ENSG00000155508	9337
APLN	261.459	-0.162308	0.302007	0.0172957	0.24936	apelin	protein_coding	ENSG00000171388	8862
FLVCR2	260.953	0.120537	0.129288	0.0173134	0.249384	FLVCR heme transporter 2	protein_coding	ENSG00000119686	55640
TFE3	982.136	-0.107522	0.0875879	0.0173151	0.249384	transcription factor binding to IGHM enhancer 3	protein_coding	ENSG00000068323	7030
LINC02806	10.441	-0.16117	0.302374	0.0173412	0.249519	long intergenic non-protein coding RNA 2806	lncRNA	ENSG00000238107	284561
ZFYVE28	343.971	0.119737	0.127111	0.0173423	0.249519	zinc finger FYVE-type containing 28	protein_coding	ENSG00000159733	57732
SH2D1B	156.34	0.167588	0.294326	0.0173956	0.250157	SH2 domain containing 1B	protein_coding	ENSG00000198574	117157
ITGB7	335.055	0.136635	0.173081	0.0174183	0.250355	integrin subunit beta 7	protein_coding	ENSG00000139626	3695
NLRP14	18.8886	0.164104	0.248843	0.0174416	0.250433	NLR family pyrin domain containing 14	protein_coding	ENSG00000158077	338323
YTHDF1	1523.04	-0.107524	0.0881309	0.0174334	0.250433	YTH N6-methyladenosine RNA binding protein 1	protein_coding	ENSG00000149658	54915
SUCLG2-AS1	113.176	0.117184	0.120142	0.0174673	0.250613	SUCLG2 divergent transcript	lncRNA	ENSG00000241316	101927111
TNFAIP8L3	85.1341	0.167776	0.264888	0.0174719	0.250613	TNF alpha induced protein 8 like 3	protein_coding	ENSG00000183578	388121
RASEF	2289.6	-0.133223	0.164834	0.0175154	0.251107	RAS and EF-hand domain containing	protein_coding	ENSG00000165105	158158
AP3S1	738.593	0.114344	0.111612	0.017529	0.251174	adaptor related protein complex 3 subunit sigma 1	protein_coding	ENSG00000177879	1176
CXCL3	544.841	-0.168372	0.271588	0.017575	0.251229	C-X-C motif chemokine ligand 3	protein_coding	ENSG00000163734	2921
GTSE1	406.561	-0.129469	0.155304	0.0175749	0.251229	G2 and S-phase expressed 1	protein_coding	ENSG00000075218	51512
MAPK8IP1	119.513	-0.1478	0.202744	0.0175757	0.251229	mitogen-activated protein kinase 8 interacting protein 1	protein_coding	ENSG00000121653	9479
NLGN4Y	139.79	0.155698	0.223955	0.0175636	0.251229	neuroligin 4 Y-linked	protein_coding	ENSG00000165246	22829
PKD1P5	137.049	-0.10813	0.0909231	0.0175776	0.251229	polycystin 1, transient receptor potential channel interacting pseudogene 5	transcribed_unprocessed_pseudogene	ENSG00000254681	348156
ZFHX4	166.093	0.166455	0.260582	0.0175929	0.25132	zinc finger homeobox 4	protein_coding	ENSG00000091656	79776
EME1	152.15	-0.132474	0.163476	0.0176209	0.251347	essential meiotic structure-specific endonuclease 1	protein_coding	ENSG00000154920	146956
RN7SL128P	55.0111	0.131619	0.161145	0.0176045	0.251347	RNA, 7SL, cytoplasmic 128, pseudogene	misc_RNA	ENSG00000240869	106481826
RPS6KA6	52.8312	0.162464	0.299409	0.0176217	0.251347	ribosomal protein S6 kinase A6	protein_coding	ENSG00000072133	27330
NUTM2A-AS1	961.078	0.106609	0.0858987	0.0176548	0.251562	NUTM2A antisense RNA 1	lncRNA	ENSG00000223482	728190
PLUT	16.9553	-0.163861	0.297698	0.0176483	0.251562	PDX1 associated lncRNA, upregulator of transcription	lncRNA	ENSG00000247381	100861550
EIF1AY	164.783	0.157116	0.228935	0.0176673	0.251597	eukaryotic translation initiation factor 1A Y-linked	protein_coding	ENSG00000198692	9086
LSM14B	902.385	-0.0969951	0.0588662	0.0176752	0.251597	LSM family member 14B	protein_coding	ENSG00000149657	149986
ADRA1B	5.20962	-0.131237	0.296274	0.0177124	0.251999	adrenoceptor alpha 1B	protein_coding	ENSG00000170214	147
AL033384.1	80.7989	0.156124	0.302067	0.0177328	0.252002	uncharacterized LOC101927189	lncRNA	ENSG00000236740	NA
PSRC1	221.29	-0.115625	0.116684	0.0177353	0.252002	proline and serine rich coiled-coil 1	protein_coding	ENSG00000134222	84722
TM4SF1	5481.58	-0.121928	0.135475	0.0177395	0.252002	transmembrane 4 L six family member 1	protein_coding	ENSG00000169908	4071
TSLP	36.7536	0.167594	0.285839	0.0177766	0.252401	thymic stromal lymphopoietin	protein_coding	ENSG00000145777	85480
AC022098.3	3.92891	0.166977	0.287654	0.0178376	0.25301	NA	lncRNA	ENSG00000267783	NA
SNRPN	156.551	0.151723	0.21512	0.017837	0.25301	small nuclear ribonucleoprotein polypeptide N	protein_coding	ENSG00000128739	6638
ATP1A2	16.5186	0.166027	0.290707	0.0178692	0.253125	ATPase Na+/K+ transporting subunit alpha 2	protein_coding	ENSG00000018625	477
EMP1	27627.8	0.167259	0.285093	0.0178612	0.253125	epithelial membrane protein 1	protein_coding	ENSG00000134531	2012
LYN	1938.29	-0.116904	0.121328	0.0178727	0.253125	LYN proto-oncogene, Src family tyrosine kinase	protein_coding	ENSG00000254087	4067
EFS	376.883	0.1674	0.282136	0.017886	0.253185	embryonal Fyn-associated substrate	protein_coding	ENSG00000100842	10278
SYNE1	2132.94	0.139219	0.182651	0.0179073	0.253358	spectrin repeat containing nuclear envelope protein 1	protein_coding	ENSG00000131018	23345
SLC10A7	574.383	0.106921	0.0883979	0.0179637	0.254028	solute carrier family 10 member 7	protein_coding	ENSG00000120519	84068
LINC02694	42.9549	0.143892	0.195379	0.0179984	0.254031	long intergenic non-protein coding RNA 2694	lncRNA	ENSG00000175779	400359
RBM19	1161.21	-0.0998665	0.0657376	0.0180002	0.254031	RNA binding motif protein 19	protein_coding	ENSG00000122965	9904
SCN1A	78.0504	-0.149083	0.301599	0.0179775	0.254031	sodium voltage-gated channel alpha subunit 1	protein_coding	ENSG00000144285	6323
TRMT13	521.385	0.105856	0.0847389	0.0180001	0.254031	tRNA methyltransferase 13 homolog	protein_coding	ENSG00000122435	54482
ST6GALNAC3	99.9298	0.158992	0.238249	0.018036	0.254409	ST6 N-acetylgalactosaminide alpha-2,6-sialyltransferase 3	protein_coding	ENSG00000184005	256435
AC074135.1	7.89799	0.16638	0.271796	0.0180557	0.254449	NA	lncRNA	ENSG00000267886	NA
FAM106A	105.081	0.166239	0.270456	0.0180569	0.254449	family with sequence similarity 106 member A	lncRNA	ENSG00000273018	80039
CCSER2	1515.54	0.101591	0.0707449	0.018091	0.254752	coiled-coil serine rich protein 2	protein_coding	ENSG00000107771	54462
LAP3	1789.81	0.108766	0.0956524	0.0181058	0.254752	leucine aminopeptidase 3	protein_coding	ENSG00000002549	51056
OSBPL11	677.136	0.095841	0.0574815	0.0180986	0.254752	oxysterol binding protein like 11	protein_coding	ENSG00000144909	114885
AC008972.2	19.5682	0.164754	0.262495	0.0181391	0.254966	FCHO2 divergent transcript	lncRNA	ENSG00000272081	NA
AOC2	62.2977	-0.120228	0.132591	0.0181351	0.254966	amine oxidase copper containing 2	protein_coding	ENSG00000131480	314
AC010478.1	21.6022	0.164942	0.287206	0.0182372	0.255851	ISL1 divergent transcript	lncRNA	ENSG00000259663	NA
EPHA10	321.002	-0.163602	0.258436	0.0182389	0.255851	EPH receptor A10	protein_coding	ENSG00000183317	284656
NR1D2	1346.77	0.127263	0.152857	0.0182234	0.255851	nuclear receptor subfamily 1 group D member 2	protein_coding	ENSG00000174738	9975
RANP4	6.70726	0.150634	0.215267	0.0182476	0.255851	RAN pseudogene 4	processed_pseudogene	ENSG00000225125	100130621
[truncated: 27,175 more rows]

## Sheet: ICI tumor shrinkage (PreTx EAC)
GeneSymbol	baseMean	log2FoldChange	lfcSE	pvalue	padj	description	gene_type	gene_id	entrez
ACBD5	1697.61	0.585414	0.111532	1.05004e-08	0.000117943	acyl-CoA binding domain containing 5	protein_coding	ENSG00000107897	91452
ADAMTS18	89.0927	-1.93126	0.390291	7.29525e-09	0.000117943	ADAM metallopeptidase with thrombospondin type 1 motif 18	protein_coding	ENSG00000140873	170692
NPFFR2	22.5037	-4.69338	1.19815	1.32001e-08	0.000117943	neuropeptide FF receptor 2	protein_coding	ENSG00000056291	10886
GCKR	466.077	1.4426	0.297784	8.14236e-08	0.00054564	glucokinase regulator	protein_coding	ENSG00000084734	2646
NKX6-2	106.161	2.30085	0.722235	2.69067e-07	0.00103034	NK6 homeobox 2	protein_coding	ENSG00000148826	84504
NRXN3	106.746	-1.48129	0.322638	2.04725e-07	0.00103034	neurexin 3	protein_coding	ENSG00000021645	9369
PEG10	1590.42	-1.8392	0.444203	2.50662e-07	0.00103034	paternally expressed 10	protein_coding	ENSG00000242265	23089
CALCA	51.3046	-2.53637	0.989841	4.58676e-07	0.00153685	calcitonin related polypeptide alpha	protein_coding	ENSG00000110680	796
LPCAT4	1424.11	0.661787	0.152296	6.49351e-07	0.00192183	lysophosphatidylcholine acyltransferase 4	protein_coding	ENSG00000176454	254531
NKX2-5	27.3089	-4.55643	2.899	7.16969e-07	0.00192183	NK2 homeobox 5	protein_coding	ENSG00000183072	1482
SHC3	157.866	-1.17196	0.267392	8.39942e-07	0.00204679	SHC adaptor protein 3	protein_coding	ENSG00000148082	53358
MOXD1	281.057	-1.19979	0.277837	9.87374e-07	0.00220555	monooxygenase DBH like 1	protein_coding	ENSG00000079931	26002
OPRD1	90.4428	-2.04654	0.830475	1.95844e-06	0.00403816	opioid receptor delta 1	protein_coding	ENSG00000116329	4985
FAT3	76.5727	-1.35458	0.348564	2.30204e-06	0.00411375	FAT atypical cadherin 3	protein_coding	ENSG00000165323	120114
PLLP	587.417	0.865283	0.211849	2.15707e-06	0.00411375	plasmolipin	protein_coding	ENSG00000102934	51090
MYBL1	169.471	-0.741818	0.190161	3.00557e-06	0.00503528	MYB proto-oncogene like 1	protein_coding	ENSG00000185697	4603
POLD4	1086.97	0.443129	0.122975	3.5603e-06	0.00561376	DNA polymerase delta 4, accessory subunit	protein_coding	ENSG00000175482	57804
DLGAP1	62.605	-1.47612	0.426239	3.94453e-06	0.00572399	DLG associated protein 1	protein_coding	ENSG00000170579	9229
H19	1485.68	-1.60312	0.516202	4.68176e-06	0.00572399	H19 imprinted maternally expressed transcript	lncRNA	ENSG00000130600	283120
LMO3	48.5148	-1.41197	0.406367	4.57611e-06	0.00572399	LIM domain only 3	protein_coding	ENSG00000048540	55885
NR2F1-AS1	143.094	-0.663634	0.181065	4.81044e-06	0.00572399	NR2F1 antisense RNA 1	lncRNA	ENSG00000237187	441094
PTMS	905.456	-0.465301	0.132795	4.91146e-06	0.00572399	parathymosin	protein_coding	ENSG00000159335	5763
VTN	660.02	-1.83146	0.766005	4.3611e-06	0.00572399	vitronectin	protein_coding	ENSG00000109072	7448
MLPH	3990.6	1.082	0.295982	5.86346e-06	0.00654875	melanophilin	protein_coding	ENSG00000115648	79083
AC016168.4	8.40786	-1.59399	0.548671	6.25343e-06	0.00670492	NA	TEC	ENSG00000280122	NA
DCC	38.6991	-1.29771	0.380004	6.60063e-06	0.006805	DCC netrin 1 receptor	protein_coding	ENSG00000187323	1630
ANKRD20A8P	64.062	-1.741	1.32436	8.91212e-06	0.00738642	ankyrin repeat domain 20 family member A8, pseudogene	transcribed_unprocessed_pseudogene	ENSG00000229089	729171
CSMD1	38.6164	-1.59145	0.608513	8.68041e-06	0.00738642	CUB and Sushi multiple domains 1	protein_coding	ENSG00000183117	64478
CYP3A5	4180.78	0.798294	0.226898	7.98396e-06	0.00738642	cytochrome P450 family 3 subfamily A member 5	protein_coding	ENSG00000106258	1577
GRIN3A	49.4957	-1.4104	0.450383	7.9827e-06	0.00738642	glutamate ionotropic receptor NMDA type subunit 3A	protein_coding	ENSG00000198785	116443
LNCAROD	67.4946	-1.41373	0.465831	9.09352e-06	0.00738642	lncRNA activating regulator of DKK1	lncRNA	ENSG00000231131	101928687
RNU6-2	39.5399	-0.992513	0.282873	8.3761e-06	0.00738642	RNA, U6 small nuclear 2	snRNA	ENSG00000207357	103625684
SV2A	84.2299	-0.925707	0.265135	8.8327e-06	0.00738642	synaptic vesicle glycoprotein 2A	protein_coding	ENSG00000159164	9900
AC004918.1	100.761	0.637039	0.19202	1.02462e-05	0.00745839	NA	lncRNA	ENSG00000244701	NA
GHRL	58.9616	1.18346	0.356785	9.64433e-06	0.00745839	ghrelin and obestatin prepropeptide	protein_coding	ENSG00000157017	51738
PHF2P2	68.2087	-1.70543	1.46544	9.74675e-06	0.00745839	PHD finger protein 2 pseudogene 2	transcribed_unprocessed_pseudogene	ENSG00000226057	100873793
TTYH1	146.89	-1.55229	0.601649	1.02951e-05	0.00745839	tweety family member 1	protein_coding	ENSG00000167614	57348
AC005796.1	6.21204	1.35896	0.465807	1.23281e-05	0.00789661	NA	TEC	ENSG00000279617	NA
FAM155A-IT1	25.6625	-1.06969	0.329082	1.26013e-05	0.00789661	NALF1 intronic transcript 1	lncRNA	ENSG00000227248	100874375
MAPK15	78.5608	-0.779464	0.236562	1.24397e-05	0.00789661	mitogen-activated protein kinase 15	protein_coding	ENSG00000181085	225689
NBR1	4740.61	0.546469	0.172889	1.26676e-05	0.00789661	NBR1 autophagy cargo receptor	protein_coding	ENSG00000188554	4077
SYT12	73.534	-0.949539	0.286997	1.24341e-05	0.00789661	synaptotagmin 12	protein_coding	ENSG00000173227	91683
TF	373.854	-1.54552	0.629083	1.18248e-05	0.00789661	transferrin	protein_coding	ENSG00000091513	7018
ZIC4	16.4277	-1.57348	0.784488	1.41659e-05	0.00862993	Zic family member 4	protein_coding	ENSG00000174963	84107
SLC5A5	1022.52	1.48119	0.604396	1.48245e-05	0.00883048	solute carrier family 5 member 5	protein_coding	ENSG00000105641	6528
GXYLT2	123.972	-1.04593	0.336761	1.6462e-05	0.00959272	glucoside xylosyltransferase 2	protein_coding	ENSG00000172986	727936
MIR100HG	114.848	-0.645768	0.211167	1.76638e-05	0.010074	mir-100-let-7a-2-mir-125b-1 cluster host gene	lncRNA	ENSG00000255248	399959
AP000465.1	15.0979	-1.07659	0.357885	1.85814e-05	0.0103766	NA	lncRNA	ENSG00000287897	NA
MET	19479.7	1.11107	0.380074	2.01945e-05	0.0109087	MET proto-oncogene, receptor tyrosine kinase	protein_coding	ENSG00000105976	4233
RHBDL3	26.7946	-1.16693	0.408551	2.03482e-05	0.0109087	rhomboid like 3	protein_coding	ENSG00000141314	162494
CYP2AB1P	154.092	1.46177	0.726831	2.17447e-05	0.0114288	cytochrome P450 family 2 subfamily AB member 1, pseudogene	transcribed_unitary_pseudogene	ENSG00000233441	647265
AC002451.2	48.7987	-1.31777	1.26135	2.37442e-05	0.0120088	NA	TEC	ENSG00000279525	NA
C2orf72	681.933	0.714751	0.243298	2.35295e-05	0.0120088	chromosome 2 open reading frame 72	protein_coding	ENSG00000204128	257407
RNF103	2072.69	0.484507	0.176654	2.78295e-05	0.0135631	ring finger protein 103	protein_coding	ENSG00000239305	7844
VSIG2	2168.39	1.0334	0.370696	2.74926e-05	0.0135631	V-set and immunoglobulin domain containing 2	protein_coding	ENSG00000019102	23584
SYTL2	6953.56	0.944864	0.335132	2.85188e-05	0.0136508	synaptotagmin like 2	protein_coding	ENSG00000137501	54843
MAST1	157.543	1.26134	0.536653	3.17207e-05	0.0146599	microtubule associated serine/threonine kinase 1	protein_coding	ENSG00000105613	22983
TSBP1-AS1	23.7919	-1.08311	0.408157	3.12372e-05	0.0146599	HLA complex group 23	lncRNA	ENSG00000225914	101929163
SCN5A	109.755	-1.19998	0.487561	3.23408e-05	0.0146931	sodium voltage-gated channel alpha subunit 5	protein_coding	ENSG00000183873	6331
COMP	16.9646	-1.20758	0.51245	3.60413e-05	0.0148531	cartilage oligomeric matrix protein	protein_coding	ENSG00000105664	1311
GPR1-AS	32.2869	-0.868041	1.61735	3.64622e-05	0.0148531	GPR1 antisense RNA	lncRNA	ENSG00000279220	101669764
GPT	251.669	1.00615	0.380922	3.53277e-05	0.0148531	glutamic--pyruvic transaminase	protein_coding	ENSG00000167701	2875
KRT40	81.5189	-1.31862	0.927842	3.65717e-05	0.0148531	keratin 40	protein_coding	ENSG00000204889	125115
SPIRE2	1152.86	0.711671	0.262216	3.51916e-05	0.0148531	spire type actin nucleation factor 2	protein_coding	ENSG00000204991	84501
WDR49	58.456	-1.00499	0.38194	3.59048e-05	0.0148531	WD repeat domain 49	protein_coding	ENSG00000174776	151790
ZDHHC7	2624.93	0.375794	0.148089	3.64912e-05	0.0148531	zinc finger DHHC-type palmitoyltransferase 7	protein_coding	ENSG00000153786	55625
ACER2	1189.95	0.934548	0.35609	3.8955e-05	0.0151845	alkaline ceramidase 2	protein_coding	ENSG00000177076	340485
KLHL14	19.6346	-1.15651	0.484947	3.90871e-05	0.0151845	kelch like family member 14	protein_coding	ENSG00000197705	57565
PCOLCE2	55.1782	-1.20854	0.528808	3.9015e-05	0.0151845	procollagen C-endopeptidase enhancer 2	protein_coding	ENSG00000163710	26577
AC022034.3	5.4924	-1.20653	0.546406	4.26943e-05	0.0159018	NA	lncRNA	ENSG00000253369	NA
CYP4F2	106.754	1.29861	0.725473	4.38997e-05	0.0159018	cytochrome P450 family 4 subfamily F member 2	protein_coding	ENSG00000186115	8529
DHX8	3880.79	0.646105	0.250597	4.35418e-05	0.0159018	DEAH-box helicase 8	protein_coding	ENSG00000067596	1659
EYA1	29.6039	-1.21148	0.55543	4.33714e-05	0.0159018	EYA transcriptional coactivator and phosphatase 1	protein_coding	ENSG00000104313	2138
UTS2R	14.8174	1.30614	0.767328	4.33365e-05	0.0159018	urotensin 2 receptor	protein_coding	ENSG00000181408	2837
FAM131B	59.3991	-1.10949	0.472672	4.51074e-05	0.0161214	family with sequence similarity 131 member B	protein_coding	ENSG00000159784	9715
NOS1	45.0649	-1.19324	0.554894	4.69801e-05	0.0165698	nitric oxide synthase 1	protein_coding	ENSG00000089250	4842
SLC25A25-AS1	1596.56	0.478618	0.195534	4.98892e-05	0.0173673	SLC25A25 antisense RNA 1	lncRNA	ENSG00000234771	100289019
PNMA5	528.249	0.918191	1.24224	5.22812e-05	0.0179666	PNMA family member 5	protein_coding	ENSG00000198883	114824
AL137001.2	22.8721	-0.64184	1.45782	5.67004e-05	0.0183661	NA	lncRNA	ENSG00000287861	NA
CTCFL	80.2874	-0.996946	1.12384	5.75546e-05	0.0183661	CCCTC-binding factor like	protein_coding	ENSG00000124092	140690
LRRC66	237.413	0.930606	0.389923	5.5933e-05	0.0183661	leucine rich repeat containing 66	protein_coding	ENSG00000188993	339977
PDE10A	443.513	-0.906128	0.380146	5.75497e-05	0.0183661	phosphodiesterase 10A	protein_coding	ENSG00000112541	10846
SYPL2	54.7066	-1.16438	0.568571	5.63032e-05	0.0183661	synaptophysin like 2	protein_coding	ENSG00000143028	284612
TRMT9B	184.995	-0.955776	0.403411	5.57879e-05	0.0183661	tRNA methyltransferase 9B (putative)	protein_coding	ENSG00000250305	57604
GKN1	11182.5	1.09764	1.01035	6.0932e-05	0.0191429	gastrokine 1	protein_coding	ENSG00000169605	56287
ZNF394	931.022	0.258023	0.115392	6.14171e-05	0.0191429	zinc finger protein 394	protein_coding	ENSG00000160908	84124
SUSD5	41.2635	-1.03466	0.475434	6.46523e-05	0.0199196	sushi domain containing 5	protein_coding	ENSG00000173705	26032
RAB11FIP1	7601.19	0.412921	0.180625	6.56347e-05	0.0199925	RAB11 family interacting protein 1	protein_coding	ENSG00000156675	80223
ASB4	277.913	-1.16902	0.876985	6.67417e-05	0.0201012	ankyrin repeat and SOCS box containing 4	protein_coding	ENSG00000005981	51666
AC016526.3	9.41315	-0.70132	0.300325	6.78577e-05	0.0202103	NA	TEC	ENSG00000280078	NA
CRACR2B	960.567	0.699559	0.300443	6.86475e-05	0.0202208	calcium release activated channel regulator 2B	protein_coding	ENSG00000177685	283229
DENND11	3104.67	0.442741	0.196167	7.11128e-05	0.0205698	DENN domain containing 11	protein_coding	ENSG00000257093	57189
FNDC5	21.849	-1.03358	0.494108	7.21345e-05	0.0205698	fibronectin type III domain containing 5	protein_coding	ENSG00000160097	252995
ZFP57	56.3345	1.17045	0.827268	7.15309e-05	0.0205698	ZFP57 zinc finger protein	protein_coding	ENSG00000204644	346171
AC022463.1	15.9181	0.94863	0.43571	7.40458e-05	0.0206595	NA	lncRNA	ENSG00000288073	NA
AL732437.3	75.9331	1.16132	0.673052	7.3844e-05	0.0206595	NA	lncRNA	ENSG00000287566	NA
LINC02747	93.36	0.773313	0.340565	7.47611e-05	0.0206595	long intergenic non-protein coding RNA 2747	lncRNA	ENSG00000255774	105379407
AL022393.1	6.32817	-0.691359	0.304872	7.61941e-05	0.0208406	NA	TEC	ENSG00000280107	NA
AC004540.2	23.0724	-1.12844	0.645669	8.10396e-05	0.0212967	NA	lncRNA	ENSG00000225792	NA
CCDC89	94.545	0.936368	0.438021	7.95994e-05	0.0212967	coiled-coil domain containing 89	protein_coding	ENSG00000179071	220388
SGSM3	1937.47	0.483369	0.218238	7.89708e-05	0.0212967	small G protein signaling modulator 3	protein_coding	ENSG00000100359	27352
ZKSCAN1	5726.99	0.294561	0.137505	8.04458e-05	0.0212967	zinc finger with KRAB and SCAN domains 1	protein_coding	ENSG00000106261	7586
ANKS1B	46.9634	-1.01179	0.501739	8.26454e-05	0.0215079	ankyrin repeat and sterile alpha motif domain containing 1B	protein_coding	ENSG00000185046	56899
TGFB2	252.712	-0.646153	0.293406	8.51813e-05	0.0219547	transforming growth factor beta 2	protein_coding	ENSG00000092969	7042
FOXRED2	519.874	-0.36446	0.17025	8.60297e-05	0.0219621	FAD dependent oxidoreductase domain containing 2	protein_coding	ENSG00000100350	80020
BLVRB	1336.52	0.417261	0.195636	9.02243e-05	0.0225596	biliverdin reductase B	protein_coding	ENSG00000090013	645
MAPK4	31.2074	-1.08417	0.865627	9.13906e-05	0.0225596	mitogen-activated protein kinase 4	protein_coding	ENSG00000141639	5596
RFPL2	7.70319	-1.11583	0.768079	9.25782e-05	0.0225596	ret finger protein like 2	protein_coding	ENSG00000128253	10739
SNAP25-AS1	28.7703	-1.12499	0.762056	8.95572e-05	0.0225596	SNAP25 antisense RNA 1	lncRNA	ENSG00000227906	100131208
TRNP1	2527.59	0.649534	0.301118	9.22978e-05	0.0225596	TMF1 regulated nuclear protein 1	protein_coding	ENSG00000253368	388610
CRYL1	494.348	0.389741	0.185219	9.44809e-05	0.0228159	crystallin lambda 1	protein_coding	ENSG00000165475	51084
ADTRP	450.668	0.806901	0.390422	0.000101668	0.0237254	androgen dependent TFPI regulating protein	protein_coding	ENSG00000111863	84830
CADM1	699.781	-0.927356	0.471469	0.000102213	0.0237254	cell adhesion molecule 1	protein_coding	ENSG00000182985	23705
CYP2S1	1916.43	0.706099	0.337527	0.000102757	0.0237254	cytochrome P450 family 2 subfamily S member 1	protein_coding	ENSG00000167600	29785
FOXN4	5.4679	-1.08403	0.770997	0.000104443	0.0237254	forkhead box N4	protein_coding	ENSG00000139445	121643
FRMPD2	5.48353	-1.08292	0.680938	0.000102978	0.0237254	FERM and PDZ domain containing 2	protein_coding	ENSG00000170324	143162
GALE	1707.19	0.428337	0.207168	0.000103535	0.0237254	UDP-galactose-4-epimerase	protein_coding	ENSG00000117308	2582
TRPM3	31.357	-1.05757	0.622335	0.000103953	0.0237254	transient receptor potential cation channel subfamily M member 3	protein_coding	ENSG00000083067	80036
SAMD13	32.0498	0.550537	0.265862	0.000106455	0.0239791	sterile alpha motif domain containing 13	protein_coding	ENSG00000203943	148418
WAC-AS1	593.031	0.320417	0.157974	0.000107584	0.0240315	WAC antisense RNA 1 (head to head)	lncRNA	ENSG00000254635	220906
TMEM25	180.199	-0.502824	0.245376	0.000109684	0.0242982	transmembrane protein 25	protein_coding	ENSG00000149582	84866
TES	3712.07	0.703442	0.346661	0.000114439	0.0251436	testin LIM domain protein	protein_coding	ENSG00000135269	26136
PRDM16-DT	218.126	0.994982	0.567962	0.000116656	0.0254225	PRDM16 divergent transcript	lncRNA	ENSG00000177133	440556
AC005515.1	71.9117	-0.865187	0.962398	0.000122715	0.0262888	galectin 14 pseudogene	transcribed_unprocessed_pseudogene	ENSG00000226025	NA
AIFM3	119.773	0.503499	0.253361	0.00012369	0.0262888	apoptosis inducing factor mitochondria associated 3	protein_coding	ENSG00000183773	150209
AL590627.1	45.3518	0.939876	0.521617	0.00012407	0.0262888	uncharacterized LOC651337	transcribed_processed_pseudogene	ENSG00000255585	NA
SDK1	282.564	-0.721846	0.365547	0.000124554	0.0262888	sidekick cell adhesion molecule 1	protein_coding	ENSG00000146555	221935
AC009522.1	9.97528	0.955013	0.55087	0.000130422	0.0266159	NA	lncRNA	ENSG00000258216	NA
AL353150.1	24.1224	-0.81827	0.427199	0.000127162	0.0266159	NA	lncRNA	ENSG00000224945	NA
FAM155A	82.0347	-0.70996	0.364761	0.000131388	0.0266159	NALCN channel auxiliary factor 1	protein_coding	ENSG00000204442	728215
GPR55	29.9392	-0.832974	0.441131	0.000130296	0.0266159	G protein-coupled receptor 55	protein_coding	ENSG00000135898	9290
MUC16	2077.19	-1.03199	0.760137	0.000128147	0.0266159	mucin 16, cell surface associated	protein_coding	ENSG00000181143	94025
SLC1A7	93.4707	0.984227	0.594607	0.000132061	0.0266159	solute carrier family 1 member 7	protein_coding	ENSG00000162383	6512
ADAMTS19	37.7485	-0.878371	0.930639	0.000135449	0.0270949	ADAM metallopeptidase with thrombospondin type 1 motif 19	protein_coding	ENSG00000145808	171019
FREM1	111.797	-0.929745	0.538242	0.000138662	0.0274944	FRAS1 related extracellular matrix 1	protein_coding	ENSG00000164946	158326
MIAT	1100.28	-0.812276	0.438086	0.000140524	0.0274944	myocardial infarction associated transcript	lncRNA	ENSG00000225783	440823
PCDHGB4	119.66	0.650638	0.338298	0.00013963	0.0274944	protocadherin gamma subfamily B, 4	protein_coding	ENSG00000253953	8641
CAPZA2	4323.51	0.645965	0.338398	0.000143409	0.0278556	capping actin protein of muscle Z-line subunit alpha 2	protein_coding	ENSG00000198898	830
PGM5P2	38.0727	-0.928774	0.548225	0.000144506	0.0278668	phosphoglucomutase 5 pseudogene 2	transcribed_unprocessed_pseudogene	ENSG00000277778	595135
LINC00942	182.53	0.981491	0.807853	0.000145621	0.0278812	long intergenic non-protein coding RNA 942	lncRNA	ENSG00000249628	100292680
PDZD3	147.036	0.892138	0.513808	0.000147557	0.0280516	PDZ domain containing 3	protein_coding	ENSG00000172367	79849
DCHS2	570.731	-0.993548	0.729438	0.000150149	0.0283433	dachsous cadherin-related 2	protein_coding	ENSG00000197410	54798
ANKRD12	3351.87	0.233988	0.123493	0.000155246	0.0285026	ankyrin repeat domain 12	protein_coding	ENSG00000101745	23253
HRCT1	7.6843	0.932597	0.572723	0.000154188	0.0285026	histidine rich carboxyl terminus 1	protein_coding	ENSG00000196196	646962
KIAA1257	184.743	-0.77098	0.421303	0.000152363	0.0285026	cilia and flagella associated protein 92 (putative)	protein_coding	ENSG00000114656	NA
SOX2-OT	79.7293	-0.792245	0.438182	0.00015425	0.0285026	SOX2 overlapping transcript	lncRNA	ENSG00000242808	347689
C1orf127	28.4176	-0.961984	0.636101	0.000158438	0.0288907	chromosome 1 open reading frame 127	protein_coding	ENSG00000175262	148345
CCDC144NL	58.8781	-0.867569	0.893721	0.000160703	0.0291057	CCDC144A N-terminal pseudogene	protein_coding	ENSG00000205212	339184
PCYT1B	26.5064	-0.945507	0.612595	0.000162012	0.0291459	phosphate cytidylyltransferase 1B, choline	protein_coding	ENSG00000102230	9468
SCN1A	90.3166	-0.70825	0.951982	0.000163737	0.0292598	sodium voltage-gated channel alpha subunit 1	protein_coding	ENSG00000144285	6323
GPC3	223.448	-0.880164	0.542308	0.000174179	0.0309197	glypican 3	protein_coding	ENSG00000147257	2719
AL355499.1	23.556	0.866163	0.529693	0.000176416	0.0311107	NA	lncRNA	ENSG00000232234	NA
GMPR2	788.621	0.174762	0.0870844	0.000178114	0.0312048	guanosine monophosphate reductase 2	protein_coding	ENSG00000100938	51292
LINC02474	48.4568	-0.943305	0.748543	0.000180053	0.0312888	long intergenic non-protein coding RNA 2474	lncRNA	ENSG00000228437	110806276
PPFIA2	27.0308	-0.697227	0.395583	0.000180928	0.0312888	PTPRF interacting protein alpha 2	protein_coding	ENSG00000139220	8499
AC004540.1	38.1004	-0.661639	0.376431	0.000186474	0.0320412	NA	lncRNA	ENSG00000214870	NA
EML6	220.273	-0.541675	0.309532	0.000196236	0.0335038	EMAP like 6	protein_coding	ENSG00000214595	400954
FAM83E	995.144	0.646043	0.374027	0.000198443	0.0336662	family with sequence similarity 83 member E	protein_coding	ENSG00000105523	54854
AC007368.1	18.9069	-0.899986	0.781613	0.000202128	0.0337538	uncharacterized LOC101927531	lncRNA	ENSG00000255595	NA
AC090578.1	13.6256	-0.86455	0.832965	0.000200653	0.0337538	NA	lncRNA	ENSG00000253553	NA
ADCY2	35.5685	-0.790231	0.486405	0.000203941	0.0337538	adenylate cyclase 2	protein_coding	ENSG00000078295	108
NCOA7-AS1	6.39311	0.905036	0.650713	0.000203996	0.0337538	NCOA7 antisense RNA 1	lncRNA	ENSG00000232131	104355145
SNX18P9	42.5281	-0.805064	0.515134	0.000217287	0.0357324	sorting nexin 18 pseudogene 9	processed_pseudogene	ENSG00000224185	644576
MGAT5B	34.3666	-0.881343	0.634212	0.000219477	0.0358725	alpha-1,6-mannosylglycoprotein 6-beta-N-acetylglucosaminyltransferase B	protein_coding	ENSG00000167889	146664
ANKDD1B	70.2547	0.454982	0.270234	0.000226738	0.0368346	ankyrin repeat and death domain containing 1B	protein_coding	ENSG00000189045	728780
APOH	41.0962	-0.845431	0.805291	0.000230034	0.037137	apolipoprotein H	protein_coding	ENSG00000091583	350
RALGPS1	1093.11	0.347387	0.205778	0.00023137	0.037137	Ral GEF with PH domain and SH3 binding motif 1	protein_coding	ENSG00000136828	9649
B4GALNT2	56.5706	-0.879325	0.713699	0.000232851	0.0371522	beta-1,4-N-acetyl-galactosaminyltransferase 2	protein_coding	ENSG00000167080	124872
AC009093.3	13.368	0.831779	0.576068	0.000238421	0.0372352	NA	transcribed_unprocessed_pseudogene	ENSG00000260908	NA
DEUP1	11.273	-0.870074	0.728017	0.000239536	0.0372352	deuterosome assembly protein 1	protein_coding	ENSG00000165325	159989
KHNYN	3443.13	0.32971	0.19611	0.000236989	0.0372352	KH and NYN domain containing	protein_coding	ENSG00000100441	23351
MTERF2	297.069	0.222995	0.128388	0.000240317	0.0372352	mitochondrial transcription termination factor 2	protein_coding	ENSG00000120832	80298
POTEH	7.53788	-0.845119	0.788948	0.000239592	0.0372352	POTE ankyrin domain family member H	protein_coding	ENSG00000198062	23784
CFAP206	20.5051	-0.716756	0.458248	0.000247337	0.0379099	cilia and flagella associated protein 206	protein_coding	ENSG00000272514	154313
HP	60.3233	-0.812699	0.814232	0.0002475	0.0379099	haptoglobin	protein_coding	ENSG00000257017	3240
AC021945.1	23.5355	-0.406857	0.248167	0.000251588	0.0381138	NA	TEC	ENSG00000279347	NA
BX664727.3	58.1925	-0.804149	0.554236	0.000251675	0.0381138	NA	lncRNA	ENSG00000240240	NA
HPGD	2966.81	0.823214	0.586218	0.000253828	0.0382239	15-hydroxyprostaglandin dehydrogenase	protein_coding	ENSG00000164120	3248
AL031668.2	28.6354	-0.818472	0.781388	0.000265712	0.039569	NA	lncRNA	ENSG00000287853	NA
BRI3	975.81	0.287131	0.174351	0.000264889	0.039569	brain protein I3	protein_coding	ENSG00000164713	25798
RND1	372.463	0.482687	0.302589	0.000270439	0.0400504	Rho family GTPase 1	protein_coding	ENSG00000172602	27289
LINC01297	6.38683	-0.754	0.829981	0.000273363	0.0402609	long intergenic non-protein coding RNA 1297	lncRNA	ENSG00000274827	115694671
AC022239.2	10.4215	-0.773563	0.810229	0.000280098	0.040639	uncharacterized LOC105379242	lncRNA	ENSG00000286985	NA
AL590004.3	320.573	0.761504	0.528999	0.000278299	0.040639	NA	lncRNA	ENSG00000260604	NA
GMDS	1425.65	0.387596	0.243422	0.000280478	0.040639	GDP-mannose 4,6-dehydratase	protein_coding	ENSG00000112699	2762
FARP2	2881.98	0.239273	0.144952	0.000283681	0.0408559	FERM, ARH/RhoGEF and pleckstrin domain protein 2	protein_coding	ENSG00000006607	9855
GCNT4	552.881	0.620715	0.405191	0.000287419	0.0408559	glucosaminyl (N-acetyl) transferase 4	protein_coding	ENSG00000176928	51301
PENK	45.1666	-0.761657	0.811393	0.000288072	0.0408559	proenkephalin	protein_coding	ENSG00000181195	5179
SLC6A3	53.1071	-0.725956	0.834425	0.000285614	0.0408559	solute carrier family 6 member 3	protein_coding	ENSG00000142319	6531
LINC01133	948.09	0.616066	0.403894	0.000291957	0.041189	long intergenic non-protein coding RNA 1133	lncRNA	ENSG00000224259	100505633
AC004918.5	167.722	0.339598	0.217317	0.000307654	0.0415356	NA	lncRNA	ENSG00000270157	NA
AL451069.1	28.9359	0.796926	0.742441	0.0003072	0.0415356	NA	lncRNA	ENSG00000226900	NA
AP003555.2	91.154	0.783791	0.590747	0.000303171	0.0415356	NA	lncRNA	ENSG00000255191	NA
C13orf46	181.701	0.740596	0.52549	0.000301646	0.0415356	chromosome 13 open reading frame 46	protein_coding	ENSG00000283199	100507747
FBP2	25.4546	0.79889	0.640205	0.000309402	0.0415356	fructose-bisphosphatase 2	protein_coding	ENSG00000130957	8789
KLHL29	375.744	-0.513581	0.336689	0.000308877	0.0415356	kelch like family member 29	protein_coding	ENSG00000119771	114818
LMTK2	3918.39	0.249018	0.154861	0.000308129	0.0415356	lemur tyrosine kinase 2	protein_coding	ENSG00000164715	22853
PIK3C2B	2580.71	0.250921	0.156431	0.00030991	0.0415356	phosphatidylinositol-4-phosphate 3-kinase catalytic subunit type 2 beta	protein_coding	ENSG00000133056	5287
PNPLA2	1291.53	0.4295	0.276741	0.000300909	0.0415356	patatin like phospholipase domain containing 2	protein_coding	ENSG00000177666	57104
REP15	188.876	0.697478	0.484255	0.000309377	0.0415356	RAB15 effector protein	protein_coding	ENSG00000174236	387849
ACSS2	1882.48	0.324964	0.209424	0.000319023	0.0425443	acyl-CoA synthetase short chain family member 2	protein_coding	ENSG00000131069	55902
CARNS1	339.019	0.787147	0.729579	0.00032339	0.0427019	carnosine synthase 1	protein_coding	ENSG00000172508	57571
POU3F2	56.9068	-0.482596	0.842285	0.000321872	0.0427019	POU class 3 homeobox 2	protein_coding	ENSG00000184486	5454
LGI2	63.64	-0.643682	0.449558	0.000336513	0.0441942	leucine rich repeat LGI family member 2	protein_coding	ENSG00000153012	55203
LINC01936	13.4637	-0.682688	0.488232	0.00033799	0.0441942	long intergenic non-protein coding RNA 1936	lncRNA	ENSG00000235997	285043
SRC	4018.22	0.253876	0.162479	0.000340944	0.0443641	SRC proto-oncogene, non-receptor tyrosine kinase	protein_coding	ENSG00000197122	6714
PCDHGA9	163.618	0.383618	0.256851	0.000348945	0.0451858	protocadherin gamma subfamily A, 9	protein_coding	ENSG00000261934	56107
CCDC40	154.393	-0.417341	0.282376	0.000354826	0.0457265	coiled-coil domain containing 40	protein_coding	ENSG00000141519	55036
SUB1P1	6.1545	-0.733936	0.765567	0.000360311	0.0462112	SUB1 pseudogene 1	processed_pseudogene	ENSG00000227203	728938
ARPC1A	3710.73	0.375523	0.257245	0.000378018	0.0475981	actin related protein 2/3 complex subunit 1A	protein_coding	ENSG00000241685	10552
GDF11	215.21	-0.446335	0.309086	0.000376788	0.0475981	growth differentiation factor 11	protein_coding	ENSG00000135414	10220
SALL2	72.9229	-0.550732	0.389257	0.000378228	0.0475981	spalt like transcription factor 2	protein_coding	ENSG00000165821	6297
SLC40A1	5337.42	0.556322	0.392967	0.000376058	0.0475981	solute carrier family 40 member 1	protein_coding	ENSG00000138449	30061
ARHGAP12	3661.31	0.312495	0.212443	0.00038886	0.0477339	Rho GTPase activating protein 12	protein_coding	ENSG00000165322	94134
CGN	3888.11	0.391167	0.270085	0.00038406	0.0477339	cingulin	protein_coding	ENSG00000143375	57530
FSIP2	527.171	0.663847	0.497997	0.000385932	0.0477339	fibrous sheath interacting protein 2	protein_coding	ENSG00000188738	401024
LAMP5	99.4469	-0.743958	0.688558	0.000391417	0.0477339	lysosomal associated membrane protein family member 5	protein_coding	ENSG00000125869	24141
MIR29B2CHG	1925.98	0.40516	0.281934	0.000390595	0.0477339	MIR29B2 and MIR29C host gene	lncRNA	ENSG00000203709	100128537
MPPE1	819.75	0.285197	0.192374	0.000391773	0.0477339	metallophosphoesterase 1	protein_coding	ENSG00000154889	65258
SAP30	246.84	0.392007	0.272341	0.00039155	0.0477339	Sin3A associated protein 30	protein_coding	ENSG00000164105	8819
TUFMP1	21.5079	-0.473363	0.810958	0.000393802	0.0477641	Tu translation elongation factor, mitochondrial pseudogene 1	processed_pseudogene	ENSG00000265646	645668
UBL3	1893.97	0.361562	0.250852	0.000397897	0.0480434	ubiquitin like 3	protein_coding	ENSG00000122042	5412
CYP4F12	580.597	0.533745	0.385734	0.000407437	0.0488155	cytochrome P450 family 4 subfamily F member 12	protein_coding	ENSG00000186204	66002
LINC00365	183.325	0.721665	0.613719	0.000411478	0.0488155	long intergenic non-protein coding RNA 365	lncRNA	ENSG00000224511	100874146
RPL7L1P11	2.27638	-0.722317	0.615831	0.000411576	0.0488155	ribosomal protein L7 like 1 pseudogene 11	processed_pseudogene	ENSG00000176970	347509
S100P	4031.21	0.430579	0.305436	0.000409209	0.0488155	S100 calcium binding protein P	protein_coding	ENSG00000163993	6286
ABCB4	63.3157	-0.506029	0.367043	0.000419446	0.0495297	ATP binding cassette subfamily B member 4	protein_coding	ENSG00000005471	5244
ESRRAP2	16.0255	0.695287	0.744473	0.000428501	0.0499585	uncharacterized LOC105370105	transcribed_processed_pseudogene	ENSG00000235438	144832
OSBPL7	1599.84	0.523858	0.384561	0.000428669	0.0499585	oxysterol binding protein like 7	protein_coding	ENSG00000006025	114881
PAQR9	8.08866	-0.517432	0.80378	0.000426831	0.0499585	progestin and adipoQ receptor family member 9	protein_coding	ENSG00000188582	344838
HMGN2P46	125.506	0.542952	0.401404	0.000430597	0.049966	high mobility group nucleosomal binding domain 2 pseudogene 46	transcribed_processed_pseudogene	ENSG00000179362	283651
FCGBP	14161.3	0.680733	0.554639	0.000434657	0.0502197	Fc gamma binding protein	protein_coding	ENSG00000275395	8857
PARP4	5450.66	0.183148	0.11561	0.000443973	0.0510759	poly(ADP-ribose) polymerase family member 4	protein_coding	ENSG00000102699	143
RAB27A	1125.7	0.372963	0.270992	0.000457158	0.0523681	RAB27A, member RAS oncogene family	protein_coding	ENSG00000069974	5873
CAPN5	3187.23	0.370832	0.270578	0.000463965	0.0526974	calpain 5	protein_coding	ENSG00000149260	726
SMURF1	3075.24	0.251073	0.174444	0.000463072	0.0526974	SMAD specific E3 ubiquitin protein ligase 1	protein_coding	ENSG00000198742	57154
AC006115.2	4.56455	-0.637668	0.515308	0.000468429	0.0529656	NA	lncRNA	ENSG00000286125	NA
DNM2	5537.77	0.306666	0.220227	0.000470278	0.0529656	dynamin 2	protein_coding	ENSG00000079805	1785
PSMD10P2	38.8799	0.63258	0.512322	0.000474827	0.0532542	proteasome 26S subunit, non-ATPase, 10 pseudogene 2	transcribed_processed_pseudogene	ENSG00000226652	280644
AC126178.1	7.02743	0.689308	0.693036	0.000478164	0.053405	NA	lncRNA	ENSG00000257194	NA
ANO7	432.088	0.628012	0.511084	0.000483237	0.0537476	anoctamin 7	protein_coding	ENSG00000146205	50636
FGF19	70.5368	-0.562714	0.781258	0.000490799	0.0543631	fibroblast growth factor 19	protein_coding	ENSG00000162344	9965
KIF1A	269.778	-0.655899	0.732832	0.000498202	0.054956	kinesin family member 1A	protein_coding	ENSG00000130294	547
VILL	2077.12	0.521491	0.407552	0.000508464	0.0558581	villin like	protein_coding	ENSG00000136059	50853
ADAM22	148.467	-0.534997	0.422458	0.000515198	0.0559434	ADAM metallopeptidase domain 22	protein_coding	ENSG00000008277	53616
ALDH2	2919.75	0.352121	0.264423	0.000515501	0.0559434	aldehyde dehydrogenase 2 family member	protein_coding	ENSG00000111275	217
CSMD2	55.9546	-0.425718	0.325709	0.000515406	0.0559434	CUB and Sushi multiple domains 2	protein_coding	ENSG00000121904	114784
AL136964.1	6.32192	-0.668633	0.619967	0.000518453	0.0560369	NA	lncRNA	ENSG00000274718	NA
OXTR	77.1237	-0.596172	0.492144	0.000525463	0.0561952	oxytocin receptor	protein_coding	ENSG00000180914	5021
RASGRF1	65.8244	-0.66365	0.613954	0.000526208	0.0561952	Ras protein specific guanine nucleotide releasing factor 1	protein_coding	ENSG00000058335	5923
SULT1B1	835.915	0.532027	0.422501	0.000524232	0.0561952	sulfotransferase family 1B member 1	protein_coding	ENSG00000173597	27284
CBLB	1819.43	0.253072	0.183948	0.000537771	0.0572022	Cbl proto-oncogene B	protein_coding	ENSG00000114423	868
TMPRSS6	32.5727	0.643624	0.578411	0.000543886	0.0576239	transmembrane serine protease 6	protein_coding	ENSG00000187045	164656
AC099684.3	4.46913	-0.64998	0.689272	0.000553475	0.0579528	NA	lncRNA	ENSG00000262869	NA
AC139493.1	11.0933	0.639366	0.712091	0.000551717	0.0579528	NA	processed_pseudogene	ENSG00000270989	NA
FRRS1L	12.6962	-0.655019	0.669705	0.000553288	0.0579528	ferric chelate reductase 1 like	protein_coding	ENSG00000260230	23732
LRRC37A7P	31.0404	-0.643007	0.699018	0.000559033	0.0583069	leucine rich repeat containing 37 member A7, pseudogene	transcribed_processed_pseudogene	ENSG00000265158	100421589
EML5	130.767	-0.493174	0.39728	0.000565069	0.058708	EMAP like 5	protein_coding	ENSG00000165521	161436
FBLIM1	2197.06	0.221787	0.159364	0.000567715	0.0587552	filamin binding LIM protein 1	protein_coding	ENSG00000162458	54751
AC111188.1	3.47278	-0.607968	0.533716	0.00057473	0.0592524	NA	processed_pseudogene	ENSG00000254957	NA
VPS50	1438.82	0.253257	0.188114	0.000577446	0.0593044	VPS50 subunit of EARP/GARPII complex	protein_coding	ENSG00000004766	55610
HMGB3	744.341	-0.267668	0.202013	0.000588898	0.0602496	high mobility group box 3	protein_coding	ENSG00000029993	3149
MPP2	45.4362	-0.393586	0.31316	0.000591776	0.0602965	MAGUK p55 scaffold protein 2	protein_coding	ENSG00000108852	4355
RTN4RL1	45.6294	-0.638449	0.636269	0.000593854	0.0602965	reticulon 4 receptor like 1	protein_coding	ENSG00000185924	146760
BCAS1	4047.56	0.558578	0.476106	0.000596663	0.0603531	brain enriched myelin associated protein 1	protein_coding	ENSG00000064787	8537
CACFD1	892.682	0.318723	0.24992	0.000610558	0.0612959	calcium channel flower domain containing 1	protein_coding	ENSG00000160325	11094
CCL11	58.857	-0.575349	0.503131	0.000609937	0.0612959	C-C motif chemokine ligand 11	protein_coding	ENSG00000172156	6356
GPS2P2	10.633	0.538966	0.464252	0.000628864	0.0628981	G protein pathway suppressor 2 pseudogene 2	processed_pseudogene	ENSG00000230951	100132058
TMEM74	10.5561	-0.423905	0.349649	0.000639506	0.0637247	transmembrane protein 74	protein_coding	ENSG00000164841	157753
MTBP	489.4	-0.256715	0.197662	0.000642878	0.0638235	MDM2 binding protein	protein_coding	ENSG00000172167	27085
CEL	212.225	-0.556327	0.494591	0.000651732	0.0641489	carboxyl ester lipase	protein_coding	ENSG00000170835	1056
LINC01254	5.8275	-0.574711	0.718282	0.000655728	0.0641489	long intergenic non-protein coding RNA 1254	lncRNA	ENSG00000260913	101927350
MVP	6070.78	0.221127	0.165682	0.000654446	0.0641489	major vault protein	protein_coding	ENSG00000013364	9961
RAB6D	27.7369	0.610421	0.600316	0.00065232	0.0641489	RAB6D, member RAS oncogene family	protein_coding	ENSG00000233087	150786
CMBL	1068.48	0.479807	0.409886	0.00066543	0.0648613	carboxymethylenebutenolidase homolog	protein_coding	ENSG00000164237	134147
RPSAP57	9.47706	0.597587	0.580768	0.000672812	0.0653432	ribosomal protein SA pseudogene 57	processed_pseudogene	ENSG00000267524	390857
ANKRD20A1	35.8251	-0.568531	0.529173	0.000688164	0.0665929	ankyrin repeat domain 20 family member A1	protein_coding	ENSG00000260691	84210
SLC5A4-AS1	28.9951	-0.581184	0.56449	0.000705276	0.0680033	SLC5A4 antisense RNA 1	lncRNA	ENSG00000242082	110806273
GACAT3	4.69308	-0.576099	0.687152	0.000715313	0.0687239	gastric cancer associated transcript 3	lncRNA	ENSG00000236289	104797537
PHGR1	190.658	0.566165	0.695787	0.0007216	0.0690803	proline, histidine and glycine rich 1	protein_coding	ENSG00000233041	644844
BVES-AS1	10.5041	-0.580943	0.659961	0.000737029	0.070057	BVES antisense RNA 1	lncRNA	ENSG00000203808	154442
GBX2	12.9784	-0.50353	0.723562	0.000736497	0.070057	gastrulation brain homeobox 2	protein_coding	ENSG00000168505	2637
SHC4	15.5763	-0.377389	0.323293	0.000740745	0.0701614	SHC adaptor protein 4	protein_coding	ENSG00000185634	399694
BAIAP2L1	3278.86	0.283972	0.233815	0.000745725	0.0703844	BAR/IMD domain containing adaptor protein 2 like 1	protein_coding	ENSG00000006453	55971
IGLV7-46	531.377	-0.476746	0.724472	0.000748839	0.0704303	immunoglobulin lambda variable 7-46	IG_V_gene	ENSG00000211649	28775
AC092427.1	34.02	-0.543137	0.518561	0.000758446	0.0708367	NA	transcribed_processed_pseudogene	ENSG00000224593	NA
AL445205.1	17.7245	0.574501	0.658325	0.000756252	0.0708367	NA	lncRNA	ENSG00000284928	NA
LCAL1	917.1	0.510237	0.711554	0.000777653	0.0722182	lung cancer associated lncRNA 1	lncRNA	ENSG00000286042	80078
MYH4	10.8421	-0.373571	0.705648	0.000780153	0.0722182	myosin heavy chain 4	protein_coding	ENSG00000264424	4622
SLC45A3	793.757	0.442094	0.396095	0.00078132	0.0722182	solute carrier family 45 member 3	protein_coding	ENSG00000158715	85414
IGSF1	165.603	-0.543401	0.531925	0.000786914	0.0724853	immunoglobulin superfamily member 1	protein_coding	ENSG00000147255	3547
LINC00968	6.56402	-0.495712	0.463114	0.000799032	0.0732017	long intergenic non-protein coding RNA 968	lncRNA	ENSG00000246430	100507632
MYO18B	354.81	0.560661	0.654021	0.000800152	0.0732017	myosin XVIIIB	protein_coding	ENSG00000133454	84700
PAPOLB	10.6265	-0.489904	0.710854	0.000804959	0.0733909	poly(A) polymerase beta	protein_coding	ENSG00000218823	56903
CASR	23.554	0.546928	0.673062	0.000811812	0.0737648	calcium sensing receptor	protein_coding	ENSG00000036828	846
ZBBX	7.15562	-0.553759	0.657513	0.000816596	0.0739488	zinc finger B-box domain containing	protein_coding	ENSG00000169064	79740
CHGA	66.641	0.538842	0.673445	0.000832447	0.0750159	chromogranin A	protein_coding	ENSG00000100604	1113
CLDN6	179.091	-0.410781	0.706593	0.000835276	0.0750159	claudin 6	protein_coding	ENSG00000184697	9074
LRP2	276.416	-0.487328	0.704431	0.000836774	0.0750159	LDL receptor related protein 2	protein_coding	ENSG00000081479	4036
MED12L	166.947	-0.536971	0.550991	0.000849673	0.0759183	mediator complex subunit 12L	protein_coding	ENSG00000144893	116931
NLGN2	256.226	-0.351412	0.31368	0.00085304	0.0759659	neuroligin 2	protein_coding	ENSG00000169992	57555
AC129926.2	39.4916	-0.206704	0.619747	0.000865631	0.0767153	NA	lncRNA	ENSG00000285822	NA
ACTR1B	1085.46	0.152686	0.106365	0.00086843	0.0767153	actin related protein 1B	protein_coding	ENSG00000115073	10120
MEX3A	270.72	-0.464922	0.441811	0.000870041	0.0767153	mex-3 RNA binding family member A	protein_coding	ENSG00000254726	92312
TRIM71	81.1403	-0.397487	0.698234	0.000879646	0.0773079	tripartite motif containing 71	protein_coding	ENSG00000206557	131405
FIGNL2-DT	3.05457	-0.541071	0.628503	0.000883618	0.0774032	FIGNL2 divergent transcript	lncRNA	ENSG00000259887	105369971
AC025580.2	305.036	0.417872	0.38964	0.000887258	0.0774689	NA	lncRNA	ENSG00000259354	NA
AC079949.1	7.02581	-0.537785	0.588742	0.00089252	0.0775838	NA	lncRNA	ENSG00000256001	NA
AC093323.2	31.4809	0.352274	0.32034	0.000896278	0.0775838	NA	TEC	ENSG00000279859	NA
MAGEB17	3.73747	-0.532441	0.646179	0.000897257	0.0775838	MAGE family member B17	protein_coding	ENSG00000182798	645864
AL627422.2	14.1132	0.426184	0.402489	0.000905694	0.0780309	NA	lncRNA	ENSG00000285159	NA
FFAR4	38.1658	0.468581	0.455748	0.00090825	0.0780309	free fatty acid receptor 4	protein_coding	ENSG00000186188	338557
RGS6	115.888	0.484452	0.480894	0.000917617	0.0785838	regulator of G protein signaling 6	protein_coding	ENSG00000182732	9628
PCDHGB3	133.55	0.380898	0.356953	0.000938621	0.0801266	protocadherin gamma subfamily B, 3	protein_coding	ENSG00000262209	56102
ST7	828.05	0.278379	0.247938	0.000944737	0.0803926	suppression of tumorigenicity 7	protein_coding	ENSG00000004866	7982
CYP2B7P	258.953	0.506562	0.534519	0.000956481	0.0811344	cytochrome P450 family 2 subfamily B member 7, pseudogene	transcribed_unprocessed_pseudogene	ENSG00000256612	1556
APPL2	1737.76	0.17483	0.13655	0.000965525	0.0816432	adaptor protein, phosphotyrosine interacting with PH domain and leucine zipper 2	protein_coding	ENSG00000136044	55198
AL139275.2	3.65793	-0.453553	0.684596	0.000976496	0.0820532	NA	lncRNA	ENSG00000227131	NA
PPP1R35	262.972	0.214614	0.181608	0.000976362	0.0820532	protein phosphatase 1 regulatory subunit 35	protein_coding	ENSG00000160813	221908
MYBPC1	1390.69	0.463193	0.678485	0.000993811	0.0832472	myosin binding protein C1	protein_coding	ENSG00000196091	4604
AL158206.1	565.384	0.421909	0.415071	0.00100197	0.0835329	NA	lncRNA	ENSG00000260912	NA
CREB3L3	133.798	0.512605	0.602738	0.00100345	0.0835329	cAMP responsive element binding protein 3 like 3	protein_coding	ENSG00000060566	84699
AC090204.1	25.1026	-0.510224	0.587343	0.00101086	0.0838887	NA	lncRNA	ENSG00000247134	NA
IQUB	27.1694	-0.380254	0.367375	0.00101474	0.0839513	IQ motif and ubiquitin domain containing	protein_coding	ENSG00000164675	154865
CYMP	108.882	0.495318	0.647848	0.00101889	0.0840348	chymosin, pseudogene	transcribed_unitary_pseudogene	ENSG00000240194	643160
SLC6A17	27.7682	-0.508276	0.599553	0.00102263	0.0840843	solute carrier family 6 member 17	protein_coding	ENSG00000197106	388662
AC010998.3	27.2316	0.503603	0.619215	0.00103398	0.0845881	NA	lncRNA	ENSG00000278484	NA
AKAP9	9441.47	0.192005	0.159903	0.00103822	0.0845881	A-kinase anchoring protein 9	protein_coding	ENSG00000127914	10142
FER1L4	4347.32	0.459174	0.473674	0.00103548	0.0845881	fer-1 like family member 4 (pseudogene)	transcribed_unitary_pseudogene	ENSG00000088340	80307
ANKRD19P	37.0276	-0.383544	0.674674	0.0010541	0.0845959	ankyrin repeat domain 19, pseudogene	transcribed_unprocessed_pseudogene	ENSG00000187984	138649
CYSTM1	3653.22	0.394599	0.389417	0.00104885	0.0845959	cysteine rich transmembrane module containing 1	protein_coding	ENSG00000120306	84418
LINC02806	13.7344	0.504037	0.59796	0.00104177	0.0845959	long intergenic non-protein coding RNA 2806	lncRNA	ENSG00000238107	284561
PAQR8	1700.13	0.353762	0.341371	0.00104616	0.0845959	progestin and adipoQ receptor family member 8	protein_coding	ENSG00000170915	85315
PDE4C	77.4021	0.4515	0.466108	0.00105308	0.0845959	phosphodiesterase 4C	protein_coding	ENSG00000105650	5143
AL139351.3	12.9974	-0.488703	0.549724	0.00107898	0.0863349	NA	lncRNA	ENSG00000287335	NA
LINC00672	105.309	0.386705	0.386296	0.00109146	0.0870669	long intergenic non-protein coding RNA 672	protein_coding	ENSG00000263874	100505576
SCGB2A1	20.9392	0.477347	0.642523	0.00109463	0.0870669	secretoglobin family 2A member 1	protein_coding	ENSG00000124939	4246
AMMECR1LP1	16.9794	-0.312584	0.649272	0.00110247	0.0874312	AMMECR1 like pseudogene 1	processed_pseudogene	ENSG00000233273	100420921
RNASE4	902.619	0.386406	0.388162	0.00110647	0.0874897	ribonuclease A family member 4	protein_coding	ENSG00000258818	6038
NPY1R	27.8251	-0.475716	0.529137	0.0011116	0.0876362	neuropeptide Y receptor Y1	protein_coding	ENSG00000164128	4886
NAPEPLD	889.735	0.256862	0.239039	0.00111755	0.087847	N-acyl phosphatidylethanolamine phospholipase D	protein_coding	ENSG00000161048	222236
KHDRBS3	148.873	-0.331986	0.325746	0.00112442	0.0878716	KH RNA binding domain containing, signal transduction associated 3	protein_coding	ENSG00000131773	10656
TECPR1	1238.08	0.183432	0.154123	0.00112139	0.0878716	tectonin beta-propeller repeat containing 1	protein_coding	ENSG00000205356	25851
AC073270.2	9.04181	-0.48155	0.613894	0.00113506	0.0881664	NA	lncRNA	ENSG00000287985	NA
DISP2	104.906	0.385138	0.391254	0.00113806	0.0881664	dispatched RND transporter family member 2	protein_coding	ENSG00000140323	85455
FAM234B	202.952	-0.272169	0.25819	0.00113701	0.0881664	family with sequence similarity 234 member B	protein_coding	ENSG00000084444	57613
AC093583.1	31.474	0.48177	0.585706	0.00114972	0.0882944	PRKAG2 antisense RNA 2	lncRNA	ENSG00000242048	NA
FSTL4	65.086	-0.471461	0.539486	0.00115947	0.0882944	follistatin like 4	protein_coding	ENSG00000053108	23105
IGKV2-29	20.0377	0.420295	0.662805	0.00114963	0.0882944	immunoglobulin kappa variable 2-29	IG_V_pseudogene	ENSG00000253998	28920
MT1G	153.822	0.42385	0.446655	0.0011556	0.0882944	metallothionein 1G	protein_coding	ENSG00000125144	4495
ZCCHC18	11.0264	-0.37974	0.386812	0.00115428	0.0882944	zinc finger CCHC-type containing 18	protein_coding	ENSG00000166707	644353
ZNF589	442.458	-0.184339	0.156916	0.00115653	0.0882944	zinc finger protein 589	protein_coding	ENSG00000164048	51385
ANK2	207.354	-0.36985	0.379269	0.00118965	0.0902386	ankyrin 2	protein_coding	ENSG00000145362	287
FGD4	3012.51	0.176999	0.149639	0.00119174	0.0902386	FYVE, RhoGEF and PH domain containing 4	protein_coding	ENSG00000139132	121512
DNMBP	2317.54	0.172085	0.14452	0.00121362	0.0916366	dynamin binding protein	protein_coding	ENSG00000107554	23268
FMN1	2436.12	0.250823	0.240625	0.00123091	0.0919065	formin 1	protein_coding	ENSG00000248905	342184
IGFBP5	3756.58	-0.384406	0.402541	0.001221	0.0919065	insulin like growth factor binding protein 5	protein_coding	ENSG00000115461	3488
L1CAM	166.645	-0.4533	0.519026	0.00122845	0.0919065	L1 cell adhesion molecule	protein_coding	ENSG00000198910	3897
PKD1L3	34.0846	-0.459704	0.53834	0.00123079	0.0919065	polycystin 1 like 3, transient receptor potential channel interacting	protein_coding	ENSG00000277481	342372
DNER	37.0514	-0.460034	0.592571	0.00126345	0.093555	delta/notch like EGF repeat containing	protein_coding	ENSG00000187957	92737
SMIM36	5.6329	-0.382555	0.406055	0.00126185	0.093555	small integral membrane protein 36	protein_coding	ENSG00000261873	111064648
TEKT2	8.29024	-0.461197	0.585641	0.00126099	0.093555	tektin 2	protein_coding	ENSG00000092850	27285
ABCA6	208.485	-0.292809	0.294761	0.00127737	0.0940863	ATP binding cassette subfamily A member 6	protein_coding	ENSG00000154262	23460
GRPR	8.92972	-0.436044	0.495403	0.00127765	0.0940863	gastrin releasing peptide receptor	protein_coding	ENSG00000126010	2925
SCIN	679.025	0.363008	0.383326	0.00128716	0.0945268	scinderin	protein_coding	ENSG00000006747	85477
ZNF552	638.237	0.239296	0.231255	0.00129498	0.0948415	zinc finger protein 552	protein_coding	ENSG00000178935	79818
SMPD3	983.862	0.436155	0.50254	0.00130167	0.0950717	sphingomyelin phosphodiesterase 3	protein_coding	ENSG00000103056	55512
CIDEC	40.6466	0.44208	0.518612	0.00130626	0.0951478	cell death inducing DFFA like effector c	protein_coding	ENSG00000187288	63924
HOXA-AS3	35.8064	-0.398963	0.437379	0.00130999	0.0951603	HOXA cluster antisense RNA 3	lncRNA	ENSG00000254369	100133311
AC084026.2	17.1639	0.445123	0.551089	0.00134786	0.0958643	NA	lncRNA	ENSG00000253632	NA
AP1G2	1872.72	0.192843	0.176545	0.00134376	0.0958643	adaptor related protein complex 1 subunit gamma 2	protein_coding	ENSG00000213983	8906
ATP2A3	2466.47	0.351196	0.375332	0.00134829	0.0958643	ATPase sarcoplasmic/endoplasmic reticulum Ca2+ transporting 3	protein_coding	ENSG00000074370	489
CAV2	1730.15	0.393429	0.433005	0.00133451	0.0958643	caveolin 2	protein_coding	ENSG00000105971	858
CCNE1	1069.17	-0.402562	0.448433	0.00134038	0.0958643	cyclin E1	protein_coding	ENSG00000105173	898
DNAH9	18.1763	-0.448967	0.557325	0.00132843	0.0958643	dynein axonemal heavy chain 9	protein_coding	ENSG00000007174	1770
GMDS-DT	777.415	0.199686	0.184729	0.00133538	0.0958643	GMDS divergent transcript	lncRNA	ENSG00000250903	100508120
RPL23AP32	32.8958	-0.425449	0.490026	0.00134024	0.0958643	ribosomal protein L23a pseudogene 32	processed_pseudogene	ENSG00000237887	56969
LINC02188	51.2745	0.441304	0.552169	0.00137528	0.0975245	long intergenic non-protein coding RNA 2188	lncRNA	ENSG00000261175	102724344
PLEKHA6	4077.93	0.207303	0.196659	0.00137931	0.0975524	pleckstrin homology domain containing A6	protein_coding	ENSG00000143850	22874
EHMT2-AS1	70.2028	0.384107	0.428085	0.00139329	0.0982818	EHMT2 and SLC44A4 antisense RNA 1	lncRNA	ENSG00000237080	106478954
CLYBL	165.618	-0.325674	0.348812	0.0014117	0.0991429	citramalyl-CoA lyase	protein_coding	ENSG00000125246	171425
LINC01637	22.633	0.272657	0.281237	0.00141289	0.0991429	long intergenic non-protein coding RNA 1637	lncRNA	ENSG00000237476	101928891
LEF1	203.745	-0.211001	0.203415	0.00141683	0.0991594	lymphoid enhancer binding factor 1	protein_coding	ENSG00000138795	51176
AL445437.1	9.21896	0.427602	0.52985	0.00144258	0.0992689	NA	TEC	ENSG00000279778	NA
FAM216A	63.6772	-0.276897	0.288474	0.00143651	0.0992689	family with sequence similarity 216 member A	protein_coding	ENSG00000204856	29902
IGLV2-8	1153.18	0.386143	0.630777	0.00143582	0.0992689	immunoglobulin lambda variable 2-8	IG_V_gene	ENSG00000278196	28817
KIF25-AS1	13.435	-0.417716	0.612654	0.00143631	0.0992689	KIF25 antisense RNA 1	lncRNA	ENSG00000229921	100505879
PCDHGB5	190.9	0.326079	0.350892	0.00142672	0.0992689	protocadherin gamma subfamily B, 5	protein_coding	ENSG00000276547	56101
PPFIBP2	2008.83	0.177986	0.161722	0.00143728	0.0992689	PPFIA binding protein 2	protein_coding	ENSG00000166387	8495
VRTN	32.424	0.42952	0.539153	0.00144431	0.0992689	vertebrae development associated	protein_coding	ENSG00000133980	55237
JOSD2	180.733	0.154028	0.130137	0.00145387	0.0994157	Josephin domain containing 2	protein_coding	ENSG00000161677	126119
NPTXR	107.065	-0.406774	0.478303	0.00145193	0.0994157	neuronal pentraxin receptor	protein_coding	ENSG00000221890	23467
AJAP1	180.186	-0.424386	0.52534	0.0014585	0.0994789	adherens junctions associated protein 1	protein_coding	ENSG00000196581	55966
GALNT12	1019.03	0.21866	0.216105	0.00146737	0.0998297	polypeptide N-acetylgalactosaminyltransferase 12	protein_coding	ENSG00000119514	79695
AC096751.2	42.4838	0.415952	0.511895	0.00149432	0.100408	NA	lncRNA	ENSG00000251584	NA
CR2	49.5003	-0.418162	0.516374	0.00148788	0.100408	complement C3d receptor 2	protein_coding	ENSG00000117322	1380
EXOC8	975.64	0.103773	0.0576581	0.00149668	0.100408	exocyst complex component 8	protein_coding	ENSG00000116903	149371
NEU4	68.5438	0.425206	0.544144	0.00148392	0.100408	neuraminidase 4	protein_coding	ENSG00000204099	129807
RPAP3	1126.49	-0.233348	0.236983	0.00149835	0.100408	RNA polymerase II associated protein 3	protein_coding	ENSG00000005175	79657
TFCP2L1	2162.8	0.236738	0.240269	0.00148088	0.100408	transcription factor CP2 like 1	protein_coding	ENSG00000115112	29842
YME1L1	5295.77	0.175505	0.161175	0.0015022	0.100415	YME1 like 1 ATPase	protein_coding	ENSG00000136758	10730
AC006960.1	3.75181	-0.401725	0.487491	0.0015384	0.101932	Y RNA	misc_RNA	ENSG00000201432	NA
AFF2-IT1	2.23098	-0.404472	0.60308	0.0015401	0.101932	AFF2 intronic transcript 1	lncRNA	ENSG00000223516	100874269
DEFB131E	13.4557	-0.345982	0.623991	0.00152966	0.101932	defensin beta 131E (pseudogene)	transcribed_processed_pseudogene	ENSG00000254507	110806269
LPAL2	33.1647	-0.279362	0.299352	0.00153353	0.101932	lipoprotein(a) like 2, pseudogene	transcribed_unprocessed_pseudogene	ENSG00000213071	80350
RCN1P2	40.1331	-0.305426	0.335168	0.00154833	0.102224	reticulocalbin 1 pseudogene 2	processed_pseudogene	ENSG00000214455	728913
NDUFAF6	477.55	-0.140582	0.114489	0.00156477	0.102803	NADH:ubiquinone oxidoreductase complex assembly factor 6	protein_coding	ENSG00000156170	137682
OPN5	5.13103	-0.41428	0.537958	0.00156327	0.102803	opsin 5	protein_coding	ENSG00000124818	221391
AC092969.1	36.1738	-0.409552	0.581338	0.00158134	0.103638	NA	lncRNA	ENSG00000240086	NA
DNMBP-AS1	27.8133	0.370784	0.436701	0.00159136	0.10404	DNMBP antisense RNA 1	lncRNA	ENSG00000227695	100188954
BET1	440.631	0.180287	0.171946	0.00160428	0.104626	Bet1 golgi vesicular membrane trafficking protein	protein_coding	ENSG00000105829	10282
CAVIN2-AS1	19.0073	-0.371533	0.440591	0.00160812	0.104626	CAVIN2 and TMEFF2 antisense RNA 1	lncRNA	ENSG00000233766	105373813
DNAI1	12.7721	-0.406732	0.528392	0.00161323	0.104704	dynein axonemal intermediate chain 1	protein_coding	ENSG00000122735	27019
CAPN9	737.871	0.398139	0.590237	0.00162633	0.105299	calpain 9	protein_coding	ENSG00000135773	10753
AC007663.2	41.3927	0.406379	0.554124	0.00163676	0.105333	long intergenic non-protein coding RNA 2891	lncRNA	ENSG00000249923	NA
AC012676.2	4.21975	0.403863	0.569643	0.00164256	0.105333	NA	processed_pseudogene	ENSG00000275515	NA
DIPK1C	41.5198	0.40211	0.521973	0.00164258	0.105333	divergent protein kinase domain 1C	protein_coding	ENSG00000187773	125704
PCDHGA6	209.313	0.276618	0.303306	0.00163144	0.105333	protocadherin gamma subfamily A, 6	protein_coding	ENSG00000253731	56109
CALN1	44.1577	-0.310249	0.609205	0.00164784	0.105419	calneuron 1	protein_coding	ENSG00000183166	83698
DLG2	112.045	-0.283453	0.3147	0.00165858	0.105853	discs large MAGUK scaffold protein 2	protein_coding	ENSG00000150672	1740
CYP3A4	11.8246	0.378067	0.462161	0.00166257	0.105855	cytochrome P450 family 3 subfamily A member 4	protein_coding	ENSG00000160868	1576
CNTLN	278.198	-0.232849	0.247177	0.00167635	0.10648	centlein	protein_coding	ENSG00000044459	54875
RNPEPL1	1781.39	0.158558	0.144507	0.00168217	0.106597	arginyl aminopeptidase like 1	protein_coding	ENSG00000142327	57140
DRAXIN	22.6946	-0.358977	0.430802	0.0016917	0.106948	dorsal inhibitory axon guidance protein	protein_coding	ENSG00000162490	374946
AC091078.1	7.52354	-0.397618	0.556742	0.00170571	0.10758	NA	lncRNA	ENSG00000257060	NA
IGDCC3	5.54279	-0.391858	0.512011	0.00171757	0.108074	immunoglobulin superfamily DCC subclass member 3	protein_coding	ENSG00000174498	9543
TLX2	12.0974	-0.393073	0.557883	0.0017413	0.10931	T cell leukemia homeobox 2	protein_coding	ENSG00000115297	3196
AC087175.1	15.7711	-0.360024	0.440735	0.00174708	0.109417	NA	lncRNA	ENSG00000286315	NA
AFG3L2	2809.4	0.181101	0.179279	0.00175176	0.109454	AFG3 like matrix AAA peptidase subunit 2	protein_coding	ENSG00000141385	10939
EMC3-AS1	298.357	-0.181245	0.179801	0.00175939	0.109675	EMC3 antisense RNA 1	transcribed_unprocessed_pseudogene	ENSG00000180385	442075
SLC35F1	28.0604	-0.360531	0.447328	0.00178376	0.11068	solute carrier family 35 member F1	protein_coding	ENSG00000196376	222553
ZIC1	14.6085	-0.207258	0.550653	0.00178061	0.11068	Zic family member 1	protein_coding	ENSG00000152977	7545
PAX8-AS1	2466.17	0.234129	0.255778	0.00179165	0.110913	PAX8 antisense RNA 1	lncRNA	ENSG00000189223	654433
ANO1	3126.73	0.316416	0.375897	0.00181656	0.111411	anoctamin 1	protein_coding	ENSG00000131620	55107
CHCHD10	437.255	0.160233	0.151839	0.00182292	0.111411	coiled-coil-helix-coiled-coil-helix domain containing 10	protein_coding	ENSG00000250479	400916
COX4I1	3291.94	0.130249	0.105438	0.00181299	0.111411	cytochrome c oxidase subunit 4I1	protein_coding	ENSG00000131143	1327
EDN2	37.1167	0.37649	0.493716	0.00182463	0.111411	endothelin 2	protein_coding	ENSG00000127129	1907
PLCE1	1758.32	0.281345	0.324573	0.00182394	0.111411	phospholipase C epsilon 1	protein_coding	ENSG00000138193	51196
RAPGEF4-AS1	3.99578	-0.386148	0.535923	0.00180999	0.111411	RAPGEF4 antisense RNA 1	lncRNA	ENSG00000228016	91149
SPATA6L	300.284	0.246209	0.275217	0.00183225	0.111621	spermatogenesis associated 6 like	protein_coding	ENSG00000106686	55064
C18orf54	188.461	-0.215182	0.232078	0.00184647	0.111769	chromosome 18 open reading frame 54	protein_coding	ENSG00000166845	162681
INPP5A	793.938	0.110477	0.0731155	0.00184173	0.111769	inositol polyphosphate-5-phosphatase A	protein_coding	ENSG00000068383	3632
TMEM201	463.864	-0.15854	0.15016	0.00184719	0.111769	transmembrane protein 201	protein_coding	ENSG00000188807	199953
ETNK2	98.8318	-0.285088	0.332982	0.00186258	0.112447	ethanolamine kinase 2	protein_coding	ENSG00000143845	55224
GKN3P	20.3527	-0.188503	0.532832	0.00187888	0.112922	gastrokine 3, pseudogene	polymorphic_pseudogene	ENSG00000283586	100132413
TNR	8.61901	-0.3305	0.405016	0.00187803	0.112922	tenascin R	protein_coding	ENSG00000116147	7143
C3	9834.86	-0.376589	0.544421	0.00189796	0.11356	complement C3	protein_coding	ENSG00000125730	718
LINC02492	6.06682	0.316599	0.593801	0.00189386	0.11356	long intergenic non-protein coding RNA 2492	lncRNA	ENSG00000250590	100506272
FGL1	34.4103	-0.344148	0.588697	0.00191136	0.113985	fibrinogen like 1	protein_coding	ENSG00000104760	2267
HPDL	206.581	0.300021	0.359878	0.00191783	0.113985	4-hydroxyphenylpyruvate dioxygenase like	protein_coding	ENSG00000186603	84842
KRT81	7.55865	-0.374691	0.525046	0.00191633	0.113985	keratin 81	protein_coding	ENSG00000205426	3887
AC107918.4	80.4671	-0.353226	0.582429	0.00192411	0.114106	NA	transcribed_unprocessed_pseudogene	ENSG00000284610	NA
KLF2	443.646	0.295024	0.353367	0.0019315	0.114291	Kruppel like factor 2	protein_coding	ENSG00000127528	10365
AP005205.3	4.56584	-0.333742	0.586809	0.00196362	0.115936	NA	TEC	ENSG00000279479	NA
IL17RD	383.647	-0.309443	0.38033	0.00197953	0.116362	interleukin 17 receptor D	protein_coding	ENSG00000144730	54756
ITIH2	510.656	-0.195039	0.534084	0.00197586	0.116362	inter-alpha-trypsin inhibitor heavy chain 2	protein_coding	ENSG00000151655	3698
AL078622.1	26.9549	0.366993	0.54448	0.0019879	0.116561	neuronal hypoxia inducible, placenta associated	lncRNA	ENSG00000286381	NA
NR2F1	129.747	-0.235376	0.269154	0.0019916	0.116561	nuclear receptor subfamily 2 group F member 1	protein_coding	ENSG00000175745	7025
CCDC144NL-AS1	196.616	-0.365734	0.53949	0.00200677	0.116923	CCDC144NL antisense RNA 1	lncRNA	ENSG00000233098	440416
LINC02481	77.1069	0.253319	0.296987	0.00201523	0.116923	long intergenic non-protein coding RNA 2481	lncRNA	ENSG00000246526	339988
RALGAPA2	6295.43	0.147787	0.138955	0.00201123	0.116923	Ral GTPase activating protein catalytic subunit alpha 2	protein_coding	ENSG00000188559	57186
RASD1	118.347	-0.347245	0.455438	0.00201292	0.116923	ras related dexamethasone induced 1	protein_coding	ENSG00000108551	51655
AR	71.1269	-0.319118	0.402221	0.00203486	0.117553	androgen receptor	protein_coding	ENSG00000169083	367
IMPA2	1244.05	0.237257	0.274156	0.00203055	0.117553	inositol monophosphatase 2	protein_coding	ENSG00000141401	3613
AL137002.1	3.80936	-0.302725	0.374887	0.00204041	0.11762	NA	lncRNA	ENSG00000269125	NA
CDHR2	656.366	0.319045	0.404555	0.00205826	0.118141	cadherin related family member 2	protein_coding	ENSG00000074276	54825
INHBB	218.19	-0.347533	0.46329	0.00205428	0.118141	inhibin subunit beta B	protein_coding	ENSG00000163083	3625
FBLN1	677.314	-0.274348	0.333236	0.00208232	0.118507	fibulin 1	protein_coding	ENSG00000077942	2192
THSD7B	10.8083	-0.325689	0.419288	0.00207965	0.118507	thrombospondin type 1 domain containing 7B	protein_coding	ENSG00000144229	80731
UNC5B-AS1	24.9331	0.360321	0.524505	0.00207066	0.118507	UNC5B antisense RNA 1	lncRNA	ENSG00000237512	728978
ZNF98	7.94603	-0.353949	0.555147	0.00207666	0.118507	zinc finger protein 98	protein_coding	ENSG00000197360	148198
AL445649.1	17.0878	-0.345987	0.466389	0.00209299	0.118861	NA	lncRNA	ENSG00000276740	NA
AIM2	112.523	-0.314569	0.401693	0.00210843	0.119485	absent in melanoma 2	protein_coding	ENSG00000163568	9447
AL357033.4	145.259	0.205814	0.232955	0.00214409	0.12074	NA	lncRNA	ENSG00000277496	NA
GNB3	49.0273	-0.304323	0.386863	0.00214286	0.12074	G protein subunit beta 3	protein_coding	ENSG00000111664	2784
LINC02384	79.0309	0.33088	0.437553	0.00214077	0.12074	long intergenic non-protein coding RNA 2384	lncRNA	ENSG00000251301	100507195
ACOT11	1130.78	0.17875	0.191895	0.00215375	0.12102	acyl-CoA thioesterase 11	protein_coding	ENSG00000162390	26027
NOXA1	429.637	0.198372	0.22224	0.00215808	0.12102	NADPH oxidase activator 1	protein_coding	ENSG00000188747	10811
AC024901.1	126.316	-0.313554	0.573185	0.00217649	0.121797	NA	lncRNA	ENSG00000255910	NA
AL596325.2	51.7883	0.224273	0.263484	0.00219261	0.122444	NA	lncRNA	ENSG00000272574	NA
RAB40B	528.19	0.187624	0.207446	0.00219932	0.122563	RAB40B, member RAS oncogene family	protein_coding	ENSG00000141542	10966
GRIK4	11.897	-0.306171	0.397029	0.00221559	0.12314	glutamate ionotropic receptor kainate type subunit 4	protein_coding	ENSG00000149403	2900
PCDHGA4	128.092	0.30381	0.393028	0.00221886	0.12314	protocadherin gamma subfamily A, 4	protein_coding	ENSG00000262576	56111
LINC00543	51.9883	0.246575	0.300772	0.00224503	0.124335	long intergenic non-protein coding RNA 543	lncRNA	ENSG00000260704	100132234
GPR137C	50.7389	-0.25141	0.310068	0.00227362	0.1254	G protein-coupled receptor 137C	protein_coding	ENSG00000180998	283554
SLC29A4	104.584	-0.312919	0.415749	0.00227153	0.1254	solute carrier family 29 member 4	protein_coding	ENSG00000164638	222962
C6orf15	10.5003	-0.24236	0.552745	0.0022948	0.125438	chromosome 6 open reading frame 15	protein_coding	ENSG00000204542	29113
CLDN5	151.52	-0.32399	0.441886	0.00228695	0.125438	claudin 5	protein_coding	ENSG00000184113	7122
MDC1	1118.95	-0.141133	0.136355	0.00229782	0.125438	mediator of DNA damage checkpoint 1	protein_coding	ENSG00000137337	9656
PGBD1	115.984	-0.203446	0.236525	0.00230184	0.125438	piggyBac transposable element derived 1	protein_coding	ENSG00000137338	84547
PVT1	2753.06	-0.187524	0.211228	0.0022961	0.125438	Pvt1 oncogene	lncRNA	ENSG00000249859	5820
TJP3	2291.85	0.239655	0.293242	0.00230238	0.125438	tight junction protein 3	protein_coding	ENSG00000105289	27134
SLC13A2	42.413	0.33737	0.524665	0.00233425	0.126659	solute carrier family 13 member 2	protein_coding	ENSG00000007216	9058
USP32P2	10.4818	-0.337361	0.525115	0.00233355	0.126659	ubiquitin specific peptidase 32 pseudogene 2	transcribed_unprocessed_pseudogene	ENSG00000233327	220594
AJ009632.2	10.712	-0.236217	0.291047	0.0023608	0.126816	uncharacterized LOC101927745	lncRNA	ENSG00000229425	NA
LRRTM2	18.9894	-0.292287	0.384465	0.00235747	0.126816	leucine rich repeat transmembrane neuronal 2	protein_coding	ENSG00000146006	26045
SATB2	468.897	-0.262221	0.331822	0.00234362	0.126816	SATB homeobox 2	protein_coding	ENSG00000119042	23314
TNFRSF19	347.108	-0.311408	0.422501	0.00236022	0.126816	TNF receptor superfamily member 19	protein_coding	ENSG00000127863	55504
TRADD	491.341	0.141052	0.137906	0.00235978	0.126816	TNFRSF1A associated via death domain	protein_coding	ENSG00000102871	8717
AP000662.1	12.4761	-0.276813	0.358724	0.002379	0.12715	NA	lncRNA	ENSG00000254602	NA
ARMC3	60.2491	-0.334645	0.500814	0.0023752	0.12715	armadillo repeat containing 3	protein_coding	ENSG00000165309	219681
IGHV3-15	3122.94	0.28594	0.56145	0.00238125	0.12715	immunoglobulin heavy variable 3-15	IG_V_gene	ENSG00000211943	28448
AL035425.4	33.9198	-0.190986	0.5175	0.00239651	0.127205	NA	lncRNA	ENSG00000261409	NA
DACH1	140.401	-0.267309	0.34371	0.00239544	0.127205	dachshund family transcription factor 1	protein_coding	ENSG00000276644	1602
ZFP82	128.574	-0.291081	0.385356	0.0023938	0.127205	ZFP82 zinc finger protein	protein_coding	ENSG00000181007	284406
RELN	40.7233	-0.328874	0.531906	0.00241144	0.127744	reelin	protein_coding	ENSG00000189056	5649
SLC37A1	2429.84	0.160375	0.172235	0.00242915	0.128429	solute carrier family 37 member 1	protein_coding	ENSG00000160190	54020
FOXL2	4.23972	-0.237163	0.54521	0.00243517	0.128493	forkhead box L2	protein_coding	ENSG00000183770	668
FAM227A	162.04	-0.222341	0.273792	0.00245567	0.129321	family with sequence similarity 227 member A	protein_coding	ENSG00000184949	646851
LCN10	29.3535	-0.32723	0.489729	0.00246514	0.129327	lipocalin 10	protein_coding	ENSG00000187922	414332
LINC00842	15.2231	-0.293423	0.396148	0.00246544	0.129327	long intergenic non-protein coding RNA 842	lncRNA	ENSG00000285294	643650
APAF1	1582.17	0.136318	0.133393	0.0024989	0.130471	apoptotic peptidase activating factor 1	protein_coding	ENSG00000120868	317
COCH	423.351	-0.299798	0.413174	0.00250573	0.130471	cochlin	protein_coding	ENSG00000100473	1690
TIGD7	179.516	0.190948	0.224694	0.00249347	0.130471	tigger transposable element derived 7	protein_coding	ENSG00000140993	91151
WDR63	18.5676	-0.304408	0.423569	0.00250672	0.130471	dynein axonemal intermediate chain 3	protein_coding	ENSG00000162643	NA
SULF1	1806.83	-0.275213	0.368311	0.00254705	0.132314	sulfatase 1	protein_coding	ENSG00000137573	23213
ALDH3A1	2535.93	0.289139	0.395472	0.00255293	0.132362	aldehyde dehydrogenase 3 family member A1	protein_coding	ENSG00000108602	218
VIPR2	8.84244	-0.268022	0.357184	0.00257384	0.133189	vasoactive intestinal peptide receptor 2	protein_coding	ENSG00000106018	7434
FAM222A	219.135	-0.209476	0.258697	0.00257937	0.133218	family with sequence similarity 222 member A	protein_coding	ENSG00000139438	84915
CFAP61	12.4718	-0.309247	0.446124	0.00258545	0.133275	cilia and flagella associated protein 61	protein_coding	ENSG00000089101	26074
CHRNB2	40.2949	0.318514	0.488556	0.00259987	0.133671	cholinergic receptor nicotinic beta 2 subunit	protein_coding	ENSG00000160716	1141
IL12RB2	73.9893	-0.26025	0.345313	0.0026031	0.133671	interleukin 12 receptor subunit beta 2	protein_coding	ENSG00000081985	3595
LINC00639	38.7716	0.305555	0.440149	0.00261675	0.133747	long intergenic non-protein coding RNA 639	lncRNA	ENSG00000259070	283547
MOSPD3	203.484	0.1291	0.12322	0.00261243	0.133747	motile sperm domain containing 3	protein_coding	ENSG00000106330	64598
RETSAT	2015.66	0.135432	0.134874	0.00261956	0.133747	retinol saturase	protein_coding	ENSG00000042445	54884
AL162717.1	16.5108	0.175136	0.498973	0.00262651	0.133847	NA	lncRNA	ENSG00000285789	NA
AC016526.2	9.9151	-0.214245	0.268972	0.0026318	0.133862	NA	lncRNA	ENSG00000258454	NA
MSI1	113.627	-0.315352	0.48548	0.00264616	0.134338	musashi RNA binding protein 1	protein_coding	ENSG00000135097	4440
AC008033.3	23.2507	0.30224	0.436917	0.00266039	0.13468	NA	lncRNA	ENSG00000273824	NA
AC079921.2	19.5243	-0.178924	0.211227	0.00266296	0.13468	NA	lncRNA	ENSG00000249685	NA
OMP	53.2782	0.234395	0.30456	0.00266874	0.134719	olfactory marker protein	protein_coding	ENSG00000254550	4975
FAM177B	305.954	0.313592	0.498997	0.0026844	0.135239	family with sequence similarity 177 member B	protein_coding	ENSG00000197520	400823
RAB4B	371.173	0.13606	0.137748	0.00268914	0.135239	RAB4B, member RAS oncogene family	protein_coding	ENSG00000167578	53916
ADAM23	136.557	-0.292416	0.419038	0.00272224	0.135884	ADAM metallopeptidase domain 23	protein_coding	ENSG00000114948	8745
AHR	6705.83	0.138613	0.143121	0.00271953	0.135884	aryl hydrocarbon receptor	protein_coding	ENSG00000106546	196
EFCC1	87.6214	-0.22263	0.287169	0.00271931	0.135884	EF-hand and coiled-coil domain containing 1	protein_coding	ENSG00000114654	79825
USP3	2085.35	0.101056	0.0704475	0.00271634	0.135884	ubiquitin specific peptidase 3	protein_coding	ENSG00000140455	9960
CTTN	7582.52	0.134679	0.136316	0.00273241	0.136133	cortactin	protein_coding	ENSG00000085733	2017
MAK	30.7794	-0.289368	0.413351	0.00273739	0.136133	male germ cell associated kinase	protein_coding	ENSG00000111837	4117
HYDIN2	14.9328	-0.22456	0.293028	0.00277221	0.137609	HYDIN axonemal central pair apparatus protein 2 (pseudogene)	transcribed_unprocessed_pseudogene	ENSG00000276975	100288805
AL583722.1	32.1381	0.256268	0.349799	0.00278559	0.138018	NA	lncRNA	ENSG00000256050	NA
LDOC1	37.7843	-0.253217	0.34584	0.00281243	0.139091	LDOC1 regulator of NFKB signaling	protein_coding	ENSG00000182195	23641
FAM106A	97.8655	-0.305005	0.499068	0.00281783	0.139101	family with sequence similarity 106 member A	lncRNA	ENSG00000273018	80039
FANCD2	1240.14	-0.130062	0.130028	0.00282656	0.139275	FA complementation group D2	protein_coding	ENSG00000144554	2177
ABCA9	105.592	-0.229297	0.304959	0.00284737	0.139618	ATP binding cassette subfamily A member 9	protein_coding	ENSG00000154258	10350
AC108734.4	2.67208	-0.30336	0.49526	0.00284914	0.139618	uncharacterized LOC101928882	lncRNA	ENSG00000285336	NA
TBC1D31	691.259	-0.140704	0.1502	0.0028475	0.139618	TBC1 domain family member 31	protein_coding	ENSG00000156787	93594
MIR25	21.2184	0.14081	0.151406	0.0028867	0.141201	microRNA 25	miRNA	ENSG00000207547	407014
AC073548.1	58.8429	0.179925	0.221796	0.00290896	0.14203	NA	TEC	ENSG00000279861	NA
ARRDC1	1452.24	0.126924	0.126308	0.00292462	0.142277	arrestin domain containing 1	protein_coding	ENSG00000197070	92714
LUZP2	28.8417	-0.27698	0.402163	0.00292391	0.142277	leucine zipper protein 2	protein_coding	ENSG00000187398	338645
LINC02398	35.2388	-0.2736	0.529874	0.0029387	0.142702	long intergenic non-protein coding RNA 2398	lncRNA	ENSG00000256287	100506393
AP006248.4	6.61622	-0.297022	0.479502	0.0029607	0.142737	NA	lncRNA	ENSG00000279932	NA
CCL26	16.6805	-0.282979	0.419982	0.00295397	0.142737	C-C motif chemokine ligand 26	protein_coding	ENSG00000006606	10344
NTM	84.6014	-0.236692	0.323898	0.0029581	0.142737	neurotrimin	protein_coding	ENSG00000182667	50863
SLC5A7	5.54251	0.279547	0.525595	0.00296065	0.142737	solute carrier family 5 member 7	protein_coding	ENSG00000115665	60482
ARHGEF2	2491.4	0.139335	0.151774	0.0030081	0.143737	Rho/Rac guanine nucleotide exchange factor 2	protein_coding	ENSG00000116584	9181
FZD9	10.8756	-0.289436	0.449354	0.00301899	0.143737	frizzled class receptor 9	protein_coding	ENSG00000188763	8326
GRIN2C	9.51068	-0.280075	0.419079	0.00301825	0.143737	glutamate ionotropic receptor NMDA type subunit 2C	protein_coding	ENSG00000161509	2905
POU5F1B	34.3404	-0.27964	0.41725	0.00301205	0.143737	POU class 5 homeobox 1B	protein_coding	ENSG00000212993	5462
SIRT7	1251.61	0.152708	0.176695	0.00301809	0.143737	sirtuin 7	protein_coding	ENSG00000187531	51547
TMEM131	3126.03	0.114782	0.103975	0.00301494	0.143737	transmembrane protein 131	protein_coding	ENSG00000075568	23505
TUBB2B	116.743	-0.273473	0.400907	0.00300253	0.143737	tubulin beta 2B class IIb	protein_coding	ENSG00000137285	347733
AC114971.1	15.1336	0.271294	0.52229	0.00306868	0.144462	NA	lncRNA	ENSG00000287862	NA
CBLIF	100.371	0.279995	0.517276	0.00305523	0.144462	cobalamin binding intrinsic factor	protein_coding	ENSG00000134812	2694
GGH	612.055	-0.215983	0.291874	0.00306922	0.144462	gamma-glutamyl hydrolase	protein_coding	ENSG00000137563	8836
GSTCD	662.235	-0.109336	0.0931947	0.00305299	0.144462	glutathione S-transferase C-terminal domain containing	protein_coding	ENSG00000138780	79807
KCTD19	7.8891	-0.262849	0.381705	0.00306285	0.144462	potassium channel tetramerization domain containing 19	protein_coding	ENSG00000168676	146212
KDM4A-AS1	22.9164	-0.140253	0.155085	0.0030712	0.144462	KDM4A antisense RNA 1	lncRNA	ENSG00000236200	100132774
PDGFRL	29.0891	-0.272075	0.403699	0.00307193	0.144462	platelet derived growth factor receptor like	protein_coding	ENSG00000104213	5157
AP003396.2	7.56651	-0.28	0.426153	0.00308299	0.144728	NA	processed_pseudogene	ENSG00000254590	NA
COL16A1	2166.27	-0.231899	0.32225	0.00309576	0.144923	collagen type XVI alpha 1 chain	protein_coding	ENSG00000084636	1307
F2RL1	1492.3	0.179694	0.228232	0.00310337	0.144923	F2R like trypsin receptor 1	protein_coding	ENSG00000164251	2150
SLC38A3	17.3423	-0.273605	0.410447	0.00310274	0.144923	solute carrier family 38 member 3	protein_coding	ENSG00000188338	10991
MYO1A	907.633	0.277961	0.424646	0.00312219	0.145548	myosin IA	protein_coding	ENSG00000166866	4640
CCND2	2427.86	-0.195677	0.258146	0.00313526	0.145904	cyclin D2	protein_coding	ENSG00000118971	894
AC009237.3	461.074	0.179088	0.22868	0.00314784	0.146235	NA	transcribed_unprocessed_pseudogene	ENSG00000229689	NA
CCDC114	26.7513	-0.23379	0.329523	0.0031673	0.14654	outer dynein arm docking complex subunit 1	protein_coding	ENSG00000105479	93233
LINC00393	28.0123	-0.283543	0.498101	0.00316156	0.14654	long intergenic non-protein coding RNA 393	lncRNA	ENSG00000224853	100874156
NLRP11	4.75278	-0.280296	0.439013	0.00317197	0.14654	NLR family pyrin domain containing 11	protein_coding	ENSG00000179873	204801
XXYLT1-AS2	19.3136	0.282026	0.446802	0.00317627	0.14654	XXYLT1 antisense RNA 2	lncRNA	ENSG00000230266	101410543
AC009133.1	394.677	0.197717	0.263916	0.00318877	0.146641	NA	lncRNA	ENSG00000238045	NA
RINL	250.043	0.14879	0.174201	0.00318939	0.146641	Ras and Rab interactor like	protein_coding	ENSG00000187994	126432
SYN3	23.6063	-0.284274	0.472638	0.00320512	0.147112	synapsin III	protein_coding	ENSG00000185666	8224
EDA2R	42.2662	-0.214601	0.29691	0.00323872	0.1484	ectodysplasin A2 receptor	protein_coding	ENSG00000131080	60401
ALPK2	43.767	-0.222018	0.311447	0.00325334	0.148815	alpha kinase 2	protein_coding	ENSG00000198796	115701
AL049557.1	6.19619	-0.18846	0.250698	0.00328654	0.149158	uncharacterized LOC101928718	lncRNA	ENSG00000284830	NA
CT55	9.59654	-0.164574	0.475959	0.00328866	0.149158	cancer/testis antigen 55	protein_coding	ENSG00000169551	54967
DPYSL3	935.85	-0.199066	0.270248	0.00328744	0.149158	dihydropyrimidinase like 3	protein_coding	ENSG00000113657	1809
PNPLA7	353.715	0.207441	0.285465	0.00328123	0.149158	patatin like phospholipase domain containing 7	protein_coding	ENSG00000130653	375775
SYT16	168.725	0.280314	0.464675	0.00328016	0.149158	synaptotagmin 16	protein_coding	ENSG00000139973	83851
AC004967.1	100.924	0.104554	0.0871698	0.00331287	0.149932	NA	transcribed_unprocessed_pseudogene	ENSG00000243554	NA
ZNF830	321.733	0.143932	0.168341	0.0033169	0.149932	zinc finger protein 830	protein_coding	ENSG00000198783	91603
PTPN5	22.5871	-0.248723	0.51448	0.00332395	0.149998	protein tyrosine phosphatase non-receptor type 5	protein_coding	ENSG00000110786	84867
LINC02739	7.38651	-0.177531	0.232134	0.00333327	0.150165	long intergenic non-protein coding RNA 2739	lncRNA	ENSG00000255008	105369317
HS6ST3	132.17	-0.252654	0.512016	0.00335914	0.151077	heparan sulfate 6-O-sulfotransferase 3	protein_coding	ENSG00000185352	266722
WARS1	3055.03	-0.141642	0.165442	0.00337716	0.151633	tryptophanyl-tRNA synthetase 1	protein_coding	ENSG00000140105	7453
PTK7	1947.25	-0.185125	0.248216	0.00338984	0.1518	protein tyrosine kinase 7 (inactive)	protein_coding	ENSG00000112655	5754
RALBP1	3205.2	0.13964	0.161911	0.00339221	0.1518	ralA binding protein 1	protein_coding	ENSG00000017797	10928
LRRD1	22.3173	0.266469	0.421581	0.00340788	0.152247	leucine rich repeats and death domain containing 1	protein_coding	ENSG00000240720	401387
ETV4	1648.25	0.240446	0.357034	0.00342299	0.152668	ETS variant transcription factor 4	protein_coding	ENSG00000175832	2118
AC023355.2	35.4452	-0.145498	0.17458	0.00344148	0.153159	DUT antisense RNA 1	lncRNA	ENSG00000259488	NA
DHRS2	796.51	0.266612	0.493972	0.00345685	0.153159	dehydrogenase/reductase 2	protein_coding	ENSG00000100867	10202
DYNC1LI2	3890.97	0.0909099	0.0599631	0.00345506	0.153159	dynein cytoplasmic 1 light intermediate chain 2	protein_coding	ENSG00000135720	1783
GATAD1	1423.02	0.140154	0.164362	0.00345089	0.153159	GATA zinc finger domain containing 1	protein_coding	ENSG00000157259	57798
CDK14	459.014	0.192123	0.26439	0.00347433	0.153173	cyclin dependent kinase 14	protein_coding	ENSG00000058091	5218
SYCP2L	58.1509	-0.271449	0.45905	0.00347401	0.153173	synaptonemal complex protein 2 like	protein_coding	ENSG00000153157	221711
UAP1	1771.55	0.108799	0.099476	0.00346782	0.153173	UDP-N-acetylglucosamine pyrophosphorylase 1	protein_coding	ENSG00000117143	6675
HTR1B	111.864	0.269825	0.450298	0.00349191	0.153696	5-hydroxytryptamine receptor 1B	protein_coding	ENSG00000135312	3351
ALG1L6P	9.60411	0.26164	0.496634	0.00350389	0.15392	ALG1 like 6, pseudogene	unprocessed_pseudogene	ENSG00000238278	339879
BMP2	1015.42	0.206909	0.293877	0.00350848	0.15392	bone morphogenetic protein 2	protein_coding	ENSG00000125845	650
AC009501.3	110.841	0.264676	0.429723	0.00352306	0.154306	NA	lncRNA	ENSG00000286480	NA
AC016735.1	39.8778	0.249375	0.387977	0.00357787	0.156451	NA	lncRNA	ENSG00000224739	NA
BIN3	713.58	0.116148	0.118853	0.00363111	0.158521	bridging integrator 3	protein_coding	ENSG00000147439	55909
AC022034.1	163.902	-0.234232	0.357422	0.00366627	0.159607	long intergenic non-protein coding RNA 2984	lncRNA	ENSG00000237807	NA
SERPINF1	343.197	-0.189362	0.266103	0.0036679	0.159607	serpin family F member 1	protein_coding	ENSG00000132386	5176
DCAF11	1722.01	0.107616	0.100762	0.00369503	0.160218	DDB1 and CUL4 associated factor 11	protein_coding	ENSG00000100897	80344
GGT8P	40.4732	-0.253474	0.489809	0.00369988	0.160218	gamma-glutamyltransferase 8 pseudogene	unprocessed_pseudogene	ENSG00000236969	645367
OCLN	1945.38	0.137642	0.165132	0.00369118	0.160218	occludin	protein_coding	ENSG00000197822	100506658
AC027612.1	17.5782	-0.260782	0.467514	0.00372062	0.160857	NA	unprocessed_pseudogene	ENSG00000223703	NA
AL590704.1	7.86642	-0.180731	0.251543	0.00373264	0.160858	NA	processed_pseudogene	ENSG00000219409	NA
ART5	9.12633	-0.235184	0.363355	0.00373079	0.160858	ADP-ribosyltransferase 5	protein_coding	ENSG00000167311	116969
PTCHD3	5.92889	0.259217	0.470417	0.00374593	0.161171	patched domain containing 3 (gene/pseudogene)	polymorphic_pseudogene	ENSG00000182077	374308
SULT1C2P1	63.9954	0.259843	0.4607	0.00375554	0.161326	sulfotransferase family 1C member 2 pseudogene 1	transcribed_unprocessed_pseudogene	ENSG00000237223	151234
AC078816.1	5.79196	-0.255463	0.479634	0.00376805	0.161467	NA	lncRNA	ENSG00000286273	NA
HDHD3	969.707	0.126262	0.143492	0.0037769	0.161467	haloacid dehalogenase like hydrolase domain containing 3	protein_coding	ENSG00000119431	81932
IGFL4	23.7453	-0.258996	0.461687	0.00377492	0.161467	IGF like family member 4	protein_coding	ENSG00000204869	444882
GLB1L3	45.5187	-0.251854	0.482525	0.00380709	0.162373	galactosidase beta 1 like 3	protein_coding	ENSG00000166105	112937
IGBP1	877.938	0.101765	0.0886856	0.00381021	0.162373	immunoglobulin binding protein 1	protein_coding	ENSG00000089289	3476
AKR1B10	9908.58	0.254338	0.43203	0.00384276	0.163298	aldo-keto reductase family 1 member B10	protein_coding	ENSG00000198074	57016
NELL2	140.119	-0.238306	0.378292	0.00384628	0.163298	neural EGFL like 2	protein_coding	ENSG00000184613	4753
UBE2U	11.204	0.227531	0.494433	0.0038502	0.163298	ubiquitin conjugating enzyme E2 U	protein_coding	ENSG00000177414	148581
SMOC1	146.625	-0.252736	0.426173	0.0038572	0.163337	SPARC related modular calcium binding 1	protein_coding	ENSG00000198732	64093
RSPRY1	1066.87	0.0918127	0.0659341	0.00388134	0.1641	ring finger and SPRY domain containing 1	protein_coding	ENSG00000159579	89970
GATA6-AS1	262.9	0.23691	0.377888	0.00389488	0.164155	GATA6 antisense RNA 1 (head to head)	lncRNA	ENSG00000266010	100128893
ZNHIT1	1163.8	0.121794	0.136219	0.00388905	0.164155	zinc finger HIT-type containing 1	protein_coding	ENSG00000106400	10467
SLC25A40	619.488	0.131917	0.158835	0.00393451	0.165564	solute carrier family 25 member 40	protein_coding	ENSG00000075303	55972
AL135878.1	5.3344	-0.171391	0.469651	0.00394792	0.165609	NA	lncRNA	ENSG00000258028	NA
SMIM38	61.1188	0.220991	0.342326	0.00394467	0.165609	small integral membrane protein 38	protein_coding	ENSG00000284713	107984345
BEX1	82.8527	-0.150763	0.452565	0.00398081	0.166497	brain expressed X-linked 1	protein_coding	ENSG00000133169	55859
RILP	270.048	0.150705	0.198983	0.00398152	0.166497	Rab interacting lysosomal protein	protein_coding	ENSG00000167705	83547
AC099521.3	109.223	0.243442	0.406723	0.00401051	0.166669	NA	TEC	ENSG00000279693	NA
ADAT2	626.117	-0.152798	0.203962	0.00400785	0.166669	adenosine deaminase tRNA specific 2	protein_coding	ENSG00000189007	134637
CCDC168	38.2611	-0.191137	0.281703	0.00400808	0.166669	coiled-coil domain containing 168	protein_coding	ENSG00000175820	643677
PMPCB	1271.91	0.111818	0.116068	0.0040062	0.166669	peptidase, mitochondrial processing subunit beta	protein_coding	ENSG00000105819	9512
PASD1	81.4852	-0.0944061	0.393717	0.00404251	0.167739	PAS domain containing repressor 1	protein_coding	ENSG00000166049	139135
TBX5-AS1	9.55525	-0.23063	0.373179	0.00407898	0.168991	TBX5 antisense RNA 1	lncRNA	ENSG00000255399	255480
MXRA7	705.194	-0.13234	0.163918	0.00412463	0.170619	matrix remodeling associated 7	protein_coding	ENSG00000182534	439921
KLC4	831.157	0.153859	0.209993	0.00415386	0.171137	kinesin light chain 4	protein_coding	ENSG00000137171	89953
PHYH	428.613	0.138925	0.178518	0.00414839	0.171137	phytanoyl-CoA 2-hydroxylase	protein_coding	ENSG00000107537	5264
RPS2P7	26.3978	0.141761	0.184715	0.00415633	0.171137	ribosomal protein S2 pseudogene 7	processed_pseudogene	ENSG00000235508	86781
ADCY6	2327.4	0.144444	0.191229	0.00419145	0.171792	adenylate cyclase 6	protein_coding	ENSG00000174233	112
GC	90.183	0.236908	0.472652	0.00418781	0.171792	GC vitamin D binding protein	protein_coding	ENSG00000145321	2638
HOXA9	129.684	-0.233225	0.387472	0.00417993	0.171792	homeobox A9	protein_coding	ENSG00000078399	3205
CA2	6583.51	0.218498	0.349351	0.00420192	0.171958	carbonic anhydrase 2	protein_coding	ENSG00000104267	760
AC013439.2	7.1362	0.238966	0.411722	0.00422049	0.172192	NA	lncRNA	ENSG00000287418	NA
HOXD9	24.8228	-0.153554	0.211002	0.00421673	0.172192	homeobox D9	protein_coding	ENSG00000128709	3235
MIR1267	5.37665	-0.222238	0.360793	0.00424174	0.172796	microRNA 1267	miRNA	ENSG00000221650	100302286
LINC02798	23.219	-0.237877	0.410292	0.00424892	0.172826	long intergenic non-protein coding RNA 2798	lncRNA	ENSG00000227082	107985194
AC080038.2	4.77194	-0.186533	0.280913	0.00426044	0.172879	NA	lncRNA	ENSG00000274565	NA
PGPEP1	1296.98	0.144325	0.192713	0.00426311	0.172879	pyroglutamyl-peptidase I	protein_coding	ENSG00000130517	54858
CDC25A	369.327	-0.126739	0.155117	0.00428543	0.173521	cell division cycle 25A	protein_coding	ENSG00000164045	993
RIMBP2	143.197	-0.228909	0.473916	0.00430097	0.173887	RIMS binding protein 2	protein_coding	ENSG00000060709	23504
AL645728.2	6.37433	-0.178607	0.265903	0.00431025	0.174	NA	transcribed_unprocessed_pseudogene	ENSG00000284740	NA
AL035446.2	9.63499	0.237043	0.455756	0.0043499	0.174811	NA	lncRNA	ENSG00000285875	NA
FOXL2NB	15.7147	-0.232234	0.467958	0.00433806	0.174811	FOXL2 neighbor	protein_coding	ENSG00000206262	401089
SPTSSB	418.938	0.21719	0.353365	0.00434397	0.174811	serine palmitoyltransferase small subunit B	protein_coding	ENSG00000196542	165679
TSC22D4	1185.17	0.111461	0.12208	0.00439088	0.176194	TSC22 domain family member 4	protein_coding	ENSG00000166925	81628
TRIP6	1556.76	0.141222	0.18989	0.00442528	0.177309	thyroid hormone receptor interactor 6	protein_coding	ENSG00000087077	7205
RPL31	6134	0.107809	0.114316	0.00445616	0.17828	ribosomal protein L31	protein_coding	ENSG00000071082	6160
COLCA1	1119.24	0.183635	0.281914	0.00447566	0.178415	colorectal cancer associated 1	lncRNA	ENSG00000196167	399948
DZIP1	230.672	-0.1815	0.277447	0.00447982	0.178415	DAZ interacting zinc finger protein 1	protein_coding	ENSG00000134874	22873
NT5E	1018	0.168347	0.249221	0.00447547	0.178415	5'-nucleotidase ecto	protein_coding	ENSG00000135318	4907
OXER1	48.2616	-0.197719	0.313642	0.00449374	0.178415	oxoeicosanoid receptor 1	protein_coding	ENSG00000162881	165140
PXYLP1	392.041	-0.152228	0.215452	0.00449947	0.178415	2-phosphoxylose phosphatase 1	protein_coding	ENSG00000155893	92370
TAF6	886.494	0.103344	0.103663	0.004494	0.178415	TATA-box binding protein associated factor 6	protein_coding	ENSG00000106290	6878
LINC01436	49.4411	0.22872	0.459678	0.00451705	0.178583	long intergenic non-protein coding RNA 1436	lncRNA	ENSG00000231106	100996609
ZNF492	29.09	-0.231547	0.412725	0.00451065	0.178583	zinc finger protein 492	protein_coding	ENSG00000229676	57615
LINC02766	6.14615	0.218138	0.369874	0.00459518	0.181405	long intergenic non-protein coding RNA 2766	lncRNA	ENSG00000229484	105376744
AC105118.1	10.8943	-0.225782	0.398037	0.00462139	0.182171	NA	lncRNA	ENSG00000253931	NA
LINC00470	90.0728	-0.208412	0.468386	0.00465211	0.182844	long intergenic non-protein coding RNA 470	lncRNA	ENSG00000132204	56651
NRCAM	688.476	-0.218299	0.373525	0.00464626	0.182844	neuronal cell adhesion molecule	protein_coding	ENSG00000091129	4897
ADGRF2	95.0924	-0.22752	0.413897	0.00467728	0.182926	adhesion G protein-coupled receptor F2	protein_coding	ENSG00000164393	222611
CCDC80	415.648	-0.17171	0.262431	0.00468149	0.182926	coiled-coil domain containing 80	protein_coding	ENSG00000091986	151887
POTEG	3.33618	-0.227341	0.448369	0.00466232	0.182926	POTE ankyrin domain family member G	protein_coding	ENSG00000187537	404785
WAC	4199.28	0.113855	0.132812	0.00467199	0.182926	WW domain containing adaptor with coiled-coil	protein_coding	ENSG00000095787	51322
KCNH5	26.8854	-0.213344	0.464701	0.00470697	0.183121	potassium voltage-gated channel subfamily H member 5	protein_coding	ENSG00000140015	27133
NGEF	377.743	0.143432	0.201246	0.0047049	0.183121	neuronal guanine nucleotide exchange factor	protein_coding	ENSG00000066248	25791
ZNF33B	1415.46	0.104781	0.110622	0.0046944	0.183121	zinc finger protein 33B	protein_coding	ENSG00000196693	7582
SH3BGRL2	3894.89	0.13885	0.1913	0.00471574	0.183196	SH3 domain binding glutamate rich protein like 2	protein_coding	ENSG00000198478	83699
AC008676.1	5.41188	-0.195702	0.318479	0.00474164	0.183405	NA	lncRNA	ENSG00000248544	NA
ENAM	13.4899	0.226935	0.434666	0.00474076	0.183405	enamelin	protein_coding	ENSG00000132464	10117
KMT2E	4551.54	0.0952517	0.0854549	0.00473184	0.183405	lysine methyltransferase 2E (inactive)	protein_coding	ENSG00000005483	55904
CBLN3	43.3215	0.113743	0.134229	0.00476695	0.184062	cerebellin 3 precursor	protein_coding	ENSG00000139899	643866
CFAP54	78.8866	-0.182867	0.289925	0.00477235	0.184062	cilia and flagella associated protein 54	protein_coding	ENSG00000188596	144535
AC006566.1	6.63652	-0.209851	0.357271	0.00479837	0.184355	NA	lncRNA	ENSG00000273368	NA
AUNIP	182.193	-0.13677	0.188446	0.00479797	0.184355	aurora kinase A and ninein interacting protein	protein_coding	ENSG00000127423	79000
PHETA1	899.913	0.135852	0.186428	0.00480058	0.184355	PH domain containing endocytic trafficking adaptor 1	protein_coding	ENSG00000198324	144717
AC104162.1	13.4209	-0.151162	0.221516	0.00483643	0.184784	NA	transcribed_unitary_pseudogene	ENSG00000224479	NA
AC138819.1	10.6218	0.224491	0.427978	0.00483419	0.184784	NA	lncRNA	ENSG00000249849	NA
AL357033.1	24.0607	0.161538	0.245497	0.00487562	0.184784	NA	lncRNA	ENSG00000167046	NA
ASL	1864.41	0.127583	0.169403	0.00489338	0.184784	argininosuccinate lyase	protein_coding	ENSG00000126522	435
CXorf58	3.27115	-0.215525	0.381007	0.00489449	0.184784	chromosome X open reading frame 58	protein_coding	ENSG00000165182	254158
KBTBD7	362.618	0.117856	0.145536	0.00484424	0.184784	kelch repeat and BTB domain containing 7	protein_coding	ENSG00000120696	84078
MMP28	307.731	0.203797	0.34514	0.00489186	0.184784	matrix metallopeptidase 28	protein_coding	ENSG00000271447	79148
NRP2	1015.76	-0.126858	0.167614	0.00488829	0.184784	neuropilin 2	protein_coding	ENSG00000118257	8828
NSD3	3689.02	0.0978998	0.0946855	0.00485548	0.184784	nuclear receptor binding SET domain protein 3	protein_coding	ENSG00000147548	54904
SEM1	1099.25	0.123789	0.159964	0.00486407	0.184784	SEM1 26S proteasome subunit	protein_coding	ENSG00000127922	7979
SRSF12	25.2492	-0.214478	0.37487	0.00485805	0.184784	serine and arginine rich splicing factor 12	protein_coding	ENSG00000154548	135295
TMEM106A	469.075	0.127209	0.168248	0.00487923	0.184784	transmembrane protein 106A	protein_coding	ENSG00000184988	113277
Z97200.1	14.7633	-0.190895	0.313186	0.00490704	0.184998	NA	lncRNA	ENSG00000271811	NA
AC003086.1	17.4952	0.187855	0.306544	0.00492385	0.185215	uncharacterized LOC112267986	lncRNA	ENSG00000287672	NA
EFHB	14.268	-0.15711	0.237342	0.00494044	0.185215	EF-hand domain family member B	protein_coding	ENSG00000163576	151651
TLCD2	968.586	0.116083	0.142893	0.0049341	0.185215	TLC domain containing 2	protein_coding	ENSG00000185561	727910
TPRG1LP1	19.0792	0.219851	0.441135	0.0049377	0.185215	tumor protein p63 regulated 1 like pseudogene 1	processed_pseudogene	ENSG00000269097	100130490
IGHV3-22	3.22714	-0.199618	0.460332	0.00495105	0.185353	immunoglobulin heavy variable 3-22 (pseudogene)	IG_V_pseudogene	ENSG00000253957	28443
CPEB1	6.66911	-0.160005	0.244545	0.00496896	0.185764	cytoplasmic polyadenylation element binding protein 1	protein_coding	ENSG00000214575	64506
AC074286.1	15.1658	-0.181673	0.294689	0.00500313	0.185953	NA	lncRNA	ENSG00000236501	NA
AGPAT2	1537.55	0.117781	0.147867	0.00498143	0.185953	1-acylglycerol-3-phosphate O-acyltransferase 2	protein_coding	ENSG00000169692	10555
BTD	685.377	0.117944	0.14876	0.00500869	0.185953	biotinidase	protein_coding	ENSG00000169814	686
MIR924	2.80811	-0.216041	0.391564	0.00499906	0.185953	microRNA 924	miRNA	ENSG00000283615	100126323
MTRF1	510.336	0.120075	0.153525	0.00498859	0.185953	mitochondrial translation release factor 1	protein_coding	ENSG00000120662	9617
BPNT1	891.68	0.104399	0.114929	0.00502289	0.186133	3'(2'), 5'-bisphosphate nucleotidase 1	protein_coding	ENSG00000162813	10380
EFNA1	1208.84	0.120278	0.154736	0.00502744	0.186133	ephrin A1	protein_coding	ENSG00000169242	1942
CELP	10.9356	-0.215977	0.440666	0.00505912	0.186533	carboxyl ester lipase pseudogene	transcribed_unprocessed_pseudogene	ENSG00000170827	1057
DDX11-AS1	47.8067	-0.158439	0.24327	0.00505549	0.186533	DDX11 antisense RNA 1	lncRNA	ENSG00000245614	100506660
SMIM32	22.9945	0.218806	0.420275	0.00504846	0.186533	small integral membrane protein 32	protein_coding	ENSG00000271824	389332
AL161669.3	8.1908	-0.218084	0.427125	0.00507097	0.186635	NA	lncRNA	ENSG00000278071	NA
AL357033.3	46.4839	0.129068	0.176579	0.00507738	0.186635	NA	lncRNA	ENSG00000276317	NA
TMEM127	2803.71	0.08672	0.0662098	0.00508276	0.186635	transmembrane protein 127	protein_coding	ENSG00000135956	55654
MIR548D1	7.19524	-0.206697	0.365235	0.0051182	0.187679	microRNA 548d-1	miRNA	ENSG00000283172	693130
AL355076.2	15.4501	0.183325	0.303503	0.00515174	0.188651	NA	lncRNA	ENSG00000258760	NA
AL121987.1	12.3506	0.203208	0.35721	0.00517307	0.188916	NA	lncRNA	ENSG00000225279	NA
RFLNA	2233.81	0.211259	0.385632	0.00517061	0.188916	refilin A	protein_coding	ENSG00000178882	144347
BNC2	127.231	-0.149616	0.226446	0.00518555	0.189114	basonuclin 2	protein_coding	ENSG00000173068	54796
NLGN4X	72.6554	-0.214252	0.409338	0.00521506	0.189931	neuroligin 4 X-linked	protein_coding	ENSG00000146938	57502
ABHD2	10650.4	0.14141	0.208493	0.00522626	0.190081	abhydrolase domain containing 2, acylglycerol lipase	protein_coding	ENSG00000140526	11057
TMEM38A	389.294	0.153449	0.236402	0.00523444	0.190121	transmembrane protein 38A	protein_coding	ENSG00000072954	79041
AC011298.1	18.994	0.210935	0.391403	0.00524985	0.190423	NA	lncRNA	ENSG00000219159	NA
AC007381.1	4.63423	-0.21304	0.416963	0.00528231	0.190634	MIR4432 host gene	lncRNA	ENSG00000228590	NA
SH2D6	22.8328	0.187904	0.319513	0.00528393	0.190634	SH2 domain containing 6	protein_coding	ENSG00000152292	284948
ZNF229	172.527	0.198361	0.348102	0.00528412	0.190634	zinc finger protein 229	protein_coding	ENSG00000278318	7772
ZNF274	859.271	0.111078	0.136178	0.00526328	0.190634	zinc finger protein 274	protein_coding	ENSG00000171606	10782
PCDHGA7	113.797	0.170996	0.278516	0.00529257	0.190682	protocadherin gamma subfamily A, 7	protein_coding	ENSG00000253537	56108
AC010601.1	25.7435	-0.113172	0.399469	0.00534293	0.191547	NA	lncRNA	ENSG00000259929	NA
CORO2A	1807.66	0.1208	0.161916	0.00534616	0.191547	coronin 2A	protein_coding	ENSG00000106789	7464
FAM221B	8.57604	0.210617	0.402754	0.0053523	0.191547	family with sequence similarity 221 member B	protein_coding	ENSG00000204930	392307
GIPR	273.442	0.17719	0.294362	0.00532851	0.191547	gastric inhibitory polypeptide receptor	protein_coding	ENSG00000010310	2696
P3H3	216.746	-0.15886	0.251422	0.00533683	0.191547	prolyl 3-hydroxylase 3	protein_coding	ENSG00000110811	10536
ZCCHC12	5.94471	-0.180638	0.303884	0.0053621	0.191641	zinc finger CCHC-type containing 12	protein_coding	ENSG00000174460	170261
ANG	380.511	0.176646	0.294664	0.00538075	0.191797	angiogenin	protein_coding	ENSG00000214274	283
ENTPD1-AS1	508.518	-0.0934521	0.0893192	0.00537768	0.191797	ENTPD1 antisense RNA 1	lncRNA	ENSG00000226688	728558
STARD10	2078.49	0.135557	0.198383	0.00539378	0.192006	StAR related lipid transfer domain containing 10	protein_coding	ENSG00000214530	10809
MAP7D2	113.903	0.202936	0.369587	0.00540631	0.192196	MAP7 domain containing 2	protein_coding	ENSG00000184368	256714
AC008040.1	3.50839	-0.193107	0.340806	0.00546384	0.193728	four and a half LIM domains 1 pseudogene	lncRNA	ENSG00000239219	NA
MAGI3	1971.41	0.110306	0.137453	0.00545793	0.193728	membrane associated guanylate kinase, WW and PDZ domain containing 3	protein_coding	ENSG00000081026	260425
PCAT18	16.0429	0.183167	0.446933	0.0054863	0.194267	prostate cancer associated transcript 18	lncRNA	ENSG00000265369	728606
AC008802.1	6.04188	0.207825	0.416961	0.00550154	0.19455	NA	processed_pseudogene	ENSG00000254170	NA
MON1B	1423.04	0.0880417	0.0745868	0.00551991	0.194942	MON1 homolog B, secretory trafficking associated	protein_coding	ENSG00000103111	22879
PPM1E	40.0725	-0.194344	0.44338	0.00553597	0.195116	protein phosphatase, Mg2+/Mn2+ dependent 1E	protein_coding	ENSG00000175175	22843
RSPH4A	19.9623	-0.19219	0.341394	0.00553939	0.195116	radial spoke head component 4A	protein_coding	ENSG00000111834	345895
ZNF695	292.837	-0.13313	0.19653	0.00558588	0.196495	zinc finger protein 695	protein_coding	ENSG00000197472	57116
LINC01524	31.7391	-0.203216	0.385161	0.00559571	0.196583	long intergenic non-protein coding RNA 1524	lncRNA	ENSG00000234948	101927700
POPDC3	23.1619	-0.200146	0.433885	0.00562156	0.197233	popeye domain containing 3	protein_coding	ENSG00000132429	64208
PTK2B	1578.32	0.110569	0.141522	0.00566208	0.198395	protein tyrosine kinase 2 beta	protein_coding	ENSG00000120899	2185
AC106037.2	52.9605	0.16158	0.26685	0.00568718	0.198556	NA	lncRNA	ENSG00000264188	NA
CCL21	29.0997	-0.193971	0.437452	0.00570371	0.198556	C-C motif chemokine ligand 21	protein_coding	ENSG00000137077	6366
ELF3	8131.89	0.118565	0.162786	0.00570206	0.198556	E74 like ETS transcription factor 3	protein_coding	ENSG00000163435	1999
EPN1	3214.78	0.113812	0.150527	0.00569611	0.198556	epsin 1	protein_coding	ENSG00000063245	29924
MAGIX	156.528	0.130612	0.192358	0.00568299	0.198556	MAGI family member, X-linked	protein_coding	ENSG00000269313	79917
MIR924HG	213.724	-0.169692	0.287599	0.00571892	0.198827	MIR924 host gene	lncRNA	ENSG00000267374	647946
ADD2	54.2671	-0.190434	0.344675	0.00573465	0.199034	adducin 2	protein_coding	ENSG00000075340	119
PTPRO	178.382	0.186632	0.33337	0.00573971	0.199034	protein tyrosine phosphatase receptor type O	protein_coding	ENSG00000151490	5800
FAM95B1	9.45772	-0.202358	0.412385	0.00575113	0.199172	family with sequence similarity 95 member B1	transcribed_unprocessed_pseudogene	ENSG00000223839	100133036
COL28A1	643.479	0.174109	0.301177	0.00579817	0.199512	collagen type XXVIII alpha 1 chain	protein_coding	ENSG00000215018	340267
DAPK2	561.766	0.144386	0.227929	0.00578925	0.199512	death associated protein kinase 2	protein_coding	ENSG00000035664	23604
NPW	38.5561	0.200107	0.38701	0.0057874	0.199512	neuropeptide W	protein_coding	ENSG00000183971	283869
PALD1	348.151	-0.125528	0.181925	0.00579235	0.199512	phosphatase domain containing paladin 1	protein_coding	ENSG00000107719	27143
TEP1	3486.16	0.106696	0.133204	0.00578479	0.199512	telomerase associated protein 1	protein_coding	ENSG00000129566	7011
MOBP	3.92427	-0.195588	0.366921	0.00581307	0.199768	myelin associated oligodendrocyte basic protein	protein_coding	ENSG00000168314	4336
SMIM5	303.896	0.164153	0.276666	0.00582089	0.199781	small integral membrane protein 5	protein_coding	ENSG00000204323	643008
POLR2J	396.701	0.105169	0.130155	0.00585531	0.200705	RNA polymerase II subunit J	protein_coding	ENSG00000005075	5439
AL162413.1	5.47791	0.19877	0.390587	0.00588986	0.201607	NA	lncRNA	ENSG00000270372	NA
SLC39A6	1495.01	-0.121583	0.173927	0.00589667	0.201607	solute carrier family 39 member 6	protein_coding	ENSG00000141424	25800
C9orf43	36.9504	-0.152632	0.25069	0.00591191	0.201614	chromosome 9 open reading frame 43	protein_coding	ENSG00000157653	257169
CHST6	126.112	-0.175508	0.308415	0.00591095	0.201614	carbohydrate sulfotransferase 6	protein_coding	ENSG00000183196	4166
LIMA1	4571.81	0.106469	0.135113	0.00594467	0.202474	LIM domain and actin binding 1	protein_coding	ENSG00000050405	51474
AP002414.2	5.35292	-0.151622	0.249684	0.00597435	0.203226	NA	transcribed_processed_pseudogene	ENSG00000256616	NA
CCAT2	17.5552	-0.191072	0.360353	0.00600232	0.203919	colon cancer associated transcript 2	lncRNA	ENSG00000280997	101805488
SDCBP2	2295.02	0.150193	0.247159	0.0060169	0.204156	syndecan binding protein 2	protein_coding	ENSG00000125775	27111
ITPKA	290.789	0.171487	0.301279	0.00602719	0.204246	inositol-trisphosphate 3-kinase A	protein_coding	ENSG00000137825	3706
AC004160.1	15.4792	-0.12189	0.177432	0.00604764	0.20468	NA	lncRNA	ENSG00000230333	NA
PPP1R26	1016.65	0.100457	0.120029	0.00606124	0.204882	protein phosphatase 1 regulatory subunit 26	protein_coding	ENSG00000196422	9858
CCNE2	341.609	-0.113421	0.156283	0.00609886	0.205866	cyclin E2	protein_coding	ENSG00000175305	9134
DGKD	2430.84	0.140481	0.225354	0.00611449	0.205866	diacylglycerol kinase delta	protein_coding	ENSG00000077044	8527
MAP3K13	1684.24	0.0978473	0.113248	0.00612106	0.205866	mitogen-activated protein kinase kinase kinase 13	protein_coding	ENSG00000073803	9175
RBM48	483.528	0.096503	0.109138	0.00611638	0.205866	RNA binding motif protein 48	protein_coding	ENSG00000127993	84060
AC010980.2	8.29703	-0.194654	0.394893	0.00613824	0.205927	NA	lncRNA	ENSG00000267034	NA
PSTK	67.5863	-0.0904603	0.0902716	0.00613658	0.205927	phosphoseryl-tRNA kinase	protein_coding	ENSG00000179988	118672
WDYHV1	331.634	-0.0903546	0.090331	0.00616697	0.206632	N-terminal glutamine amidase 1	protein_coding	ENSG00000156795	NA
AF111169.3	12.2474	-0.114483	0.161377	0.00623527	0.20866	NA	lncRNA	ENSG00000259081	NA
C8orf37	112.223	-0.110404	0.151507	0.00630191	0.209063	cilia and flagella associated protein 418	protein_coding	ENSG00000156172	157657
CHMP1B	1418.43	0.0926552	0.099528	0.0062884	0.209063	charged multivesicular body protein 1B	protein_coding	ENSG00000255112	57132
DYRK2	4074.02	0.117497	0.16976	0.00625975	0.209063	dual specificity tyrosine phosphorylation regulated kinase 2	protein_coding	ENSG00000127334	8445
ENPP7	47.8978	0.187856	0.418951	0.00628414	0.209063	ectonucleotide pyrophosphatase/phosphodiesterase 7	protein_coding	ENSG00000182156	339221
GDPD2	57.0844	0.163498	0.287243	0.00627658	0.209063	glycerophosphodiester phosphodiesterase domain containing 2	protein_coding	ENSG00000130055	54857
SCGB1A1	47.4666	0.137328	0.413803	0.00629441	0.209063	secretoglobin family 1A member 1	protein_coding	ENSG00000149021	7356
SEMA6A-AS2	6.70263	-0.166221	0.295076	0.00629713	0.209063	SEMA6A antisense RNA 2	lncRNA	ENSG00000249167	105379132
CDK10	1385.8	0.0973106	0.114904	0.00634798	0.209812	cyclin dependent kinase 10	protein_coding	ENSG00000185324	8558
PGA3	105.649	0.159295	0.426059	0.00634683	0.209812	pepsinogen A3	protein_coding	ENSG00000229859	643834
SLC2A10	940.128	0.122133	0.18317	0.00633398	0.209812	solute carrier family 2 member 10	protein_coding	ENSG00000197496	81031
CSPP1	1242.24	-0.106386	0.141975	0.00640015	0.209983	centrosome and spindle pole associated protein 1	protein_coding	ENSG00000104218	79848
IHH	475.425	0.180873	0.341294	0.00637151	0.209983	Indian hedgehog signaling molecule	protein_coding	ENSG00000163501	3549
KLHL13	224.349	-0.183136	0.350895	0.00639974	0.209983	kelch like family member 13	protein_coding	ENSG00000003096	90293
LINC00299	255.411	0.148589	0.251309	0.006377	0.209983	long intergenic non-protein coding RNA 299	lncRNA	ENSG00000236790	339789
NTRK2	477.032	-0.189072	0.377254	0.00636682	0.209983	neurotrophic receptor tyrosine kinase 2	protein_coding	ENSG00000148053	4915
VWA5B2	48.9459	-0.190195	0.39549	0.00638544	0.209983	von Willebrand factor A domain containing 5B2	protein_coding	ENSG00000145198	90113
SYT15	5.74841	-0.176246	0.327626	0.00641128	0.210091	synaptotagmin 15	protein_coding	ENSG00000204176	83849
AL160408.1	11.0142	-0.177164	0.424432	0.00643696	0.210152	uncharacterized LOC101927787	lncRNA	ENSG00000228044	NA
PPP1R1C	56.956	0.149066	0.254038	0.00644451	0.210152	protein phosphatase 1 regulatory inhibitor subunit 1C	protein_coding	ENSG00000150722	151242
PRSS30P	43.0575	0.187824	0.375483	0.00643163	0.210152	serine protease 30, pseudogene	transcribed_unitary_pseudogene	ENSG00000172460	124221
ZNF33A	2043.32	0.0935239	0.104451	0.00644217	0.210152	zinc finger protein 33A	protein_coding	ENSG00000189180	7581
AL355303.2	10.1351	0.188303	0.383533	0.00646393	0.210402	NA	lncRNA	ENSG00000287848	NA
CXCL9	482.402	-0.180284	0.34384	0.00647573	0.210402	C-X-C motif chemokine ligand 9	protein_coding	ENSG00000138755	4283
SULT1C4	150.382	0.186039	0.368276	0.00647132	0.210402	sulfotransferase family 1C member 4	protein_coding	ENSG00000198075	27233
ANKRD34B	30.5287	-0.128597	0.404628	0.00650104	0.210969	ankyrin repeat domain 34B	protein_coding	ENSG00000189127	340120
AC011476.1	4.36612	0.187417	0.384361	0.00652372	0.211194	NA	processed_pseudogene	ENSG00000243494	NA
COQ10A	101.117	-0.103651	0.136105	0.00652327	0.211194	coenzyme Q10A	protein_coding	ENSG00000135469	93058
CLDN23	1759.96	0.187142	0.382582	0.00653166	0.211196	claudin 23	protein_coding	ENSG00000253958	137075
AP001994.3	101.622	0.187152	0.388209	0.00655391	0.211437	NA	lncRNA	ENSG00000288047	NA
CCDC158	19.8955	-0.176239	0.333697	0.00657067	0.211437	coiled-coil domain containing 158	protein_coding	ENSG00000163749	339965
IGLV3-16	4.35207	0.182916	0.413829	0.006563	0.211437	immunoglobulin lambda variable 3-16	IG_V_gene	ENSG00000211665	28799
TMIE	28.4597	-0.166562	0.303879	0.00656867	0.211437	transmembrane inner ear	protein_coding	ENSG00000181585	259236
LCNL1	6.57388	-0.126085	0.197875	0.00658042	0.211497	lipocalin like 1	protein_coding	ENSG00000214402	401562
AL513550.1	162.739	-0.0954545	0.113057	0.00662138	0.211943	NA	lncRNA	ENSG00000228506	NA
FLG2	51.2919	0.150545	0.418831	0.00660535	0.211943	filaggrin 2	protein_coding	ENSG00000143520	388698
LINC01622	98.3823	0.183794	0.368597	0.00663385	0.211943	long intergenic non-protein coding RNA 1622	lncRNA	ENSG00000286785	285768
SLC47A1P2	6.27683	-0.124426	0.399834	0.00662304	0.211943	SLC47A1 pseudogene 2	transcribed_unprocessed_pseudogene	ENSG00000231625	112451549
TCL1A	4.11638	-0.185521	0.399093	0.00662868	0.211943	TCL1 family AKT coactivator A	protein_coding	ENSG00000100721	8115
OTOA	5.03434	-0.144759	0.247518	0.00665238	0.212282	otoancorin	protein_coding	ENSG00000155719	146183
CFAP46	42.0044	0.174714	0.335446	0.00674554	0.214052	cilia and flagella associated protein 46	protein_coding	ENSG00000171811	54777
DNAJC7	2249.81	0.0886622	0.0922875	0.00674653	0.214052	DnaJ heat shock protein family (Hsp40) member C7	protein_coding	ENSG00000168259	7266
LYPD6B	699.843	0.157139	0.282046	0.0067306	0.214052	LY6/PLAUR domain containing 6B	protein_coding	ENSG00000150556	130576
MRPL52	659.871	0.0994227	0.126986	0.00674718	0.214052	mitochondrial ribosomal protein L52	protein_coding	ENSG00000172590	122704
UGT2B17	9.21306	0.183958	0.389558	0.00674776	0.214052	UDP glucuronosyltransferase family 2 member B17	protein_coding	ENSG00000197888	7367
SULT1C2	4653.14	0.183704	0.385629	0.0067606	0.214206	sulfotransferase family 1C member 2	protein_coding	ENSG00000198203	6819
MT-TQ	153.142	-0.17119	0.325029	0.00678738	0.214547	mitochondrially encoded tRNA-Gln (CAA/G)	Mt_tRNA	ENSG00000210107	NA
PCDHGA8	103.757	0.145967	0.253515	0.0067849	0.214547	protocadherin gamma subfamily A, 8	protein_coding	ENSG00000253767	9708
DISP3	18.6385	-0.14859	0.414864	0.00684744	0.215682	dispatched RND transporter family member 3	protein_coding	ENSG00000204624	57540
NPAS2	2224.6	0.104043	0.142064	0.00684728	0.215682	neuronal PAS domain protein 2	protein_coding	ENSG00000170485	4862
PTPRN2	626.453	0.168786	0.318991	0.00683758	0.215682	protein tyrosine phosphatase receptor type N2	protein_coding	ENSG00000155093	5799
FAM102A	2492.92	0.111871	0.164788	0.00688168	0.215999	family with sequence similarity 102 member A	protein_coding	ENSG00000167106	399665
RNU6-1209P	5.7346	-0.132257	0.21931	0.00686819	0.215999	RNA, U6 small nuclear 1209, pseudogene	snRNA	ENSG00000200525	106480095
SYTL5	706.256	0.154838	0.27949	0.00688137	0.215999	synaptotagmin like 5	protein_coding	ENSG00000147041	94122
DDX11	1260.1	-0.0998854	0.131022	0.00693208	0.217073	DEAD/H-box helicase 11	protein_coding	ENSG00000013573	1663
SCP2	2292.55	0.091942	0.105958	0.00692976	0.217073	sterol carrier protein 2	protein_coding	ENSG00000116171	6342
CYP4F3	1333.02	0.162493	0.303252	0.00695438	0.217517	cytochrome P450 family 4 subfamily F member 3	protein_coding	ENSG00000186529	4051
NBPF12	1023.7	-0.131803	0.22055	0.00699865	0.218647	NBPF member 12	protein_coding	ENSG00000268043	149013
LINC01140	28.0539	-0.134565	0.229321	0.0070753	0.220527	long intergenic non-protein coding RNA 1140	lncRNA	ENSG00000267272	339524
SLCO5A1	54.7983	-0.153514	0.280523	0.00707443	0.220527	solute carrier organic anion transporter family member 5A1	protein_coding	ENSG00000137571	81796
CLUL1	13.6867	-0.177914	0.37268	0.00709629	0.220622	clusterin like 1	protein_coding	ENSG00000079101	27098
HCG4B	9.85053	0.111627	0.167591	0.00710302	0.220622	HLA complex group 4B	unprocessed_pseudogene	ENSG00000227262	80868
LASP1	10891.7	0.11438	0.175192	0.00709717	0.220622	LIM and SH3 protein 1	protein_coding	ENSG00000002834	3927
PWWP2B	642.923	0.10509	0.149122	0.0071181	0.220834	PWWP domain containing 2B	protein_coding	ENSG00000171813	170394
TMPRSS2	4449.65	0.11184	0.169057	0.00715844	0.221829	transmembrane serine protease 2	protein_coding	ENSG00000184012	7113
AC139493.2	117.652	0.171692	0.342514	0.00717508	0.221924	NA	lncRNA	ENSG00000283235	NA
SLC7A2	1009.3	-0.175308	0.360691	0.00717807	0.221924	solute carrier family 7 member 2	protein_coding	ENSG00000003989	6542
HMCN1	464.94	-0.136968	0.237877	0.00718656	0.221931	hemicentin 1	protein_coding	ENSG00000143341	83872
AC027104.1	22.8679	0.175203	0.391621	0.00725658	0.222821	NA	processed_pseudogene	ENSG00000260685	NA
AC079760.2	7.31906	0.173361	0.354316	0.00724773	0.222821	NA	lncRNA	ENSG00000243144	NA
AC121761.1	28.9937	-0.130119	0.220659	0.00724949	0.222821	NA	lncRNA	ENSG00000257497	NA
LINC00475	6.33763	-0.156636	0.293292	0.00722494	0.222821	long intergenic non-protein coding RNA 475	transcribed_unprocessed_pseudogene	ENSG00000225511	158314
RABGAP1L	2840.9	0.0860478	0.0894419	0.00725696	0.222821	RAB GTPase activating protein 1 like	protein_coding	ENSG00000152061	9910
AL451069.2	9.06254	0.142005	0.253344	0.00727917	0.223247	NA	lncRNA	ENSG00000231705	NA
HDAC10	82.8371	0.10355	0.147313	0.00730384	0.223748	histone deacetylase 10	protein_coding	ENSG00000100429	83933
OSBPL1A	1048.35	0.121469	0.198413	0.00732097	0.224017	oxysterol binding protein like 1A	protein_coding	ENSG00000141447	114876
ZDHHC15	10.0061	-0.133468	0.231453	0.00734459	0.224483	zinc finger DHHC-type palmitoyltransferase 15	protein_coding	ENSG00000102383	158866
ZGRF1	665.628	-0.0939223	0.118608	0.00738408	0.225433	zinc finger GRF-type containing 1	protein_coding	ENSG00000138658	55345
MIGA2	1090.9	0.0922013	0.113227	0.00740749	0.225891	mitoguardin 2	protein_coding	ENSG00000148343	84895
PRUNE2	434.776	-0.160442	0.310457	0.00741656	0.22591	prune homolog 2 with BCH domain	protein_coding	ENSG00000106772	158471
AC127024.5	49.3548	-0.0997056	0.13779	0.00744995	0.226413	NA	lncRNA	ENSG00000266490	NA
TRIM4	999.143	0.0875417	0.0973863	0.00744255	0.226413	tripartite motif containing 4	protein_coding	ENSG00000146833	89122
DDIAS	390.568	-0.0999895	0.13893	0.00746919	0.22674	DNA damage induced apoptosis suppressor	protein_coding	ENSG00000165490	220042
AL135924.2	13.4831	0.170456	0.392149	0.00751825	0.226945	NA	lncRNA	ENSG00000235523	NA
AP000446.1	10.1352	-0.110307	0.169964	0.00750074	0.226945	CCDC90B antisense RNA 1	lncRNA	ENSG00000255234	NA
CCDC160	5.4765	-0.166179	0.334684	0.00751582	0.226945	coiled-coil domain containing 160	protein_coding	ENSG00000203952	347475
GATA6	1990.21	0.141401	0.256226	0.00750071	0.226945	GATA binding protein 6	protein_coding	ENSG00000141448	2627
TAB3-AS1	7.39775	-0.171506	0.363044	0.00751205	0.226945	TAB3 antisense RNA 1	lncRNA	ENSG00000231542	727682
PCCA-DT	114.09	-0.108512	0.165313	0.00753685	0.226995	PCCA divergent transcript	lncRNA	ENSG00000274605	105370333
TNIP1	3785.79	0.0881464	0.100762	0.00753288	0.226995	TNFAIP3 interacting protein 1	protein_coding	ENSG00000145901	10318
ADAM11	35.4988	-0.153799	0.293806	0.00757353	0.227091	ADAM metallopeptidase domain 11	protein_coding	ENSG00000073670	4185
CCDC144CP	330.933	-0.165483	0.334807	0.00758717	0.227091	coiled-coil domain containing 144C, pseudogene	transcribed_processed_pseudogene	ENSG00000154898	348254
DISP1	349.821	0.109262	0.167944	0.00756701	0.227091	dispatched RND transporter family member 1	protein_coding	ENSG00000154309	84976
FER1L6	3959.37	0.170868	0.383378	0.00759089	0.227091	fer-1 like family member 6	protein_coding	ENSG00000214814	654463
GOLGA2P10	882.391	0.134918	0.240008	0.00758923	0.227091	GOLGA2 pseudogene 10	transcribed_unprocessed_pseudogene	ENSG00000255769	80154
MGST3	1889.6	0.106636	0.160594	0.00758897	0.227091	microsomal glutathione S-transferase 3	protein_coding	ENSG00000143198	4259
AC005336.1	159.258	0.170637	0.380694	0.0076222	0.22741	NA	processed_pseudogene	ENSG00000267056	NA
AC112484.3	11.6497	-0.157043	0.306008	0.00764397	0.22741	NA	lncRNA	ENSG00000261159	NA
AF274858.1	8.13597	-0.123973	0.21074	0.00764328	0.22741	uncharacterized LOC105373383	transcribed_processed_pseudogene	ENSG00000260081	NA
TAOK3	1970.4	0.0907825	0.111453	0.00763882	0.22741	TAO kinase 3	protein_coding	ENSG00000135090	51347
USP24P1	12.4214	-0.0835276	0.347445	0.00761954	0.22741	ubiquitin specific peptidase 24 pseudogene 1	unprocessed_pseudogene	ENSG00000229375	100874248
FBXO38	1419.38	0.0753365	0.0568831	0.00768925	0.228504	F-box protein 38	protein_coding	ENSG00000145868	81545
AC068580.2	6.17213	-0.164435	0.336935	0.00773991	0.228814	NA	lncRNA	ENSG00000230834	NA
BICDL1	843.331	0.105033	0.158069	0.00774237	0.228814	BICD family like cargo adaptor 1	protein_coding	ENSG00000135127	92558
FSD1	24.3144	-0.155038	0.301692	0.00772318	0.228814	fibronectin type III and SPRY domain containing 1	protein_coding	ENSG00000105255	79187
PRRT1	19.5804	-0.128515	0.224875	0.00773195	0.228814	proline rich transmembrane protein 1	protein_coding	ENSG00000204314	80863
USP54	3195.82	0.108579	0.168458	0.00773511	0.228814	ubiquitin specific peptidase 54	protein_coding	ENSG00000166348	159195
PRKCD	949.73	0.107742	0.166644	0.00777902	0.229644	protein kinase C delta	protein_coding	ENSG00000163932	5580
SLC34A3	58.9335	0.168428	0.374096	0.00779996	0.229756	solute carrier family 34 member 3	protein_coding	ENSG00000198569	142680
TRPM4	1550.3	0.100066	0.143687	0.00779436	0.229756	transient receptor potential cation channel subfamily M member 4	protein_coding	ENSG00000130529	54795
GTPBP10	847.287	0.088129	0.104598	0.00783478	0.230528	GTP binding protein 10	protein_coding	ENSG00000105793	85865
CTXN1	15.5447	-0.157073	0.312731	0.00786668	0.231084	cortexin 1	protein_coding	ENSG00000178531	404217
GDNF-AS1	8.88213	-0.156522	0.310921	0.0078709	0.231084	GDNF antisense RNA 1	lncRNA	ENSG00000248587	100861519
DNAAF3	26.9512	-0.144446	0.27362	0.00791139	0.232018	dynein axonemal assembly factor 3	protein_coding	ENSG00000167646	352909
RXFP1	8.99737	-0.131553	0.237183	0.00794552	0.232765	relaxin family peptide receptor 1	protein_coding	ENSG00000171509	59350
NPAS1	30.8297	0.135664	0.249068	0.00795734	0.232856	neuronal PAS domain protein 1	protein_coding	ENSG00000130751	4861
AC007637.1	65.8745	0.123694	0.216351	0.00802572	0.233779	NA	lncRNA	ENSG00000256139	NA
FA2H	863.515	0.144087	0.275038	0.00802538	0.233779	fatty acid 2-hydroxylase	protein_coding	ENSG00000103089	79152
LDHD	360.131	0.117677	0.198831	0.00800164	0.233779	lactate dehydrogenase D	protein_coding	ENSG00000166816	197257
OLFM5P	7.83163	-0.143777	0.274261	0.00803249	0.233779	olfactomedin family member 5, pseudogene	unitary_pseudogene	ENSG00000224295	101927763
SLC7A9	140.234	-0.16546	0.373971	0.00802115	0.233779	solute carrier family 7 member 9	protein_coding	ENSG00000021488	11136
CAND2	40.6395	-0.129604	0.23361	0.00805503	0.234181	cullin associated and neddylation dissociated 2 (putative)	protein_coding	ENSG00000144712	23066
AC009090.3	5.18995	0.155021	0.311676	0.0080715	0.234406	NA	lncRNA	ENSG00000276663	NA
AC134878.2	28.7676	0.125694	0.224192	0.00815459	0.236307	NA	transcribed_unprocessed_pseudogene	ENSG00000278212	NA
LIPH	2565.15	0.136861	0.256152	0.0081465	0.236307	lipase H	protein_coding	ENSG00000163898	200879
LINC01300	7.31175	0.151057	0.395645	0.00818626	0.236968	long intergenic non-protein coding RNA 1300	lncRNA	ENSG00000253595	731779
AC090061.1	10.5048	-0.135934	0.254398	0.00819601	0.236995	uncharacterized LOC100507250	lncRNA	ENSG00000247363	NA
PCDHGB6	164.61	0.112854	0.188183	0.00821864	0.237393	protocadherin gamma subfamily B, 6	protein_coding	ENSG00000253305	56100
SBK1	87.9596	-0.15146	0.304163	0.00824841	0.237996	SH3 domain binding kinase 1	protein_coding	ENSG00000188322	388228
AC011346.1	127.951	0.107449	0.173171	0.00828987	0.238935	FBXO38 divergent transcript	lncRNA	ENSG00000247199	NA
AC040934.1	7.78864	-0.122453	0.217462	0.00831003	0.239249	NA	lncRNA	ENSG00000253347	NA
HMGB3P27	4.10944	0.152815	0.392156	0.00831861	0.239249	high mobility group box 3 pseudogene 27	processed_pseudogene	ENSG00000267132	441795
SLC2A3P4	7.33479	-0.148837	0.298929	0.00839202	0.241102	solute carrier family 2 member 3 pseudogene 4	processed_pseudogene	ENSG00000254088	399495
VWA5B1	116.069	0.140971	0.392692	0.00841911	0.241621	von Willebrand factor A domain containing 5B1	protein_coding	ENSG00000158816	127731
AL031768.1	10.2104	0.113853	0.194558	0.00844873	0.241819	NA	lncRNA	ENSG00000272465	NA
ARPC1B	3152.29	0.103977	0.165832	0.00852184	0.241819	actin related protein 2/3 complex subunit 1B	protein_coding	ENSG00000130429	10095
CAPN8	4850.9	0.147065	0.295773	0.00850587	0.241819	calpain 8	protein_coding	ENSG00000203697	388743
CASC1	29.2394	-0.150273	0.307912	0.00853085	0.241819	dynein axonemal intermediate chain 7	protein_coding	ENSG00000118307	NA
DMC1	40.4647	-0.118847	0.209596	0.00847386	0.241819	DNA meiotic recombinase 1	protein_coding	ENSG00000100206	11144
EIF4EBP3	109.971	0.0895742	0.117901	0.008472	0.241819	eukaryotic translation initiation factor 4E binding protein 3	protein_coding	ENSG00000243056	8637
FBP1	468.111	0.116631	0.203587	0.00850513	0.241819	fructose-bisphosphatase 1	protein_coding	ENSG00000165140	2203
KCND2	35.3818	-0.148552	0.301308	0.00851901	0.241819	potassium voltage-gated channel subfamily D member 2	protein_coding	ENSG00000184408	3751
MEDAG	39.4915	-0.125749	0.230334	0.00851142	0.241819	mesenteric estrogen dependent adipogenesis	protein_coding	ENSG00000102802	84935
MLLT6	7831.42	0.119099	0.21066	0.00849493	0.241819	MLLT6, PHD finger containing	protein_coding	ENSG00000275023	4302
SLC22A18	584.352	0.104069	0.165959	0.00851053	0.241819	solute carrier family 22 member 18	protein_coding	ENSG00000110628	5002
STXBP2	1275.21	0.0872423	0.11018	0.00853424	0.241819	syntaxin binding protein 2	protein_coding	ENSG00000076944	6813
PACSIN2	2148.96	0.0872476	0.110666	0.00857166	0.242622	protein kinase C and casein kinase substrate in neurons 2	protein_coding	ENSG00000100266	11252
XXYLT1	449.349	-0.0873187	0.111756	0.00863807	0.244244	xyloside xylosyltransferase 1	protein_coding	ENSG00000173950	152002
LINC00466	5.58436	-0.149514	0.387037	0.00866112	0.244638	long intergenic non-protein coding RNA 466	lncRNA	ENSG00000224209	199899
COLCA2	326.095	0.126773	0.23608	0.00867422	0.24475	colorectal cancer associated 2	protein_coding	ENSG00000214290	120376
PKD2	694.292	-0.0804834	0.08451	0.00868502	0.244797	polycystin 2, transient receptor potential cation channel	protein_coding	ENSG00000118762	5311
ACO2	2227.01	0.0823157	0.0930092	0.00872647	0.245008	aconitase 2	protein_coding	ENSG00000100412	50
DOK4	1497.13	0.0957359	0.141932	0.00870311	0.245008	docking protein 4	protein_coding	ENSG00000125170	55715
LINC01122	6.91606	-0.157209	0.358936	0.00872907	0.245008	long intergenic non-protein coding RNA 1122	lncRNA	ENSG00000233723	400955
LRRC15	67.195	-0.147812	0.304021	0.00871668	0.245008	leucine rich repeat containing 15	protein_coding	ENSG00000172061	131578
AADACP1	211.897	0.151213	0.320297	0.00879842	0.246284	arylacetamide deacetylase pseudogene 1	transcribed_unprocessed_pseudogene	ENSG00000240602	201651
AC008397.1	109.915	0.156044	0.35032	0.00880209	0.246284	uncharacterized LOC729966	protein_coding	ENSG00000284797	NA
TSPAN15	1867.48	0.10461	0.171432	0.00878708	0.246284	tetraspanin 15	protein_coding	ENSG00000099282	23555
PCDHGA5	140.447	0.126131	0.236657	0.00882207	0.246586	protocadherin gamma subfamily A, 5	protein_coding	ENSG00000253485	56110
ROBO2	309.437	-0.124599	0.232681	0.00885824	0.247339	roundabout guidance receptor 2	protein_coding	ENSG00000185008	6092
NKIRAS2	1163.77	0.0864986	0.111933	0.00890277	0.248323	NFKB inhibitor interacting Ras like 2	protein_coding	ENSG00000168256	28511
AC105020.1	35.9805	0.104115	0.172121	0.00895142	0.248769	NA	lncRNA	ENSG00000203392	NA
AC138904.1	27.2996	-0.150328	0.32099	0.00892826	0.248769	NA	lncRNA	ENSG00000246465	NA
AL138789.1	16.8428	0.152176	0.374191	0.00897368	0.248769	NA	lncRNA	ENSG00000233589	NA
CCNDBP1	1047.27	0.0816786	0.0932181	0.00896563	0.248769	cyclin D1 binding protein 1	protein_coding	ENSG00000166946	23582
LINC01713	5.40515	0.149437	0.318613	0.00897541	0.248769	long intergenic non-protein coding RNA 1713	lncRNA	ENSG00000228482	105372516
NCAM2	9.19013	-0.153501	0.341237	0.00897141	0.248769	neural cell adhesion molecule 2	protein_coding	ENSG00000154654	4685
PAPPA	768.769	-0.117313	0.212862	0.00898373	0.248769	pappalysin 1	protein_coding	ENSG00000182752	5069
TRPS1	2157.66	-0.128473	0.246701	0.00899695	0.248878	transcriptional repressor GATA binding 1	protein_coding	ENSG00000104447	7227
HMGN2P28	26.5762	0.10857	0.187214	0.00904413	0.249926	high mobility group nucleosomal binding domain 2 pseudogene 28	processed_pseudogene	ENSG00000236086	100128372
AL138759.1	14.9273	-0.109655	0.190857	0.00906643	0.250284	NA	lncRNA	ENSG00000244332	NA
AC120036.4	8.45442	-0.128397	0.248211	0.00909757	0.25037	NA	lncRNA	ENSG00000255366	NA
BPIFB4	7.64348	-0.151799	0.37011	0.0090877	0.25037	BPI fold containing family B member 4	protein_coding	ENSG00000186191	149954
SLC45A1	21.8455	-0.134773	0.268198	0.00909549	0.25037	solute carrier family 45 member 1	protein_coding	ENSG00000162426	50651
BAX	625.087	0.0781956	0.0795943	0.00915429	0.251624	BCL2 associated X, apoptosis regulator	protein_coding	ENSG00000087088	581
LINC00514	42.4603	0.15102	0.335275	0.00916193	0.251624	glycine rich extracellular protein 1	protein_coding	ENSG00000262152	283875
CNIH3	44.5904	-0.0953742	0.147179	0.00921011	0.252431	cornichon family AMPA receptor auxiliary protein 3	protein_coding	ENSG00000143786	149111
HLF	109.328	-0.114611	0.207969	0.00920508	0.252431	HLF transcription factor, PAR bZIP family member	protein_coding	ENSG00000108924	3131
HECW1-IT1	4.01934	-0.141138	0.293399	0.00925645	0.253442	HECW1 intronic transcript 1	lncRNA	ENSG00000181211	100127950
DLX1	14.9145	-0.1512	0.356803	0.00929215	0.253908	distal-less homeobox 1	protein_coding	ENSG00000144355	1745
LINC00589	11.5528	0.140106	0.290498	0.00929245	0.253908	long intergenic non-protein coding RNA 589	lncRNA	ENSG00000251191	619351
AL512598.1	9.42822	0.127085	0.248056	0.00932528	0.254546	NA	lncRNA	ENSG00000273107	NA
AC020928.1	5.56124	-0.144386	0.308512	0.00934429	0.254805	uncharacterized LOC728485	lncRNA	ENSG00000267260	NA
ANKRD20A4P	52.308	-0.145969	0.317906	0.00941174	0.255346	ankyrin repeat domain 20 family member A4, pseudogene	protein_coding	ENSG00000172014	728747
AP1S1	1019.24	0.095485	0.149958	0.00940217	0.255346	adaptor related protein complex 1 subunit sigma 1	protein_coding	ENSG00000106367	1174
HMG20A	990.037	0.0657736	0.0458537	0.00939497	0.255346	high mobility group 20A	protein_coding	ENSG00000140382	10363
KALRN	1494.97	0.0848215	0.111297	0.0093866	0.255346	kalirin RhoGEF kinase	protein_coding	ENSG00000160145	8997
SLIT2	64.5061	-0.125681	0.245114	0.00941101	0.255346	slit guidance ligand 2	protein_coding	ENSG00000145147	9353
TSPO2	8.26473	0.134323	0.274998	0.0095122	0.25781	translocator protein 2	protein_coding	ENSG00000112212	222642
KIF16B	1151.67	0.0818042	0.100729	0.00953979	0.258297	kinesin family member 16B	protein_coding	ENSG00000089177	55614
INF2	4384.15	0.0912795	0.137329	0.00955632	0.258484	inverted formin 2	protein_coding	ENSG00000203485	64423
LINC01137	130.061	0.0912373	0.137334	0.00956914	0.258517	ZC3H12A divergent transcript	lncRNA	ENSG00000233621	728431
LRP10	7845.28	0.0867421	0.120989	0.00957684	0.258517	LDL receptor related protein 10	protein_coding	ENSG00000197324	26020
PRDM6	51.0287	-0.129754	0.261781	0.00961996	0.25942	PR/SET domain 6	protein_coding	ENSG00000061455	93166
EDC4	1508.65	0.072567	0.0604369	0.00967842	0.260042	enhancer of mRNA decapping 4	protein_coding	ENSG00000038358	23644
RIMKLA	350.185	-0.142731	0.311682	0.00968184	0.260042	ribosomal modification protein rimK like family member A	protein_coding	ENSG00000177181	284716
SERPINI2	15.1769	-0.144051	0.36854	0.00967566	0.260042	serpin family I member 2	protein_coding	ENSG00000114204	5276
XIST	2668.09	0.11887	0.37191	0.00966247	0.260042	X inactive specific transcript	lncRNA	ENSG00000229807	7503
COL4A5	976.94	-0.109683	0.200242	0.00973903	0.261316	collagen type IV alpha 5 chain	protein_coding	ENSG00000188153	1287
WNT2	59.6091	-0.135429	0.283949	0.00975259	0.261418	Wnt family member 2	protein_coding	ENSG00000105989	7472
MICU1	1697.07	0.0844425	0.114617	0.00979324	0.262246	mitochondrial calcium uptake 1	protein_coding	ENSG00000107745	10367
REEP2	23.2279	-0.130033	0.266353	0.00981756	0.262635	receptor accessory protein 2	protein_coding	ENSG00000132563	51308
LCT	46.9882	0.14102	0.308429	0.00982971	0.262697	lactase	protein_coding	ENSG00000115850	3938
KRT18P52	6.56985	-0.142691	0.316999	0.00984027	0.262718	keratin 18 pseudogene 52	processed_pseudogene	ENSG00000237007	100418769
ELMO3	677.086	0.0875042	0.12737	0.00987375	0.26293	engulfment and cell motility 3	protein_coding	ENSG00000102890	79767
SMIM6	193.39	0.143275	0.321649	0.00987467	0.26293	small integral membrane protein 6	protein_coding	ENSG00000259120	100130933
WSCD2	39.5498	0.145434	0.339568	0.00987765	0.26293	WSC domain containing 2	protein_coding	ENSG00000075035	9671
HOXA7	99.1873	-0.145505	0.347599	0.00989512	0.263134	homeobox A7	protein_coding	ENSG00000122592	3204
AL390728.3	6.79864	-0.124633	0.25087	0.00995738	0.26315	NA	processed_pseudogene	ENSG00000224014	NA
ATP7A	1288.11	0.0847109	0.117685	0.00996445	0.26315	ATPase copper transporting alpha	protein_coding	ENSG00000165240	538
CHAD	20.2573	0.12136	0.371051	0.00993448	0.26315	chondroadherin	protein_coding	ENSG00000136457	1101
SDHAF2	161.702	0.0743913	0.0700052	0.0099613	0.26315	succinate dehydrogenase complex assembly factor 2	protein_coding	ENSG00000167985	54949
SELENBP1	1441.41	0.108475	0.198986	0.00992889	0.26315	selenium binding protein 1	protein_coding	ENSG00000143416	8991
ST6GALNAC5	39.6807	-0.130237	0.269765	0.0099615	0.26315	ST6 N-acetylgalactosaminide alpha-2,6-sialyltransferase 5	protein_coding	ENSG00000117069	81849
VXN	12.6556	-0.144876	0.347283	0.00996392	0.26315	vexin	protein_coding	ENSG00000169085	254778
LAMTOR4	691.223	0.0852288	0.120054	0.00999299	0.263374	late endosomal/lysosomal adaptor, MAPK and MTOR activator 4	protein_coding	ENSG00000188186	389541
MKLN1-AS	123.14	0.0817524	0.105958	0.00999962	0.263374	MKLN1 antisense RNA	lncRNA	ENSG00000236753	100506881
ZNF277	506.173	0.0834265	0.112971	0.0100024	0.263374	zinc finger protein 277	protein_coding	ENSG00000198839	11179
AL590764.1	27.1043	0.140367	0.312701	0.0100579	0.264576	NA	lncRNA	ENSG00000228427	NA
DGKQ	860.747	0.0834783	0.113993	0.0100722	0.264691	diacylglycerol kinase theta	protein_coding	ENSG00000145214	1609
MAP3K12	178.382	-0.0814317	0.106009	0.0101217	0.265471	mitogen-activated protein kinase kinase kinase 12	protein_coding	ENSG00000139625	7786
PNMA6A	48.1157	0.143163	0.335306	0.010118	0.265471	PNMA family member 6A	protein_coding	ENSG00000235961	84968
OTUD1	368.778	0.0882383	0.133745	0.0101849	0.266821	OTU deubiquitinase 1	protein_coding	ENSG00000165312	220213
SDK2	488.114	-0.136492	0.298636	0.010193	0.266821	sidekick cell adhesion molecule 2	protein_coding	ENSG00000069188	54549
KRT89P	22.7115	0.142494	0.337724	0.0102203	0.267273	keratin 89 pseudogene	transcribed_unprocessed_pseudogene	ENSG00000274928	85344
IGLV5-52	64.7018	-0.0758342	0.0806712	0.0102493	0.267595	immunoglobulin lambda variable 5-52	IG_V_gene	ENSG00000211643	28779
SGCE	448.619	-0.125366	0.25831	0.0102526	0.267595	sarcoglycan epsilon	protein_coding	ENSG00000127990	8910
FGD5P1	9.12322	-0.135035	0.294242	0.0102631	0.26761	FYVE, RhoGEF and PH domain containing 5 pseudogene 1	transcribed_unprocessed_pseudogene	ENSG00000275340	100132526
PCDHGA10	385.133	0.100361	0.177246	0.0102868	0.267966	protocadherin gamma subfamily A, 10	protein_coding	ENSG00000253846	56106
AP006248.5	3.8058	-0.141495	0.350651	0.0102978	0.267992	NA	TEC	ENSG00000280453	NA
FGF7	96.9495	-0.121919	0.24799	0.0103295	0.268318	fibroblast growth factor 7	protein_coding	ENSG00000140285	2252
PM20D1	10.4049	0.136108	0.300646	0.0103303	0.268318	peptidase M20 domain containing 1	protein_coding	ENSG00000162877	148811
AC104938.1	8.17955	-0.140424	0.326252	0.010361	0.268854	NA	lncRNA	ENSG00000260037	NA
AC009962.1	41.9879	0.120543	0.244215	0.0103798	0.268998	ITPRID2 divergent transcript	lncRNA	ENSG00000260742	NA
AC107068.1	200.552	-0.0795467	0.100893	0.0104003	0.268998	NA	lncRNA	ENSG00000259959	NA
KLF3	4084	0.0777569	0.0924057	0.0104015	0.268998	Kruppel like factor 3	protein_coding	ENSG00000109787	51274
LINC02241	26.7403	0.131837	0.366682	0.0104067	0.268998	long intergenic non-protein coding RNA 2241	lncRNA	ENSG00000251629	105374676
CPN1	6.85834	-0.13665	0.361704	0.0104268	0.268999	carboxypeptidase N subunit 1	protein_coding	ENSG00000120054	1369
CSF3	328.928	0.136889	0.361327	0.0104259	0.268999	colony stimulating factor 3	protein_coding	ENSG00000108342	1440
AC000367.1	2.66214	-0.136093	0.30583	0.0105107	0.269005	NA	processed_pseudogene	ENSG00000224981	NA
ACMSD	11.1659	-0.139875	0.350778	0.0104604	0.269005	aminocarboxymuconate semialdehyde decarboxylase	protein_coding	ENSG00000153086	130013
AKAP11	3061.65	0.0746508	0.0777132	0.0105431	0.269005	A-kinase anchoring protein 11	protein_coding	ENSG00000023516	11215
AKR1C8P	13.7291	0.139629	0.33834	0.0105762	0.269005	aldo-keto reductase family 1 member C8	protein_coding	ENSG00000264006	340811
AL354696.1	15.2125	0.0995215	0.177944	0.0105731	0.269005	NA	lncRNA	ENSG00000277662	NA
AP000897.1	21.7415	-0.123834	0.257323	0.0105025	0.269005	NA	lncRNA	ENSG00000264596	NA
CFDP1	717.473	0.0748182	0.078645	0.0105437	0.269005	craniofacial development protein 1	protein_coding	ENSG00000153774	10428
CNTFR	65.2185	-0.136514	0.358069	0.0105775	0.269005	ciliary neurotrophic factor receptor	protein_coding	ENSG00000122756	1271
FOXH1	15.5807	0.114153	0.225216	0.0105132	0.269005	forkhead box H1	protein_coding	ENSG00000160973	8928
GSTT2	5.53879	-0.127014	0.366918	0.010488	0.269005	glutathione S-transferase theta 2 (gene/pseudogene)	polymorphic_pseudogene	ENSG00000099984	2953
ITPRID2	8020.07	0.0895071	0.141711	0.0104685	0.269005	ITPR interacting domain containing 2	protein_coding	ENSG00000138434	6744
LNX1-AS2	5.83424	0.0915814	0.150026	0.0105374	0.269005	LNX1 antisense RNA 2	lncRNA	ENSG00000248494	100873955
PTPRD	138.37	-0.115914	0.231691	0.0105629	0.269005	protein tyrosine phosphatase receptor type D	protein_coding	ENSG00000153707	5789
SPHK2	469.641	0.0856547	0.127284	0.010477	0.269005	sphingosine kinase 2	protein_coding	ENSG00000063176	56848
TRABD2B	51.6114	-0.132347	0.290132	0.0105573	0.269005	TraB domain containing 2B	protein_coding	ENSG00000269113	388630
AC007877.1	8.90406	-0.0969334	0.169686	0.010617	0.269334	NA	lncRNA	ENSG00000287255	NA
CORO1B	2127.06	0.078124	0.0967378	0.0106166	0.269334	coronin 1B	protein_coding	ENSG00000172725	57175
LINC00607	9.36175	-0.113728	0.225333	0.0106206	0.269334	long intergenic non-protein coding RNA 607	lncRNA	ENSG00000235770	646324
LINC01088	87.2413	0.129311	0.27976	0.0106396	0.26946	long intergenic non-protein coding RNA 1088	lncRNA	ENSG00000249307	100505875
NT5DC2	924.837	-0.0832454	0.119692	0.0106533	0.26946	5'-nucleotidase domain containing 2	protein_coding	ENSG00000168268	64943
PLA2G10	84.5736	0.122703	0.255976	0.0106558	0.26946	phospholipase A2 group X	protein_coding	ENSG00000069764	8399
AC012213.2	11.9359	-0.130838	0.288228	0.0107467	0.269614	NA	lncRNA	ENSG00000261670	NA
AL033381.1	26.3806	0.137286	0.351475	0.0107026	0.269614	NA	lncRNA	ENSG00000176515	NA
ASIC1	76.1875	-0.101473	0.186798	0.0107624	0.269614	acid sensing ion channel subunit 1	protein_coding	ENSG00000110881	41
BX322650.1	23.7656	-0.136549	0.31732	0.0107532	0.269614	NA	processed_pseudogene	ENSG00000183171	NA
DLG4	209.977	-0.0911335	0.150974	0.0107597	0.269614	discs large MAGUK scaffold protein 4	protein_coding	ENSG00000132535	1742
IGSF9	1034.24	0.106112	0.201836	0.0107329	0.269614	immunoglobulin superfamily member 9	protein_coding	ENSG00000085552	57549
MTMR11	1206.29	0.0962251	0.168015	0.0106815	0.269614	myotubularin related protein 11	protein_coding	ENSG00000014914	10903
TMEM150C	122.027	-0.0985613	0.176192	0.010697	0.269614	transmembrane protein 150C	protein_coding	ENSG00000249242	441027
TMEM94	1560.31	0.0843733	0.125358	0.0107528	0.269614	transmembrane protein 94	protein_coding	ENSG00000177728	9772
URB1	2661.46	-0.0804757	0.10918	0.0107591	0.269614	URB1 ribosome biogenesis homolog	protein_coding	ENSG00000142207	9875
AC010331.1	14.8303	0.0924404	0.156014	0.01079	0.2698	NA	lncRNA	ENSG00000277383	NA
WASH5P	45.5064	0.101866	0.188393	0.0107852	0.2698	WASP family homolog 5, pseudogene	transcribed_processed_pseudogene	ENSG00000282458	375690
MIR194-2HG	724.845	0.119823	0.248714	0.0108225	0.27036	MIR194-2 host gene	lncRNA	ENSG00000229719	105369343
VMO1	89.6003	-0.128173	0.279449	0.010841	0.27057	vitelline membrane outer layer 1 homolog	protein_coding	ENSG00000182853	284013
NBR2	410.096	0.0877117	0.139556	0.0108663	0.27095	neighbor of BRCA1 lncRNA 2	lncRNA	ENSG00000198496	10230
RBM47	5628.2	0.0782646	0.10043	0.0108765	0.270952	RNA binding motif protein 47	protein_coding	ENSG00000163694	54502
GREM2	13.622	-0.129426	0.286412	0.010928	0.271983	gremlin 2, DAN family BMP antagonist	protein_coding	ENSG00000180875	64388
RNF157-AS1	27.2837	-0.120112	0.251965	0.0109647	0.272643	RNF157 antisense RNA 1	lncRNA	ENSG00000267128	100507218
AC097658.2	19.6224	0.0976678	0.177234	0.0110426	0.272719	NA	processed_pseudogene	ENSG00000228981	NA
AKT3-IT1	16.1887	-0.114241	0.232946	0.0110405	0.272719	AKT3 intronic transcript 1	lncRNA	ENSG00000228939	100874263
C3orf36	29.3909	-0.101579	0.19064	0.0110491	0.272719	chromosome 3 putative open reading frame 36	protein_coding	ENSG00000288547	80111
FCAMR	17.3206	0.119712	0.251868	0.0110471	0.272719	Fc alpha and mu receptor	protein_coding	ENSG00000162897	83953
GNB2	2854.37	0.0805896	0.112373	0.0109984	0.272719	G protein subunit beta 2	protein_coding	ENSG00000172354	2783
GPR63	113.039	-0.0994167	0.182984	0.0110224	0.272719	G protein-coupled receptor 63	protein_coding	ENSG00000112218	81491
MKRN1	2028.6	0.0726055	0.0719021	0.0110456	0.272719	makorin ring finger protein 1	protein_coding	ENSG00000133606	23608
ZNF518A	3035.16	0.0767172	0.0946478	0.0110334	0.272719	zinc finger protein 518A	protein_coding	ENSG00000177853	9849
CNNM4	1243.61	0.0826725	0.122688	0.0111328	0.274531	cyclin and CBS domain divalent metal cation transport mediator 4	protein_coding	ENSG00000158158	26504
DNM3OS	97.4478	-0.106149	0.207172	0.0111442	0.274558	DNM3 opposite strand/antisense RNA	lncRNA	ENSG00000230630	100628315
IST1	3056.51	0.0697983	0.0600857	0.0112026	0.275745	IST1 factor associated with ESCRT-III	protein_coding	ENSG00000182149	9798
IQCK	351.762	0.0897845	0.151551	0.0112477	0.275842	IQ motif containing K	protein_coding	ENSG00000174628	124152
MOGAT1	13.091	-0.129355	0.293378	0.0112348	0.275842	monoacylglycerol O-acyltransferase 1	protein_coding	ENSG00000124003	116255
POLR3GL	211.687	0.080522	0.114796	0.011243	0.275842	RNA polymerase III subunit GL	protein_coding	ENSG00000121851	84265
SRI	1358.57	0.0892234	0.149451	0.0112458	0.275842	sorcin	protein_coding	ENSG00000075142	6717
AC064799.2	40.9739	-0.125482	0.277233	0.0112636	0.275978	NA	lncRNA	ENSG00000260586	NA
PSME3IP1	1553.5	0.0707747	0.0646722	0.0112887	0.276341	proteasome activator subunit 3 interacting protein 1	protein_coding	ENSG00000172775	80011
AF131216.1	4.37181	-0.130425	0.351842	0.0113053	0.276494	uncharacterized LOC101929290	lncRNA	ENSG00000246477	NA
MTERF1	508.533	0.0880822	0.146309	0.0113481	0.277288	mitochondrial transcription termination factor 1	protein_coding	ENSG00000127989	7978
APTR	295.091	0.0809456	0.118356	0.0114005	0.27766	Alu-mediated CDKN1A/p21 transcriptional regulator	lncRNA	ENSG00000214293	100505854
MANBAL	452.327	0.0713986	0.0686174	0.0113788	0.27766	mannosidase beta like	protein_coding	ENSG00000101363	63905
THSD4	1257.97	-0.117015	0.247744	0.0113965	0.27766	thrombospondin type 1 domain containing 4	protein_coding	ENSG00000187720	79875
TMEM8B	285.915	0.0982859	0.183592	0.0114047	0.27766	transmembrane protein 8B	protein_coding	ENSG00000137103	51754
EGF	31.3995	-0.127974	0.291683	0.0114278	0.277969	epidermal growth factor	protein_coding	ENSG00000138798	1950
STUM	17.296	-0.127857	0.291394	0.0114385	0.277977	stum, mechanosensory transduction mediator homolog	protein_coding	ENSG00000203685	375057
IGLV5-45	74.8561	0.117421	0.356441	0.0114894	0.278962	immunoglobulin lambda variable 5-45	IG_V_gene	ENSG00000211650	28781
MCF2L2	93.1858	-0.0951663	0.173981	0.0115181	0.279406	MCF.2 cell line derived transforming sequence-like 2	protein_coding	ENSG00000053524	23101
AC021504.1	39.0446	-0.127402	0.350998	0.0115792	0.279555	keratoconus gene 6	lncRNA	ENSG00000267313	NA
AL645929.2	10.3342	0.108768	0.221477	0.0115693	0.279555	HLA complex P5B	lncRNA	ENSG00000281831	NA
DRAIC	107.544	-0.104965	0.208734	0.0115912	0.279555	downregulated RNA in cancer, inhibitor of cell invasion and migration	lncRNA	ENSG00000245750	145837
FAM185A	221.043	0.0739766	0.0863148	0.0115862	0.279555	family with sequence similarity 185 member A	protein_coding	ENSG00000222011	222234
RTN1	126.202	-0.12196	0.268977	0.0115693	0.279555	reticulon 1	protein_coding	ENSG00000139970	6252
SLC25A6	2798.23	0.0768955	0.101621	0.0115634	0.279555	solute carrier family 25 member 6	protein_coding	ENSG00000169100	293
TMEM59L	8.24366	-0.131535	0.336823	0.0115973	0.279555	transmembrane protein 59 like	protein_coding	ENSG00000105696	25789
AC004817.5	34.307	0.131711	0.331886	0.0116136	0.279696	NA	lncRNA	ENSG00000286423	NA
AC037459.2	160.165	0.0847814	0.136719	0.0116394	0.280066	NA	lncRNA	ENSG00000253200	NA
AQP10	11.7027	0.126862	0.292634	0.0116804	0.280297	aquaporin 10	protein_coding	ENSG00000143595	89872
CHMP3	2724.88	0.0744554	0.0901651	0.0116803	0.280297	charged multivesicular body protein 3	protein_coding	ENSG00000115561	51652
PLAC4	104.648	-0.129556	0.307995	0.0116788	0.280297	placenta enriched 4	lncRNA	ENSG00000280109	191585
ANKMY2	841.99	0.0788753	0.113154	0.0117618	0.280301	ankyrin repeat and MYND domain containing 2	protein_coding	ENSG00000106524	57037
CDC42EP5	345.961	0.102977	0.20384	0.0117505	0.280301	CDC42 effector protein 5	protein_coding	ENSG00000167617	148170
DAP	1925.61	0.0769118	0.103367	0.0117121	0.280301	death associated protein	protein_coding	ENSG00000112977	1611
FAM230C	10.0516	-0.0939998	0.340239	0.0117527	0.280301	family with sequence similarity 230 member C	lncRNA	ENSG00000279516	26080
HEIH	337.104	0.0720996	0.0770221	0.0117642	0.280301	hepatocellular carcinoma up-regulated EZH2-associated long non-coding RNA	lncRNA	ENSG00000278970	100859930
LINC01309	15.1163	0.110065	0.352579	0.0116921	0.280301	long intergenic non-protein coding RNA 1309	lncRNA	ENSG00000234551	104326190
MAP4K3-DT	269.319	0.0757328	0.0980038	0.011763	0.280301	MAP4K3 divergent transcript	lncRNA	ENSG00000231312	728730
SPOCK1	58.9231	-0.107686	0.219921	0.0117379	0.280301	SPARC (osteonectin), cwcv and kazal like domains proteoglycan 1	protein_coding	ENSG00000152377	6695
PCDH8	11.9787	-0.10732	0.350558	0.0117845	0.280535	protocadherin 8	protein_coding	ENSG00000136099	5100
SCYL3	794.485	0.0705513	0.0682266	0.0118234	0.281213	SCY1 like pseudokinase 3	protein_coding	ENSG00000000457	57147
GREM1	716.582	-0.125148	0.28842	0.0118501	0.281347	gremlin 1, DAN family BMP antagonist	protein_coding	ENSG00000166923	26585
SEMA6A	574.438	-0.119068	0.262549	0.0118492	0.281347	semaphorin 6A	protein_coding	ENSG00000092421	57556
CD177	721.464	0.128882	0.31115	0.0118701	0.281572	CD177 molecule	protein_coding	ENSG00000204936	57126
ERVMER61-1	23.2655	-0.129237	0.316309	0.0119019	0.281828	long intergenic non-protein coding RNA 1036	lncRNA	ENSG00000230426	339476
LGR4	3822.23	0.0853841	0.141848	0.0118965	0.281828	leucine rich repeat containing G protein-coupled receptor 4	protein_coding	ENSG00000205213	55366
SH3GLB2	2231.57	0.075704	0.0996841	0.0119248	0.281874	SH3 domain containing GRB2 like, endophilin B2	protein_coding	ENSG00000148341	56904
STS	980.693	0.092689	0.169562	0.0119186	0.281874	steroid sulfatase	protein_coding	ENSG00000101846	412
PTPN18	1382.78	0.0738691	0.0899706	0.0119464	0.282136	protein tyrosine phosphatase non-receptor type 18	protein_coding	ENSG00000072135	26469
MEG9	5.32488	-0.107281	0.222147	0.0120238	0.283714	maternally expressed 9	lncRNA	ENSG00000223403	100507257
KCNJ12	140.171	-0.127943	0.336517	0.01205	0.283831	potassium inwardly rectifying channel subfamily J member 12	protein_coding	ENSG00000184185	3768
PKD1L2	51.4378	-0.123337	0.284297	0.0120454	0.283831	polycystin 1 like 2 (gene/pseudogene)	polymorphic_pseudogene	ENSG00000166473	114780
MTCO2P19	9.30287	-0.0996844	0.196514	0.0121031	0.284833	MT-CO2 pseudogene 19	processed_pseudogene	ENSG00000237628	107075223
DPF1	23.9703	-0.120242	0.272409	0.0121376	0.284894	double PHD fingers 1	protein_coding	ENSG00000011332	8193
LENG9	176.244	0.081869	0.12994	0.0121172	0.284894	leukocyte receptor cluster member 9	protein_coding	ENSG00000275183	94059
TMBIM4	1126.71	0.0785473	0.115614	0.0121295	0.284894	transmembrane BAX inhibitor motif containing 4	protein_coding	ENSG00000155957	51643
ANGPTL6	17.5472	0.102612	0.207647	0.0121767	0.285303	angiopoietin like 6	protein_coding	ENSG00000130812	83854
FZD5	3251.13	0.0836919	0.138164	0.012187	0.285303	frizzled class receptor 5	protein_coding	ENSG00000163251	7855
RRNAD1	465.15	0.0732064	0.0887063	0.0121673	0.285303	methyltransferase like 25B	protein_coding	ENSG00000143303	51093
ARHGEF28	1597.77	0.0783517	0.11559	0.0122112	0.285372	Rho guanine nucleotide exchange factor 28	protein_coding	ENSG00000214944	64283
GAK	3583.48	0.0754381	0.101463	0.0122069	0.285372	cyclin G associated kinase	protein_coding	ENSG00000178950	2580
RSPO1	3.22428	-0.116654	0.259597	0.0122419	0.285839	R-spondin 1	protein_coding	ENSG00000169218	284654
UGCG	3061.92	0.078215	0.115576	0.0122689	0.285972	UDP-glucose ceramide glucosyltransferase	protein_coding	ENSG00000148154	7357
WHRN	164.697	-0.0944692	0.179711	0.0122589	0.285972	whirlin	protein_coding	ENSG00000095397	25861
RN7SKP124	5.37815	-0.109702	0.234486	0.0123096	0.286672	RN7SK pseudogene 124	misc_RNA	ENSG00000201600	106480871
FOXO1	1134.03	0.086465	0.15067	0.0123332	0.286722	forkhead box O1	protein_coding	ENSG00000150907	2308
RORC	408.752	0.114304	0.251811	0.0123269	0.286722	RAR related orphan receptor C	protein_coding	ENSG00000143365	6097
AC005481.1	5.19776	0.122979	0.29035	0.0123752	0.286952	uncharacterized LOC105375614	lncRNA	ENSG00000222012	NA
BUD31	1165.82	0.0766517	0.109293	0.0123702	0.286952	BUD31 homolog	protein_coding	ENSG00000106245	8896
LARP1P1	14.2104	0.102501	0.209422	0.01236	0.286952	LARP1 pseudogene 1	processed_pseudogene	ENSG00000217159	100379623
AC020612.1	10.6835	-0.0915511	0.171861	0.01252	0.287197	PARK7 pseudogene 1	processed_pseudogene	ENSG00000257243	NA
AC107918.6	15.675	-0.12258	0.342323	0.0124211	0.287197	NA	lncRNA	ENSG00000287798	NA
AL035045.1	4.17176	0.110809	0.240373	0.012445	0.287197	NA	lncRNA	ENSG00000233625	NA
ALAD	983.031	0.0766208	0.110486	0.0124959	0.287197	aminolevulinate dehydratase	protein_coding	ENSG00000148218	210
C14orf93	241.689	0.0734976	0.0943768	0.0125095	0.287197	chromosome 14 open reading frame 93	protein_coding	ENSG00000100802	60686
C17orf113	98.495	0.095123	0.184585	0.0124901	0.287197	chromosome 17 open reading frame 113	protein_coding	ENSG00000267221	110806298
KRT34	4.58519	-0.119105	0.345501	0.0124756	0.287197	keratin 34	protein_coding	ENSG00000131737	3885
LINC00578	39.8596	-0.0950971	0.183893	0.0124349	0.287197	long intergenic non-protein coding RNA 578	lncRNA	ENSG00000228221	100505566
LINC01695	20.6083	0.118058	0.270715	0.0125522	0.287197	long intergenic non-protein coding RNA 1695	lncRNA	ENSG00000236532	101927973
LINC02613	4.39375	-0.100884	0.204771	0.0124528	0.287197	long intergenic non-protein coding RNA 2613	lncRNA	ENSG00000231367	101929596
MAPK3	924.094	0.0783201	0.119083	0.0125572	0.287197	mitogen-activated protein kinase 3	protein_coding	ENSG00000102882	5595
MEG8	115.426	-0.088272	0.159785	0.0125413	0.287197	maternally expressed 8, small nucleolar RNA host gene	lncRNA	ENSG00000225746	79104
PIP4P1	522.895	0.069789	0.0709438	0.0125399	0.287197	phosphatidylinositol-4,5-bisphosphate 4-phosphatase 1	protein_coding	ENSG00000165782	90809
SPINK6	17.8227	-0.10256	0.343794	0.0124481	0.287197	serine peptidase inhibitor Kazal type 6	protein_coding	ENSG00000178172	404203
TEX41	202.62	0.125101	0.307749	0.0124785	0.287197	testis expressed 41	lncRNA	ENSG00000226674	401014
UGT1A13P	36.2319	0.12197	0.286923	0.0124506	0.287197	UDP glucuronosyltransferase family 1 member A13, pseudogene	unprocessed_pseudogene	ENSG00000234143	404204
GPC6	218.805	-0.112954	0.250239	0.0125688	0.287219	glypican 6	protein_coding	ENSG00000183098	10082
LINC01913	46.9841	-0.125106	0.321293	0.0126173	0.287835	long intergenic non-protein coding RNA 1913	lncRNA	ENSG00000214691	388942
TFF1	8110.51	0.125077	0.324678	0.0126096	0.287835	trefoil factor 1	protein_coding	ENSG00000160182	7031
AL021026.1	6.85889	0.114952	0.259281	0.0126441	0.288201	NA	lncRNA	ENSG00000225243	NA
AC087482.1	21.6054	0.098487	0.199173	0.0127151	0.289235	NA	lncRNA	ENSG00000259347	NA
HFE	334.058	0.0826571	0.13946	0.0127218	0.289235	homeostatic iron regulator	protein_coding	ENSG00000010704	3077
MGAT4B	3316.62	0.0744538	0.101823	0.012707	0.289235	alpha-1,3-mannosyl-glycoprotein 4-beta-N-acetylglucosaminyltransferase B	protein_coding	ENSG00000161013	11282
AL035409.2	2.94006	-0.112806	0.252801	0.0127798	0.28982	NA	lncRNA	ENSG00000288543	NA
BCAN	4.20549	0.112696	0.252367	0.01278	0.28982	brevican	protein_coding	ENSG00000132692	63827
TAAR1	24.858	-0.116003	0.343875	0.0127652	0.28982	trace amine associated receptor 1	protein_coding	ENSG00000146399	134864
APCDD1	375.025	-0.106834	0.23076	0.0128292	0.290479	APC down-regulated 1	protein_coding	ENSG00000154856	147495
CTNNBL1	978.213	0.0714597	0.0857584	0.0128307	0.290479	catenin beta like 1	protein_coding	ENSG00000132792	56259
CBX5P1	12.7939	-0.0834333	0.144043	0.0128606	0.290693	chromobox 5 pseudogene 1	processed_pseudogene	ENSG00000241535	100151661
CMTM4	3019.59	0.0768608	0.115625	0.0128764	0.290693	CKLF like MARVEL transmembrane domain containing 4	protein_coding	ENSG00000183723	146223
HTR2A	6.30871	-0.10843	0.237142	0.0128629	0.290693	5-hydroxytryptamine receptor 2A	protein_coding	ENSG00000102468	3356
SMPDL3A	394.185	0.0740011	0.101334	0.0128836	0.290693	sphingomyelin phosphodiesterase acid like 3A	protein_coding	ENSG00000172594	10924
C1GALT1C1L	10.6011	-0.116435	0.270445	0.0129292	0.290982	C1GALT1 specific chaperone 1 like	protein_coding	ENSG00000223658	728819
DPEP1	167.931	-0.118796	0.339009	0.0129398	0.290982	dipeptidase 1	protein_coding	ENSG00000015413	1800
IL1R2	1193.44	0.107165	0.233294	0.0129311	0.290982	interleukin 1 receptor type 2	protein_coding	ENSG00000115590	7850
NRG3	13.8348	0.122014	0.331186	0.0129323	0.290982	neuregulin 3	protein_coding	ENSG00000185737	10718
RAD18	636.468	-0.0752754	0.109098	0.012991	0.29189	RAD18 E3 ubiquitin protein ligase	protein_coding	ENSG00000070950	56852
HIP1R	3475.18	0.0790301	0.127018	0.0130206	0.292309	huntingtin interacting protein 1 related	protein_coding	ENSG00000130787	9026
SRD5A3-AS1	8.4321	-0.0892148	0.168805	0.0130692	0.293156	SRD5A3 antisense RNA 1	lncRNA	ENSG00000249700	100506462
C1S	2477.62	-0.0964075	0.195683	0.0130847	0.293257	complement C1s	protein_coding	ENSG00000182326	716
ZNF541	14.6643	0.111975	0.254577	0.0131191	0.293783	zinc finger protein 541	protein_coding	ENSG00000118156	84215
DDN	13.31	-0.108339	0.240463	0.013138	0.29396	dendrin	protein_coding	ENSG00000181418	23109
EIF2AK3	1785.09	0.0731994	0.100641	0.013222	0.294741	eukaryotic translation initiation factor 2 alpha kinase 3	protein_coding	ENSG00000172071	9451
NKAIN3	8.88726	-0.121342	0.323911	0.0131888	0.294741	sodium/potassium transporting ATPase interacting 3	protein_coding	ENSG00000185942	286183
PRPH2	29.2616	-0.106797	0.235612	0.0132185	0.294741	peripherin 2	protein_coding	ENSG00000112619	5961
SMUG1	861.12	0.0722244	0.0950387	0.0132199	0.294741	single-strand-selective monofunctional uracil-DNA glycosylase 1	protein_coding	ENSG00000123415	23583
TTC39A-AS1	30.3612	0.10025	0.211331	0.0132279	0.294741	TTC39A antisense RNA 1	lncRNA	ENSG00000261664	102724097
FAM177A1	1085.06	0.0717336	0.0926169	0.0132673	0.294884	family with sequence similarity 177 member A1	protein_coding	ENSG00000151327	283635
GAL	63.4668	-0.120258	0.327862	0.0132615	0.294884	galanin and GMAP prepropeptide	protein_coding	ENSG00000069482	51083
TCAF1	607.603	0.0716516	0.0920182	0.0132591	0.294884	TRPM8 channel associated factor 1	protein_coding	ENSG00000198420	9747
AC002059.1	8.01463	-0.0881095	0.167555	0.0133642	0.295079	NA	lncRNA	ENSG00000273216	NA
AC005753.1	18.1516	0.103087	0.222747	0.0133079	0.295079	NA	lncRNA	ENSG00000278925	NA
AC012146.1	19.7631	-0.0837792	0.15009	0.0133251	0.295079	ZNF232 antisense RNA 1	lncRNA	ENSG00000234327	NA
ENPP7P1	7.86246	-0.120073	0.325215	0.0133542	0.295079	ectonucleotide pyrophosphatase/phosphodiesterase 7 pseudogene 1	transcribed_unprocessed_pseudogene	ENSG00000249188	100421823
GDPD1	313.767	0.0919687	0.181883	0.0133329	0.295079	glycerophosphodiester phosphodiesterase domain containing 1	protein_coding	ENSG00000153982	284161
KCNJ5	55.1087	0.108342	0.243284	0.0133461	0.295079	potassium inwardly rectifying channel subfamily J member 5	protein_coding	ENSG00000120457	3762
TMEM130	4.83004	-0.100501	0.213245	0.0133154	0.295079	transmembrane protein 130	protein_coding	ENSG00000166448	222865
ZFPM1	805.027	0.0896919	0.17327	0.0133304	0.295079	zinc finger protein, FOG family member 1	protein_coding	ENSG00000179588	161882
MIR200A	37.7645	0.107045	0.239217	0.0134217	0.295619	microRNA 200a	miRNA	ENSG00000207607	406983
TGFB2-AS1	2.81057	-0.120283	0.309855	0.0134161	0.295619	TGFB2 antisense RNA 1 (head to head)	lncRNA	ENSG00000232480	728463
TMEM158	84.2383	-0.096599	0.199786	0.0134005	0.295619	transmembrane protein 158	protein_coding	ENSG00000249992	25907
CYTH1	2500.4	0.0733635	0.104166	0.0134669	0.296371	cytohesin 1	protein_coding	ENSG00000108669	9267
AKT3	627.286	-0.0856002	0.159039	0.0134933	0.296708	AKT serine/threonine kinase 3	protein_coding	ENSG00000117020	10000
AC008870.3	15.0755	0.109376	0.252159	0.0136788	0.296891	NA	lncRNA	ENSG00000261266	NA
AC116337.3	6.40799	0.111522	0.260787	0.0136406	0.296891	NA	lncRNA	ENSG00000249856	NA
AL390066.2	93.1357	0.0763459	0.121002	0.0136468	0.296891	NA	lncRNA	ENSG00000224950	NA
ATP13A5	49.9447	0.116799	0.287072	0.0136195	0.296891	ATPase 13A5	protein_coding	ENSG00000187527	344905
FAM98C	297.916	0.0718505	0.0965164	0.0135508	0.296891	family with sequence similarity 98 member C	protein_coding	ENSG00000130244	147965
FUT10	403.249	0.0717002	0.095991	0.0135842	0.296891	fucosyltransferase 10	protein_coding	ENSG00000172728	84750
GALNT6	2448.1	0.0934315	0.190516	0.0136396	0.296891	polypeptide N-acetylgalactosaminyltransferase 6	protein_coding	ENSG00000139629	11226
HIGD1AP14	5.38855	-0.0967905	0.203419	0.0136728	0.296891	HIG1 hypoxia inducible domain family member 1A pseudogene 14	processed_pseudogene	ENSG00000248785	100874455
LINC02381	332.514	0.0986499	0.209558	0.0135995	0.296891	long intergenic non-protein coding RNA 2381	lncRNA	ENSG00000250742	400043
MRO	49.1184	0.114607	0.273402	0.0135433	0.296891	maestro	protein_coding	ENSG00000134042	83876
NPM1P9	26.5422	-0.0938558	0.192082	0.0136373	0.296891	nucleophosmin 1 pseudogene 9	processed_pseudogene	ENSG00000231066	392428
PIK3R3	838.678	-0.0782122	0.12891	0.0135767	0.296891	phosphoinositide-3-kinase regulatory subunit 3	protein_coding	ENSG00000117461	8503
PMM1	334.794	0.0787425	0.13209	0.0136596	0.296891	phosphomannomutase 1	protein_coding	ENSG00000100417	5372
SMIM14	1265.16	0.0760996	0.119924	0.0136561	0.296891	small integral membrane protein 14	protein_coding	ENSG00000163683	201895
WFDC3	37.7455	0.095002	0.195604	0.0135646	0.296891	WAP four-disulfide core domain 3	protein_coding	ENSG00000124116	140686
XKR5	11.051	-0.113401	0.269462	0.0136445	0.296891	XK related 5	protein_coding	ENSG00000275591	389610
AC004381.3	3.77163	-0.112507	0.266272	0.0137021	0.296898	NA	unprocessed_pseudogene	ENSG00000283399	NA
APELA	3.89277	-0.109664	0.254364	0.0137456	0.296898	apelin receptor early endogenous ligand	protein_coding	ENSG00000248329	100506013
CCDC77	325.336	-0.0724449	0.101978	0.0137375	0.296898	coiled-coil domain containing 77	protein_coding	ENSG00000120647	84318
DISC1FP1	9.69205	0.115019	0.279289	0.0137259	0.296898	DISC1 fusion partner 1	lncRNA	ENSG00000261645	101929222
GSTA2	107.84	0.118127	0.321901	0.0137215	0.296898	glutathione S-transferase alpha 2	protein_coding	ENSG00000244067	2939
VRK3	975.175	0.0694999	0.082813	0.0136989	0.296898	VRK serine/threonine kinase 3	protein_coding	ENSG00000105053	51231
NOX1	247.953	0.0967603	0.33319	0.0137652	0.297082	NADPH oxidase 1	protein_coding	ENSG00000007952	27035
AC087499.2	6.39902	-0.111996	0.334606	0.0137885	0.297346	NA	transcribed_unprocessed_pseudogene	ENSG00000226521	NA
RYR2	166.378	-0.0983483	0.210889	0.0138234	0.29738	ryanodine receptor 2	protein_coding	ENSG00000198626	6262
SCML2	62.0761	-0.107878	0.247902	0.0138169	0.29738	Scm polycomb group protein like 2	protein_coding	ENSG00000102098	10389
SPATA6	375.218	0.0859992	0.163699	0.0138082	0.29738	spermatogenesis associated 6	protein_coding	ENSG00000132122	54558
ADAM21	6.70152	-0.11703	0.296026	0.0138508	0.297437	ADAM metallopeptidase domain 21	protein_coding	ENSG00000139985	8747
AL035661.1	370.267	0.0915926	0.185698	0.0138477	0.297437	NA	lncRNA	ENSG00000274173	NA
AL365436.2	59.299	0.0919115	0.187249	0.0138815	0.297437	NA	lncRNA	ENSG00000232536	NA
OGN	12.8055	-0.117346	0.299803	0.0138672	0.297437	osteoglycin	protein_coding	ENSG00000106809	4969
RASL10B	81.3329	-0.111425	0.264291	0.0138794	0.297437	RAS like family 10 member B	protein_coding	ENSG00000270885	91608
AC009501.2	10.0212	0.116179	0.291224	0.0139081	0.297693	NA	processed_pseudogene	ENSG00000270437	NA
AL589740.1	14.3146	-0.117327	0.317576	0.0139305	0.297693	uncharacterized LOC101927314	lncRNA	ENSG00000271860	NA
EPB41L5	1302.17	0.0702186	0.0905813	0.0139296	0.297693	erythrocyte membrane protein band 4.1 like 5	protein_coding	ENSG00000115109	57669
RIOK3	3943.67	0.0736806	0.110728	0.0139379	0.297693	RIO kinase 3	protein_coding	ENSG00000101782	8780
OVOL2	316.299	0.0806174	0.143112	0.0139576	0.297876	ovo like zinc finger 2	protein_coding	ENSG00000125850	58495
DAAM2-AS1	29.6105	-0.0901977	0.181985	0.014009	0.298719	DAAM2 antisense RNA 1	lncRNA	ENSG00000235033	100505635
FAXDC2	119.005	0.0834843	0.15567	0.0140224	0.298719	fatty acid hydroxylase domain containing 2	protein_coding	ENSG00000170271	10826
HOXA2	30.8248	-0.0867934	0.168984	0.0140305	0.298719	homeobox A2	protein_coding	ENSG00000105996	3199
AC092506.1	6.01078	0.111588	0.331443	0.0140771	0.299474	THAP domain containing 3 pseudogene	transcribed_processed_pseudogene	ENSG00000215869	NA
RBM26-AS1	70.4746	-0.0725939	0.106513	0.0140916	0.299545	RBM26 antisense RNA 1	lncRNA	ENSG00000227354	100505538
AKR1A1	1615.33	0.0697849	0.0897121	0.0141054	0.299601	aldo-keto reductase family 1 member A1	protein_coding	ENSG00000117448	10327
AC023794.5	28.6313	0.102884	0.232044	0.0141466	0.29977	uncharacterized LOC100240735	transcribed_unprocessed_pseudogene	ENSG00000250654	NA
ARPP21	3.15441	-0.109658	0.332477	0.0141295	0.29977	cAMP regulated phosphoprotein 21	protein_coding	ENSG00000172995	10777
LINC00397	5.07565	0.0898836	0.3264	0.014147	0.29977	long intergenic non-protein coding RNA 397	lncRNA	ENSG00000223404	101930749
AC006252.1	14.3316	-0.0792641	0.139672	0.0142094	0.300144	TWF2 divergent transcript	lncRNA	ENSG00000243224	NA
CNTNAP3B	60.5284	-0.111302	0.269468	0.014207	0.300144	contactin associated protein family member 3B	protein_coding	ENSG00000154529	728577
FAM78B	91.9039	-0.0962111	0.206912	0.0142063	0.300144	family with sequence similarity 78 member B	protein_coding	ENSG00000188859	149297
KPNA7	230.307	0.0961155	0.206439	0.014196	0.300144	karyopherin subunit alpha 7	protein_coding	ENSG00000185467	402569
AC009093.1	12.7594	-0.0972415	0.211043	0.0142244	0.300176	NA	lncRNA	ENSG00000259807	NA
CTHRC1	247.997	-0.103569	0.235843	0.0142333	0.300176	collagen triple helix repeat containing 1	protein_coding	ENSG00000164932	115908
GALNT4	3589.91	0.0828223	0.155298	0.014269	0.300368	polypeptide N-acetylgalactosaminyltransferase 4	protein_coding	ENSG00000257594	8693
MYH15	30.9949	-0.0952389	0.203718	0.0142555	0.300368	myosin heavy chain 15	protein_coding	ENSG00000144821	22989
PLPP5	769.207	0.0719851	0.10505	0.014276	0.300368	phospholipid phosphatase 5	protein_coding	ENSG00000147535	84513
SMARCC2	2722.18	0.068116	0.0796112	0.0142911	0.30045	SWI/SNF related, matrix associated, actin dependent regulator of chromatin subfamily c member 2	protein_coding	ENSG00000139613	6601
DHX38	1519.99	0.0659236	0.0631843	0.0143152	0.300653	DEAH-box helicase 38	protein_coding	ENSG00000140829	9785
ENY2	747.569	-0.0673342	0.0735638	0.0143232	0.300653	ENY2 transcription and export complex 2 subunit	protein_coding	ENSG00000120533	56943
SEC23IP	2399.13	0.0689301	0.0864737	0.0143402	0.300773	SEC23 interacting protein	protein_coding	ENSG00000107651	11196
AC127521.1	19.2958	0.0930631	0.197093	0.0144222	0.301549	NA	lncRNA	ENSG00000262823	NA
AL445647.1	22.4453	0.0966566	0.32986	0.0144064	0.301549	NA	lncRNA	ENSG00000272046	NA
B4GALT4	1621.14	0.0730749	0.112327	0.0144122	0.301549	beta-1,4-galactosyltransferase 4	protein_coding	ENSG00000121578	8702
RAB40C	827.209	0.0770388	0.13142	0.0143887	0.301549	RAB40C, member RAS oncogene family	protein_coding	ENSG00000197562	57799
ST8SIA1	69.7064	-0.0761267	0.127665	0.0144387	0.30166	ST8 alpha-N-acetyl-neuraminide alpha-2,8-sialyltransferase 1	protein_coding	ENSG00000111728	6489
DLX4	34.4298	-0.0943435	0.202327	0.0144529	0.30172	distal-less homeobox 4	protein_coding	ENSG00000108813	1748
AC068860.1	4.69833	-0.107351	0.256645	0.0145753	0.303803	NA	TEC	ENSG00000279266	NA
AC139491.6	68.4471	0.113024	0.288356	0.0145736	0.303803	NA	transcribed_unprocessed_pseudogene	ENSG00000283559	NA
AC079089.1	2.86244	-0.113785	0.313786	0.0146092	0.304236	uncharacterized LOC101929759	lncRNA	ENSG00000246528	NA
AL365436.1	69.7968	0.0928271	0.198159	0.0146188	0.304236	NA	processed_pseudogene	ENSG00000223861	NA
CLINT1	5087.19	0.0735101	0.116801	0.0146388	0.304289	clathrin interactor 1	protein_coding	ENSG00000113282	9685
LINC02178	21.8732	-0.100001	0.329763	0.014644	0.304289	long intergenic non-protein coding RNA 2178	lncRNA	ENSG00000261092	105371248
AC092614.1	20.8778	-0.0789432	0.142836	0.0146978	0.304698	NA	lncRNA	ENSG00000227542	NA
CSGALNACT1	419.802	-0.0751992	0.125503	0.0146753	0.304698	chondroitin sulfate N-acetylgalactosaminyltransferase 1	protein_coding	ENSG00000147408	55790
SIDT2	1384.6	0.0785058	0.140911	0.0146978	0.304698	SID1 transmembrane family member 2	protein_coding	ENSG00000149577	51092
AC141930.1	5.82831	-0.113406	0.299725	0.0147287	0.305103	NA	lncRNA	ENSG00000228613	NA
AC005829.1	7.98331	0.0961476	0.21239	0.0147479	0.305265	NA	transcribed_unprocessed_pseudogene	ENSG00000261575	NA
STEAP2	1479.58	0.0862207	0.173651	0.0147597	0.305273	STEAP2 metalloreductase	protein_coding	ENSG00000157214	261729
AC117395.1	7.90121	-0.0887035	0.184215	0.0148372	0.305634	NA	lncRNA	ENSG00000242791	NA
HPS1	1368.08	0.0669647	0.0775146	0.0148798	0.305634	HPS1 biogenesis of lysosomal organelles complex 3 subunit 1	protein_coding	ENSG00000107521	3257
LOXL1	244.316	-0.0871278	0.177674	0.0148039	0.305634	lysyl oxidase like 1	protein_coding	ENSG00000129038	4016
LRRC4C	9.30026	-0.113051	0.307293	0.0148274	0.305634	leucine rich repeat containing 4C	protein_coding	ENSG00000148948	57689
MCU	2803.87	0.0752712	0.127725	0.0148751	0.305634	mitochondrial calcium uniporter	protein_coding	ENSG00000156026	90550
MIR4756	15.2964	0.108644	0.267877	0.0148693	0.305634	microRNA 4756	miRNA	ENSG00000265595	100616225
OR56A1	7.8269	-0.111416	0.284454	0.014852	0.305634	olfactory receptor family 56 subfamily A member 1	protein_coding	ENSG00000180934	120796
PPP6R1	2922.01	0.0689918	0.093052	0.0148677	0.305634	protein phosphatase 6 regulatory subunit 1	protein_coding	ENSG00000105063	22870
TDP2	931.205	0.0734054	0.118187	0.0148379	0.305634	tyrosyl-DNA phosphodiesterase 2	protein_coding	ENSG00000111802	51567
LGALS3	3954.89	0.0722076	0.112608	0.0149075	0.305968	galectin 3	protein_coding	ENSG00000131981	3958
ZNF727	102.655	-0.104394	0.248271	0.0149199	0.30599	zinc finger protein 727	protein_coding	ENSG00000214652	442319
AC068587.4	379.761	-0.104072	0.247112	0.0149395	0.306158	uncharacterized LOC729732	lncRNA	ENSG00000283674	NA
AC009237.14	142.884	0.0790117	0.145696	0.0149769	0.306221	NA	lncRNA	ENSG00000272913	NA
ATAD2	3198.87	-0.071538	0.109641	0.0149762	0.306221	ATPase family AAA domain containing 2	protein_coding	ENSG00000156802	29028
IMPACT	920.645	0.0813356	0.155539	0.0149633	0.306221	impact RWD domain protein	protein_coding	ENSG00000154059	55364
AC006148.1	8.68814	-0.111569	0.291571	0.0150191	0.306383	NA	lncRNA	ENSG00000242593	NA
AK1	603.447	0.0716757	0.110612	0.0149978	0.306383	adenylate kinase 1	protein_coding	ENSG00000106992	203
CFAP410	209.393	0.0738154	0.121913	0.0150127	0.306383	cilia and flagella associated protein 410	protein_coding	ENSG00000160226	755
AC139453.1	5.13947	0.112058	0.305356	0.0150401	0.306539	NA	processed_pseudogene	ENSG00000242953	NA
AURKA	1493.84	-0.0745998	0.126119	0.0150496	0.306539	aurora kinase A	protein_coding	ENSG00000087586	6790
AC004241.3	11.8218	-0.0958471	0.214912	0.0150993	0.306745	NA	lncRNA	ENSG00000276390	NA
AC023794.7	62.3101	0.102502	0.24316	0.015162	0.306745	NA	lncRNA	ENSG00000260470	NA
AC026124.1	45.4317	-0.102843	0.244564	0.0151546	0.306745	NA	lncRNA	ENSG00000250280	NA
DPP10	19.2847	-0.0929329	0.324076	0.0151742	0.306745	dipeptidyl peptidase like 10	protein_coding	ENSG00000175497	57628
IGHV1-69-2	186.245	-0.0547334	0.280175	0.0151669	0.306745	immunoglobulin heavy variable 1-69-2	IG_V_gene	ENSG00000281990	28458
INSR	3491.02	0.0733198	0.120897	0.0151694	0.306745	insulin receptor	protein_coding	ENSG00000171105	3643
LAMTOR1	1105.03	0.0686603	0.0936054	0.0151191	0.306745	late endosomal/lysosomal adaptor, MAPK and MTOR activator 1	protein_coding	ENSG00000149357	55004
LINC01979	53.8986	0.0991685	0.228111	0.0150814	0.306745	long intergenic non-protein coding RNA 1979	lncRNA	ENSG00000262585	101928766
MAP7D3	177.688	-0.0777454	0.141817	0.0151667	0.306745	MAP7 domain containing 3	protein_coding	ENSG00000129680	79649
SLC4A10	20.4775	-0.109399	0.277506	0.0151242	0.306745	solute carrier family 4 member 10	protein_coding	ENSG00000144290	57282
AC114296.1	6.76742	-0.110822	0.2948	0.0152614	0.308276	uncharacterized LOC107986453	lncRNA	ENSG00000250378	NA
[truncated: 25,478 more rows]

## Sheet: ICI tumor shrinkage (ICI4W EAC)
GeneSymbol	baseMean	log2FoldChange	lfcSE	pvalue	padj	description	gene_type	gene_id	entrez
[truncated: 26,471 more rows]

## Sheet: CB vs NCB (PreTx EAC)
GeneSymbol	baseMean	log2FoldChange	lfcSE	pvalue	padj	description	gene_type	gene_id	entrez
[truncated: 27,362 more rows]

[truncated: 3 more sheets: Shrinkage-Expression Change Cor, INCITE-12 p-values, PDL1 association with survival]
