# Supplementary material for: Tumor monocyte content predicts immunochemotherapy outcomes in esophageal adenocarcinoma
Source: Cancer Cell. 2023 Jul 10;41(7):1222–1241.e7. doi: 10.1016/j.ccell.2023.06.006 (PMC11913779; doi:10.1016/j.ccell.2023.06.006)
Supplement: Table S4. Extended results of pseudobulk deconvolution algorithm benchmarking, related to STAR Methods — Cell type-specific results for the benchmarking pseudobulk experiment shown in Figure S6 are provided for each of the five deconvolution algorithms in separate tabs. Results are shown for two input reference matrices: The full scRNA-seq reference matrix, and a reference matrix subset to just the 3000 most variable genes (using Seurat’s FindVariableFeatures). For each of these conditions, results of each algorithm were compared to both the known RNA proportion (i.e., the fraction of counts assigned to each cell type) and the known cell proportion (i.e., the number of cells from each cell type divided by the total number of cells) of each pseudobulk sample. Spearman correlation and normalized root mean square error (RMSE) (RMSE / range of predicted values) are shown. The run time of each algorithm using each input reference matrix is also displayed. [file mmc3.xlsx]

## Sheet: Bisque
Bisque accuracy against pseudobulk RNA proportion								Run times (mins):
	3000 most variable features				All Features			3000 most variable features	0.34
Cell Type	Spearman Correlation	NRMSE		Cell Type	Spearman Correlation	NRMSE		All features	2.78
Barretts	0.704791	0.228773		Barretts	0.640425	0.256181
Bcell_GC	-0.0936174	1.60475		Bcell_GC	-0.387604	1.23883
Bcell_Mature	0.27818	2.2653		Bcell_Mature	0.0670147	0.907009
Bcell_Naive	0.50887	1.86379		Bcell_Naive	0.297981	1.34089
DC_cDC1	0.700427	2.73119		DC_cDC1	0.739106	3.75757
DC_cDC2	0.835876	0.4639		DC_cDC2	0.376841	0.486003
DC_Mature_LAMP3hi	0.281042	0.602803		DC_Mature_LAMP3hi	0.0590824	2.19614
DC_Plasmacytoid	0.398239	2.3141		DC_Plasmacytoid	-0.0429147	2.70676
EAC	0.940178	0.832204		EAC	0.935092	0.840776
ESCC	0.680929	0.58672		ESCC	0.752699	0.439303
Fibroblast_Papillary	0.47109	0.283579		Fibroblast_Papillary	0.356457	0.303356
Fibroblast_POSTNhi	0.941298	1.26207		Fibroblast_POSTNhi	0.831848	1.02499
Fibroblast_Reticular	0.956172	0.134856		Fibroblast_Reticular	0.949243	0.170559
Fibroblast_TAF	-0.252078	0.770147		Fibroblast_TAF	0.364948	0.642422
Gastric	0.942563	0.116818		Gastric	0.941956	0.123057
LymphEndo	0.874534	0.232215		LymphEndo	0.821527	0.221959
Macrophage_DiffM1-like	0.26872	0.889988		Macrophage_DiffM1-like	-0.134594	1.17906
Macrophage_M2-like	0.345751	0.370378		Macrophage_M2-like	0.136994	0.413648
Macrophage_TAM	0.803673	0.24852		Macrophage_TAM	0.825593	0.419757
Mast_cell	0.858447	0.545835		Mast_cell	0.327967	0.724627
Monocyte	0.0151108	0.750164		Monocyte	0.123175	0.535022
Neuroendocrine	0.929311	0.762088		Neuroendocrine	0.932291	0.77688
Neutrophil	0.257769	4.23962		Neutrophil	0.142389	17.9372
NKcell	0.901637	0.756702		NKcell	0.580741	0.767157
Pericyte	0.949525	0.192373		Pericyte	0.865725	0.391625
Plasma_cell_IgA	0.940928	0.79967		Plasma_cell_IgA	0.967833	0.815009
Plasma_cell_IgG	0.846293	0.218291		Plasma_cell_IgG	0.921857	0.167383
Plasma_cell_IgM	0.475752	0.311069		Plasma_cell_IgM	0.538502	0.248673
Plasma_cell_Prolif	0.292052	5.04306		Plasma_cell_Prolif	0.162501	6.22098
SMC_NonVascular	0.11438	0.684914		SMC_NonVascular	-0.0322033	0.728888
SMC_Vascular	0.504918	0.191131		SMC_Vascular	0.302091	0.3342
Squamous	0.840123	0.286195		Squamous	0.885591	0.256505
Tcell_CD4_GenCirc	0.413673	4.53194		Tcell_CD4_GenCirc	0.0495014	12.6653
Tcell_CD4_GenNonCirc	0.359114	5.93177		Tcell_CD4_GenNonCirc	0.258768	8.68439
Tcell_CD4_TFHX13	0.600743	4.22334		Tcell_CD4_TFHX13	0.353427	7.05272
Tcell_CD4_TH17	-0.0775864	6.37367		Tcell_CD4_TH17	0.0271387	4.55838
Tcell_CD4_Treg	0.703319	4.56375		Tcell_CD4_Treg	0.122218	9.29291
Tcell_CD8_NonTRM	-0.422886	4.73707		Tcell_CD8_NonTRM	0.22764	3.70885
Tcell_CD8_TRM	0.667019	7.99962		Tcell_CD8_TRM	0.586425	7.83475
Tcell_Prolif	-0.31051	1.9662		Tcell_Prolif	-0.137017	2.83116
VascEndo_Arterial	-0.565824	0.923424		VascEndo_Arterial	-0.297141	1.40336
VascEndo_Capillary	-0.392133	0.766035		VascEndo_Capillary	-0.0636413	1.48122
VascEndo_PCV_Inflam	0.384775	0.25151		VascEndo_PCV_Inflam	0.431026	0.278353
VascEndo_PCV_NonInflam	0.0976811	0.6177		VascEndo_PCV_NonInflam	0.377651	1.11273
VascEndo_TAEC	0.759142	0.460615		VascEndo_TAEC	0.461164	0.392843
Bisque accuracy against pseudobulk cell proportion:
	3000 most variable features				All Features
Cell Type	Spearman Correlation	NRMSE		Cell Type	Spearman Correlation	NRMSE
Barretts	0.704399	0.715399		Barretts	0.641254	0.716378
Bcell_GC	-0.149173	0.879955		Bcell_GC	-0.322734	0.702699
Bcell_Mature	0.251204	0.832431		Bcell_Mature	0.0832209	0.445708
Bcell_Naive	0.488867	0.497218		Bcell_Naive	0.24745	0.434074
DC_cDC1	0.737074	4.1974		DC_cDC1	0.505025	5.79488
DC_cDC2	0.787708	0.582771		DC_cDC2	0.40237	0.484423
DC_Mature_LAMP3hi	0.35408	0.569584		DC_Mature_LAMP3hi	0.0977225	2.13298
DC_Plasmacytoid	0.400957	1.14506		DC_Plasmacytoid	-0.0192186	1.38418
EAC	0.913534	0.587462		EAC	0.912778	0.592161
ESCC	0.680579	0.527235		ESCC	0.756854	0.390527
Fibroblast_Papillary	0.406546	0.285311		Fibroblast_Papillary	0.501178	0.288627
Fibroblast_POSTNhi	0.954205	0.415276		Fibroblast_POSTNhi	0.853662	0.343359
Fibroblast_Reticular	0.959428	0.158595		Fibroblast_Reticular	0.940911	0.220677
Fibroblast_TAF	-0.177073	0.575758		Fibroblast_TAF	0.344351	0.492101
Gastric	0.935201	0.116199		Gastric	0.938261	0.147301
LymphEndo	0.877612	0.24649		LymphEndo	0.827416	0.229225
Macrophage_DiffM1-like	0.363897	0.461417		Macrophage_DiffM1-like	0.0288207	0.612578
Macrophage_M2-like	0.409899	0.400036		Macrophage_M2-like	0.0866417	0.451489
Macrophage_TAM	0.791349	0.27651		Macrophage_TAM	0.663701	0.594319
Mast_cell	0.860809	0.122027		Mast_cell	0.48165	0.19981
Monocyte	0.109152	0.441742		Monocyte	0.114569	0.462214
Neuroendocrine	0.931867	0.188208		Neuroendocrine	0.934065	0.196027
Neutrophil	0.200656	0.437637		Neutrophil	0.156879	1.39063
NKcell	0.869515	0.123783		NKcell	0.580186	0.276509
Pericyte	0.918852	0.157486		Pericyte	0.895984	0.324974
Plasma_cell_IgA	0.914617	1.07464		Plasma_cell_IgA	0.943141	1.10407
Plasma_cell_IgG	0.827885	0.479945		Plasma_cell_IgG	0.893733	0.431861
Plasma_cell_IgM	0.391968	0.562411		Plasma_cell_IgM	0.504149	0.506624
Plasma_cell_Prolif	0.266921	8.87708		Plasma_cell_Prolif	0.116768	10.8948
SMC_NonVascular	0.20041	0.573646		SMC_NonVascular	0.156394	0.605361
SMC_Vascular	0.561033	0.161236		SMC_Vascular	0.387958	0.280998
Squamous	0.833234	0.219449		Squamous	0.880484	0.174924
Tcell_CD4_GenCirc	0.459267	1.24871		Tcell_CD4_GenCirc	0.43249	3.79105
Tcell_CD4_GenNonCirc	0.137505	1.47178		Tcell_CD4_GenNonCirc	0.156459	2.24396
Tcell_CD4_TFHX13	0.572548	1.7659		Tcell_CD4_TFHX13	0.272527	3.11685
Tcell_CD4_TH17	0.208611	1.9045		Tcell_CD4_TH17	-0.177343	1.45026
Tcell_CD4_Treg	0.554373	0.986059		Tcell_CD4_Treg	-0.0880404	2.31866
Tcell_CD8_NonTRM	-0.170076	1.26499		Tcell_CD8_NonTRM	0.0666921	1.08284
Tcell_CD8_TRM	0.396774	1.49734		Tcell_CD8_TRM	0.412743	1.50366
Tcell_Prolif	-0.155289	2.28331		Tcell_Prolif	-0.00734499	3.31869
VascEndo_Arterial	-0.439222	0.924285		VascEndo_Arterial	-0.496039	1.46701
VascEndo_Capillary	-0.575689	0.521517		VascEndo_Capillary	-0.240344	0.834583
VascEndo_PCV_Inflam	0.562429	0.283065		VascEndo_PCV_Inflam	0.568438	0.352436
VascEndo_PCV_NonInflam	0.0850148	0.43182		VascEndo_PCV_NonInflam	0.298652	0.80543
VascEndo_TAEC	0.826957	0.324381		VascEndo_TAEC	0.586438	0.300413

## Sheet: CIBERSORTx
CIBERSORTx accuracy against pseudobulk RNA proportion								Run times (mins, with 100 permutations):
	3000 most variable features				All Features			3000 most variable features	124.35
Cell Type	Spearman Correlation	NRMSE		Cell Type	Spearman Correlation	NRMSE		All features	542.33
Barretts	0.826217	0.173914		Barretts	0.808239	0.205852
Bcell_GC	0.314986	0.633541		Bcell_GC	0.682033	0.667544
Bcell_Mature	-0.142541	0.9389		Bcell_Mature	-0.262513	1.92877
Bcell_Naive	0.1869	0.579098		Bcell_Naive	0.544295	0.325248
DC_cDC1	-0.0214245	4.10404		DC_cDC1	-0.262514	2.24648
DC_cDC2	0.647446	0.289341		DC_cDC2	0.784177	0.244459
DC_Mature_LAMP3hi	0.485195	0.616333		DC_Mature_LAMP3hi	0.122243	0.714745
DC_Plasmacytoid	0.218474	1.77694		DC_Plasmacytoid	0.491981	5.51853
EAC	0.833802	0.596873		EAC	0.955556	0.520696
ESCC	0.903079	0.171895		ESCC	0.930062	0.143923
Fibroblast_Papillary	0.856728	0.111943		Fibroblast_Papillary	0.795312	0.116171
Fibroblast_POSTNhi	0.960484	0.489746		Fibroblast_POSTNhi	0.955189	0.448318
Fibroblast_Reticular	0.995757	0.228331		Fibroblast_Reticular	0.990061	0.114798
Fibroblast_TAF	0.931974	0.317612		Fibroblast_TAF	0.848101	0.236639
Gastric	0.799489	0.316722		Gastric	0.797833	0.0260546
LymphEndo	0.97665	0.1727		LymphEndo	0.976355	0.158191
Macrophage_DiffM1-like	0.815575	0.910091		Macrophage_DiffM1-like	-0.276049	1.21156
Macrophage_M2-like	0.799512	0.204483		Macrophage_M2-like	0.601217	0.388592
Macrophage_TAM	0.97966	0.0902744		Macrophage_TAM	0.980427	0.0724748
Mast_cell	0.947784	0.161563		Mast_cell	0.484998	0.926054
Monocyte	0.469728	0.676551		Monocyte	0.481219	1.2385
Neuroendocrine	-0.845472	0.50756		Neuroendocrine	0.0285661	0.651679
Neutrophil	-0.220086	21.5209		Neutrophil	-0.216542	44.5708
NKcell	-0.034927	1.20805		NKcell	-0.0555293	0.9344
Pericyte	0.993061	0.147307		Pericyte	0.994726	0.203806
Plasma_cell_IgA	0.981159	0.15291		Plasma_cell_IgA	0.981553	0.0692488
Plasma_cell_IgG	0.945169	0.0841498		Plasma_cell_IgG	0.95841	0.121109
Plasma_cell_IgM	0.607066	0.149629		Plasma_cell_IgM	0.683826	0.159742
Plasma_cell_Prolif	0.246474	0.848009		Plasma_cell_Prolif	0.283449	2.08185
SMC_NonVascular	0.786039	0.35389		SMC_NonVascular	0.797387	0.371733
SMC_Vascular	0.888373	0.202019		SMC_Vascular	0.682114	0.237625
Squamous	0.985111	0.157866		Squamous	0.981685	0.20759
Tcell_CD4_GenCirc	-0.217094	5.70593		Tcell_CD4_GenCirc	0.257846	3.36243
Tcell_CD4_GenNonCirc	-0.0351792	4.37676		Tcell_CD4_GenNonCirc	-0.0514639	4.85618
Tcell_CD4_TFHX13	0.313263	0.408405		Tcell_CD4_TFHX13	0.373785	1.65951
Tcell_CD4_TH17	0.431673	5.28581		Tcell_CD4_TH17	0.367574	2.31414
Tcell_CD4_Treg	0.174016	2.01158		Tcell_CD4_Treg	0.267003	2.34423
Tcell_CD8_NonTRM	-0.15502	5.05899		Tcell_CD8_NonTRM	0.0917492	3.75773
Tcell_CD8_TRM	0.218839	1.22437		Tcell_CD8_TRM	0.160251	2.62492
Tcell_Prolif	-0.197106	1.30192		Tcell_Prolif	-0.0442806	1.94807
VascEndo_Arterial	0.386053	0.241853		VascEndo_Arterial	0.299533	0.329245
VascEndo_Capillary	0.647023	0.432947		VascEndo_Capillary	0.716925	0.581581
VascEndo_PCV_Inflam	0.827145	0.100086		VascEndo_PCV_Inflam	0.763127	0.155257
VascEndo_PCV_NonInflam	0.447657	0.235341		VascEndo_PCV_NonInflam	0.489025	0.335204
VascEndo_TAEC	0.964715	0.0603622		VascEndo_TAEC	0.947884	0.152324
CIBERSORTx accuracy against pseudobulk cell proportion:
	3000 most variable features				All Features
Cell Type	Spearman Correlation	NRMSE		Cell Type	Spearman Correlation	NRMSE
Barretts	0.825527	0.20486		Barretts	0.810335	0.179859
Bcell_GC	0.235029	0.342977		Bcell_GC	0.630447	0.297608
Bcell_Mature	-0.137089	0.311419		Bcell_Mature	-0.346168	0.633426
Bcell_Naive	0.231699	0.366359		Bcell_Naive	0.540993	0.397661
DC_cDC1	0.286017	6.08636		DC_cDC1	0.0765136	3.31047
DC_cDC2	0.70438	0.258183		DC_cDC2	0.859283	0.19981
DC_Mature_LAMP3hi	0.408336	0.598746		DC_Mature_LAMP3hi	0.262196	0.643347
DC_Plasmacytoid	0.149573	0.881126		DC_Plasmacytoid	0.479372	2.69624
EAC	0.641796	0.400412		EAC	0.855556	0.321762
ESCC	0.918105	0.162981		ESCC	0.93845	0.137978
Fibroblast_Papillary	0.908533	0.0947868		Fibroblast_Papillary	0.884505	0.0976884
Fibroblast_POSTNhi	0.948294	0.0686356		Fibroblast_POSTNhi	0.929231	0.0852346
Fibroblast_Reticular	0.980098	0.324236		Fibroblast_Reticular	0.987342	0.190558
Fibroblast_TAF	0.935912	0.162758		Fibroblast_TAF	0.875926	0.110055
Gastric	0.79357	0.37325		Gastric	0.793523	0.0731046
LymphEndo	0.969705	0.153541		LymphEndo	0.96414	0.129633
Macrophage_DiffM1-like	0.735497	0.275306		Macrophage_DiffM1-like	-0.0818461	0.54824
Macrophage_M2-like	0.872321	0.196038		Macrophage_M2-like	0.375847	0.293686
Macrophage_TAM	0.925552	0.130439		Macrophage_TAM	0.918107	0.152586
Mast_cell	0.930931	0.195542		Mast_cell	0.630747	0.171331
Monocyte	0.564226	0.232075		Monocyte	0.328072	0.391327
Neuroendocrine	-0.850922	0.531037		Neuroendocrine	0.0320883	0.530335
Neutrophil	-0.225614	1.72267		Neutrophil	-0.145646	3.64349
NKcell	-0.0611931	0.384996		NKcell	-0.0793174	0.343589
Pericyte	0.973676	0.106648		Pericyte	0.977192	0.15493
Plasma_cell_IgA	0.959569	0.269349		Plasma_cell_IgA	0.960287	0.0742061
Plasma_cell_IgG	0.924586	0.287678		Plasma_cell_IgG	0.925611	0.115568
Plasma_cell_IgM	0.811301	0.315734		Plasma_cell_IgM	0.851799	0.108609
Plasma_cell_Prolif	0.192802	1.59792		Plasma_cell_Prolif	0.112905	3.84407
SMC_NonVascular	0.910657	0.197931		SMC_NonVascular	0.858744	0.263225
SMC_Vascular	0.907853	0.115074		SMC_Vascular	0.752977	0.144331
Squamous	0.983032	0.0455593		Squamous	0.979984	0.103769
Tcell_CD4_GenCirc	0.108113	1.58596		Tcell_CD4_GenCirc	0.564779	0.802303
Tcell_CD4_GenNonCirc	0.309206	0.9444		Tcell_CD4_GenNonCirc	-0.18629	1.12854
Tcell_CD4_TFHX13	0.208284	0.296144		Tcell_CD4_TFHX13	0.269914	0.668694
Tcell_CD4_TH17	0.332544	1.52762		Tcell_CD4_TH17	0.569819	0.555048
Tcell_CD4_Treg	-0.136534	0.416893		Tcell_CD4_Treg	0.00747861	0.492718
Tcell_CD8_NonTRM	0.110233	1.36117		Tcell_CD8_NonTRM	0.307339	0.907669
Tcell_CD8_TRM	-0.0118278	0.426481		Tcell_CD8_TRM	-0.0809825	0.56351
Tcell_Prolif	-0.349639	1.5481		Tcell_Prolif	-0.14175	2.31248
VascEndo_Arterial	0.398045	0.242746		VascEndo_Arterial	0.437476	0.298706
VascEndo_Capillary	0.755204	0.137124		VascEndo_Capillary	0.661861	0.188368
VascEndo_PCV_Inflam	0.880971	0.165199		VascEndo_PCV_Inflam	0.891484	0.238298
VascEndo_PCV_NonInflam	0.313478	0.250652		VascEndo_PCV_NonInflam	0.297117	0.273781
VascEndo_TAEC	0.934851	0.108744		VascEndo_TAEC	0.949337	0.0809145

## Sheet: BSEQ-sc
BSEQ-sc accuracy against pseudobulk RNA proportion								Run times (mins, not including DEG marker selection):
	3000 most variable features				All Features			3000 most variable features	3.84
Cell Type	Spearman Correlation	NRMSE		Cell Type	Spearman Correlation	NRMSE		All features	7.59
Barretts	0.933175	0.182698		Barretts	0.780259	0.274375
Bcell_GC	-0.0574108	1.71836		Bcell_GC	0.0417114	3.32414
Bcell_Mature	0.0161253	0.59476		Bcell_Mature	0.0246597	0.52742
Bcell_Naive	0.434186	1.13057		Bcell_Naive	0.193762	0.398028
DC_cDC1	0.751436	1.44653		DC_cDC1	0.656208	1.10332
DC_cDC2	0.380875	0.43805		DC_cDC2	0.358934	0.462349
DC_Mature_LAMP3hi	0.633	0.219465		DC_Mature_LAMP3hi	0.836523	0.822201
DC_Plasmacytoid	0.785457	0.760188		DC_Plasmacytoid	0.627976	1.00946
EAC	0.78985	0.244027		EAC	0.475551	0.288401
ESCC	0.778351	0.313152		ESCC	0.633188	0.364311
Fibroblast_Papillary	0.634599	0.197052		Fibroblast_Papillary	0.558477	0.225225
Fibroblast_POSTNhi	0.527002	0.344817		Fibroblast_POSTNhi	0.781948	0.270721
Fibroblast_Reticular	0.988631	0.0761371		Fibroblast_Reticular	0.983515	0.123859
Fibroblast_TAF	0.959016	0.655936		Fibroblast_TAF	0.919886	0.400664
Gastric	0.794046	0.171166		Gastric	0.797974	0.151611
LymphEndo	0.980024	0.0632782		LymphEndo	0.974131	0.105643
Macrophage_DiffM1-like	0.785863	0.267816		Macrophage_DiffM1-like	0.78169	0.230277
Macrophage_M2-like	0.24863	0.394324		Macrophage_M2-like	0.14078	0.380221
Macrophage_TAM	0.979459	0.108566		Macrophage_TAM	0.970267	0.133375
Mast_cell	0.96362	0.131338		Mast_cell	0.960368	0.0962911
Monocyte	0.619566	2.61553		Monocyte	0.664963	1.79772
Neuroendocrine	0.975401	0.190126		Neuroendocrine	0.975708	0.136245
Neutrophil	0.703765	12.8143		Neutrophil	0.700138	9.74419
NKcell	0.920745	0.0851487		NKcell	0.817033	0.15199
Pericyte	0.979677	0.12445		Pericyte	0.986662	0.153113
Plasma_cell_IgA	0.926799	0.103079		Plasma_cell_IgA	0.93755	0.124849
Plasma_cell_IgG	0.950848	0.0722682		Plasma_cell_IgG	0.947772	0.113039
Plasma_cell_IgM	0.74346	0.127824		Plasma_cell_IgM	0.683407	0.163177
Plasma_cell_Prolif	-0.134579	0.459951		Plasma_cell_Prolif	0.0933428	0.678203
SMC_NonVascular	0.76295	0.859479		SMC_NonVascular	0.763021	0.444085
SMC_Vascular	0.95232	0.194847		SMC_Vascular	0.966971	0.133339
Squamous	0.988714	0.0469107		Squamous	0.985738	0.0209732
Tcell_CD4_GenCirc	0.385095	0.657866		Tcell_CD4_GenCirc	0.138082	3.42289
Tcell_CD4_GenNonCirc	0.151382	2.79418		Tcell_CD4_GenNonCirc	-0.0554821	7.7276
Tcell_CD4_TFHX13	-0.270632	0.409725		Tcell_CD4_TFHX13	0.0713223	0.446911
Tcell_CD4_TH17	-0.187348	1.49215		Tcell_CD4_TH17	0.140593	0.572649
Tcell_CD4_Treg	0.165762	0.887544		Tcell_CD4_Treg	-0.0359756	0.724633
Tcell_CD8_NonTRM	-0.0579901	2.04658		Tcell_CD8_NonTRM	0.0997679	2.4974
Tcell_CD8_TRM	-0.107281	1.92177		Tcell_CD8_TRM	0.109515	0.460352
Tcell_Prolif	-0.0232127	2.86223		Tcell_Prolif	0.0209331	1.86286
VascEndo_Arterial	0.616631	0.173289		VascEndo_Arterial	-0.109414	0.444086
VascEndo_Capillary	0.545195	0.218062		VascEndo_Capillary	-0.114845	0.353975
VascEndo_PCV_Inflam	0.826113	0.37308		VascEndo_PCV_Inflam	0.80436	0.359119
VascEndo_PCV_NonInflam	NA	0.389872		VascEndo_PCV_NonInflam	NA	0.389872
VascEndo_TAEC	0.929536	0.104699		VascEndo_TAEC	0.860458	0.255177
BSEQ-sc accuracy against pseudobulk cell proportion:
	3000 most variable features				All Features
Cell Type	Spearman Correlation	NRMSE		Cell Type	Spearman Correlation	NRMSE
Barretts	0.930725	0.107275		Barretts	0.779091	0.236792
Bcell_GC	-0.0504704	0.86412		Bcell_GC	0.116342	1.7213
Bcell_Mature	-0.076694	0.400617		Bcell_Mature	-0.0646988	0.394821
Bcell_Naive	0.4985	0.264636		Bcell_Naive	0.228756	0.397243
DC_cDC1	0.624547	2.34779		DC_cDC1	0.707941	1.79424
DC_cDC2	0.517749	0.421932		DC_cDC2	0.398377	0.459004
DC_Mature_LAMP3hi	0.642247	0.223229		DC_Mature_LAMP3hi	0.777962	0.774006
DC_Plasmacytoid	0.747702	0.265726		DC_Plasmacytoid	0.618805	0.381142
EAC	0.583099	0.232993		EAC	0.210924	0.312138
ESCC	0.74559	0.293806		ESCC	0.619359	0.341607
Fibroblast_Papillary	0.623558	0.189339		Fibroblast_Papillary	0.604	0.216126
Fibroblast_POSTNhi	0.461226	0.396198		Fibroblast_POSTNhi	0.762301	0.356839
Fibroblast_Reticular	0.966361	0.0498153		Fibroblast_Reticular	0.950111	0.094204
Fibroblast_TAF	0.935366	0.429604		Fibroblast_TAF	0.861044	0.235246
Gastric	0.786292	0.208255		Gastric	0.793606	0.204468
LymphEndo	0.97686	0.0631206		LymphEndo	0.966863	0.0604507
Macrophage_DiffM1-like	0.721911	0.309453		Macrophage_DiffM1-like	0.711813	0.330782
Macrophage_M2-like	0.390325	0.459952		Macrophage_M2-like	0.381278	0.426197
Macrophage_TAM	0.923651	0.19542		Macrophage_TAM	0.889439	0.235119
Mast_cell	0.973296	0.202272		Mast_cell	0.933572	0.21313
Monocyte	0.620926	0.785657		Monocyte	0.651808	0.511425
Neuroendocrine	0.974107	0.184104		Neuroendocrine	0.974379	0.205313
Neutrophil	0.755449	0.818836		Neutrophil	0.721786	0.55509
NKcell	0.934504	0.254923		NKcell	0.80226	0.261424
Pericyte	0.960455	0.145627		Pericyte	0.963502	0.172115
Plasma_cell_IgA	0.924841	0.0729051		Plasma_cell_IgA	0.933002	0.0915795
Plasma_cell_IgG	0.905699	0.165898		Plasma_cell_IgG	0.910429	0.116179
Plasma_cell_IgM	0.810415	0.13638		Plasma_cell_IgM	0.814654	0.0969593
Plasma_cell_Prolif	-0.0631357	0.538079		Plasma_cell_Prolif	0.102463	1.17604
SMC_NonVascular	0.892247	0.57854		SMC_NonVascular	0.855308	0.277522
SMC_Vascular	0.946037	0.106986		SMC_Vascular	0.9624	0.0598009
Squamous	0.987769	0.277912		Squamous	0.984107	0.219007
Tcell_CD4_GenCirc	0.55538	0.390692		Tcell_CD4_GenCirc	0.0232716	0.951479
Tcell_CD4_GenNonCirc	-0.0657865	0.738561		Tcell_CD4_GenNonCirc	-0.0443668	1.97029
Tcell_CD4_TFHX13	-0.0689279	0.319505		Tcell_CD4_TFHX13	-0.0357363	0.323358
Tcell_CD4_TH17	-0.257342	0.52689		Tcell_CD4_TH17	0.0575297	0.513467
Tcell_CD4_Treg	0.366474	0.406042		Tcell_CD4_Treg	0.235739	0.499812
Tcell_CD8_NonTRM	-0.315483	0.610022		Tcell_CD8_NonTRM	-0.137884	0.636591
Tcell_CD8_TRM	0.257331	0.464508		Tcell_CD8_TRM	0.34099	0.45885
Tcell_Prolif	-0.333554	3.42224		Tcell_Prolif	-0.258253	2.224
VascEndo_Arterial	0.730159	0.177506		VascEndo_Arterial	-0.286354	0.499577
VascEndo_Capillary	0.583872	0.229674		VascEndo_Capillary	-0.00287806	0.376994
VascEndo_PCV_Inflam	0.768429	0.601734		VascEndo_PCV_Inflam	0.841508	0.574767
VascEndo_PCV_NonInflam	NA	0.403695		VascEndo_PCV_NonInflam	NA	0.403695
VascEndo_TAEC	0.824848	0.103088		VascEndo_TAEC	0.83895	0.174332

## Sheet: MuSiC
MuSiC accuracy against pseudobulk RNA proportion								Run times (mins):
	3000 most variable features				All Features			3000 most variable features	0.4
Cell Type	Spearman Correlation	NRMSE		Cell Type	Spearman Correlation	NRMSE		All features	2.7
Barretts	0.780355	0.2718		Barretts	0.768687	0.286584
Bcell_GC	0.578489	1.31208		Bcell_GC	0.464664	1.2534
Bcell_Mature	0.283723	0.364071		Bcell_Mature	0.0212581	0.413602
Bcell_Naive	0.393162	0.364835		Bcell_Naive	NA	0.413879
DC_cDC1	0.871638	0.910261		DC_cDC1	0.685717	0.433081
DC_cDC2	0.911253	0.249473		DC_cDC2	0.869241	0.350072
DC_Mature_LAMP3hi	0.869079	0.159189		DC_Mature_LAMP3hi	0.471644	0.363793
DC_Plasmacytoid	0.645729	0.48445		DC_Plasmacytoid	0.775581	0.417856
EAC	0.37323	0.292168		EAC	0.637951	0.237958
ESCC	0.778305	0.375501		ESCC	0.730151	0.384885
Fibroblast_Papillary	0.755438	0.206529		Fibroblast_Papillary	0.848031	0.142034
Fibroblast_POSTNhi	0.926441	0.152062		Fibroblast_POSTNhi	0.919902	0.194533
Fibroblast_Reticular	0.990248	0.0269745		Fibroblast_Reticular	0.994562	0.0877059
Fibroblast_TAF	0.96179	0.717512		Fibroblast_TAF	0.959697	0.432892
Gastric	0.942967	0.169706		Gastric	0.799095	0.113014
LymphEndo	0.982165	0.0282748		LymphEndo	0.989847	0.0373658
Macrophage_DiffM1-like	0.91059	0.337201		Macrophage_DiffM1-like	0.599448	0.23995
Macrophage_M2-like	0.76642	0.313244		Macrophage_M2-like	0.619449	0.697524
Macrophage_TAM	0.982264	0.094043		Macrophage_TAM	0.960367	0.15507
Mast_cell	0.990927	0.152447		Mast_cell	0.984253	0.113094
Monocyte	0.754256	1.33283		Monocyte	0.500023	1.93535
Neuroendocrine	0.987237	0.0934169		Neuroendocrine	0.983998	0.0785825
Neutrophil	0.510117	2.86728		Neutrophil	0.271403	28.0195
NKcell	0.868026	0.100242		NKcell	0.907695	0.104692
Pericyte	0.996038	0.0354301		Pericyte	0.99421	0.100596
Plasma_cell_IgA	0.987253	0.0589691		Plasma_cell_IgA	0.941963	0.152915
Plasma_cell_IgG	0.953351	0.0739447		Plasma_cell_IgG	0.950931	0.135957
Plasma_cell_IgM	0.706793	0.151842		Plasma_cell_IgM	0.519658	0.218649
Plasma_cell_Prolif	0.465364	1.196		Plasma_cell_Prolif	0.629764	7.51267
SMC_NonVascular	0.928174	0.844217		SMC_NonVascular	0.836188	0.307877
SMC_Vascular	0.98985	0.201462		SMC_Vascular	0.963104	0.298463
Squamous	0.995285	0.0280732		Squamous	0.993761	0.0379613
Tcell_CD4_GenCirc	0.653178	0.7233		Tcell_CD4_GenCirc	0.341152	1.64747
Tcell_CD4_GenNonCirc	0.281357	1.78086		Tcell_CD4_GenNonCirc	0.224158	1.66972
Tcell_CD4_TFHX13	0.023505	0.214429		Tcell_CD4_TFHX13	-0.205299	0.225605
Tcell_CD4_TH17	0.117931	0.775494		Tcell_CD4_TH17	0.085864	2.20707
Tcell_CD4_Treg	0.349706	0.607523		Tcell_CD4_Treg	-0.0345083	0.544164
Tcell_CD8_NonTRM	0.52583	0.390949		Tcell_CD8_NonTRM	0.176078	0.580828
Tcell_CD8_TRM	0.1151	0.688912		Tcell_CD8_TRM	0.37172	0.44008
Tcell_Prolif	0.0981241	2.90633		Tcell_Prolif	0.181623	2.18314
VascEndo_Arterial	0.752674	0.14178		VascEndo_Arterial	0.0586261	0.322551
VascEndo_Capillary	0.15113	0.367248		VascEndo_Capillary	0.0910863	0.406879
VascEndo_PCV_Inflam	0.923535	0.259034		VascEndo_PCV_Inflam	0.827848	0.289989
VascEndo_PCV_NonInflam	0.0852632	0.389863		VascEndo_PCV_NonInflam	0.0908	0.378534
VascEndo_TAEC	0.967886	0.168828		VascEndo_TAEC	0.947187	0.140496
MuSiC accuracy against pseudobulk cell proportion:
	3000 most variable features				All Features
Cell Type	Spearman Correlation	NRMSE		Cell Type	Spearman Correlation	NRMSE
Barretts	0.782665	0.307975		Barretts	0.769996	0.51571
Bcell_GC	0.456917	0.654422		Bcell_GC	0.499505	0.578026
Bcell_Mature	0.416719	0.298131		Bcell_Mature	-0.0830606	0.384547
Bcell_Naive	0.543506	0.333839		Bcell_Naive	NA	0.430023
DC_cDC1	0.835701	1.55838		DC_cDC1	0.795539	0.782285
DC_cDC2	0.931634	0.221121		DC_cDC2	0.795813	0.354348
DC_Mature_LAMP3hi	0.844119	0.18456		DC_Mature_LAMP3hi	0.534521	0.412689
DC_Plasmacytoid	0.695566	0.222194		DC_Plasmacytoid	0.802911	0.177179
EAC	0.109072	0.34693		EAC	0.375293	0.281795
ESCC	0.777853	0.351759		ESCC	0.729214	0.360459
Fibroblast_Papillary	0.756892	0.201758		Fibroblast_Papillary	0.797	0.142231
Fibroblast_POSTNhi	0.919054	0.289867		Fibroblast_POSTNhi	0.930613	0.159505
Fibroblast_Reticular	0.960173	0.0881606		Fibroblast_Reticular	0.97752	0.0492078
Fibroblast_TAF	0.912539	0.471079		Fibroblast_TAF	0.911233	0.256375
Gastric	0.938943	0.232136		Gastric	0.793749	0.167148
LymphEndo	0.966918	0.120531		LymphEndo	0.961416	0.105817
Macrophage_DiffM1-like	0.868944	0.230315		Macrophage_DiffM1-like	0.503333	0.399781
Macrophage_M2-like	0.894407	0.147076		Macrophage_M2-like	0.698166	0.276645
Macrophage_TAM	0.892153	0.217047		Macrophage_TAM	0.854975	0.291847
Mast_cell	0.965781	0.195447		Mast_cell	0.977151	0.205047
Monocyte	0.761853	0.312243		Monocyte	0.58043	0.525108
Neuroendocrine	0.986623	0.224494		Neuroendocrine	0.98273	0.23441
Neutrophil	0.572029	0.293822		Neutrophil	0.355107	2.14019
NKcell	0.895109	0.265331		NKcell	0.913482	0.284224
Pericyte	0.984224	0.062883		Pericyte	0.972504	0.125733
Plasma_cell_IgA	0.957811	0.0798576		Plasma_cell_IgA	0.941025	0.130604
Plasma_cell_IgG	0.918915	0.176229		Plasma_cell_IgG	0.912294	0.124876
Plasma_cell_IgM	0.840013	0.105038		Plasma_cell_IgM	0.796473	0.155543
Plasma_cell_Prolif	0.458175	2.28499		Plasma_cell_Prolif	0.553767	13.2724
SMC_NonVascular	0.959013	0.573711		SMC_NonVascular	0.914728	0.176652
SMC_Vascular	0.969808	0.106605		SMC_Vascular	0.974895	0.181391
Squamous	0.99388	0.248236		Squamous	0.992094	0.268377
Tcell_CD4_GenCirc	0.55112	0.393534		Tcell_CD4_GenCirc	0.55324	0.350757
Tcell_CD4_GenNonCirc	0.311118	0.407166		Tcell_CD4_GenNonCirc	0.19736	0.507665
Tcell_CD4_TFHX13	0.204013	0.32462		Tcell_CD4_TFHX13	-0.11914	0.331413
Tcell_CD4_TH17	0.310847	0.42857		Tcell_CD4_TH17	0.384106	0.670246
Tcell_CD4_Treg	0.537956	0.413111		Tcell_CD4_Treg	0.143343	0.516742
Tcell_CD8_NonTRM	0.624081	0.432953		Tcell_CD8_NonTRM	0.327234	0.573276
Tcell_CD8_TRM	0.378498	0.428314		Tcell_CD8_TRM	0.529368	0.461768
Tcell_Prolif	-0.207272	3.4778		Tcell_Prolif	-0.134249	2.61348
VascEndo_Arterial	0.796251	0.182835		VascEndo_Arterial	-0.153365	0.378413
VascEndo_Capillary	0.284072	0.409722		VascEndo_Capillary	0.119478	0.451911
VascEndo_PCV_Inflam	0.898458	0.445719		VascEndo_PCV_Inflam	0.881768	0.473186
VascEndo_PCV_NonInflam	-0.0316692	0.403691		VascEndo_PCV_NonInflam	-0.0228925	0.397413
VascEndo_TAEC	0.845687	0.117142		VascEndo_TAEC	0.834599	0.10417

## Sheet: BayesPrism
BayesPrism accuracy against pseudobulk RNA proportion								Run times (mins):
	3000 most variable features				All Features			3000 most variable features	5.24
Cell Type	Spearman Correlation	NRMSE		Cell Type	Spearman Correlation	NRMSE		All features	80.16
Barretts	0.98908	0.121165		Barretts	0.988395	0.0723921
Bcell_GC	0.795287	0.220852		Bcell_GC	0.924885	0.556288
Bcell_Mature	0.824126	0.241864		Bcell_Mature	0.895484	0.112912
Bcell_Naive	0.882729	0.279784		Bcell_Naive	0.769555	0.266075
DC_cDC1	0.913886	0.342195		DC_cDC1	0.896558	0.494207
DC_cDC2	0.970595	0.120376		DC_cDC2	0.959527	0.110568
DC_Mature_LAMP3hi	0.866542	0.217971		DC_Mature_LAMP3hi	0.909531	0.173623
DC_Plasmacytoid	0.904444	0.192197		DC_Plasmacytoid	0.753878	0.247791
EAC	0.961744	0.204637		EAC	0.932021	0.117307
ESCC	0.965525	0.0515442		ESCC	0.971006	0.060488
Fibroblast_Papillary	0.988068	0.102664		Fibroblast_Papillary	0.98474	0.068154
Fibroblast_POSTNhi	0.975621	0.0871621		Fibroblast_POSTNhi	0.978973	0.187757
Fibroblast_Reticular	0.993202	0.281655		Fibroblast_Reticular	0.994773	0.0340004
Fibroblast_TAF	0.887975	0.120735		Fibroblast_TAF	0.892921	0.0927329
Gastric	0.794924	0.257624		Gastric	0.863407	0.32016
LymphEndo	0.960139	0.0559068		LymphEndo	0.983981	0.0290603
Macrophage_DiffM1-like	0.956573	0.524317		Macrophage_DiffM1-like	0.947076	0.101025
Macrophage_M2-like	0.833091	0.243828		Macrophage_M2-like	0.837546	0.189348
Macrophage_TAM	0.983914	0.143088		Macrophage_TAM	0.982812	0.150143
Mast_cell	0.965576	0.0836275		Mast_cell	0.987623	0.116141
Monocyte	0.865169	0.343945		Monocyte	0.834006	1.47689
Neuroendocrine	0.98048	0.323579		Neuroendocrine	0.977574	0.055797
Neutrophil	0.195206	1.58834		Neutrophil	0.593094	1.24321
NKcell	0.967432	0.210666		NKcell	0.979751	0.0539965
Pericyte	0.99278	0.0273565		Pericyte	0.996296	0.0694903
Plasma_cell_IgA	0.963736	0.257032		Plasma_cell_IgA	0.990834	0.145141
Plasma_cell_IgG	0.966244	0.0638077		Plasma_cell_IgG	0.965822	0.23922
Plasma_cell_IgM	0.68093	0.126468		Plasma_cell_IgM	0.644788	0.211605
Plasma_cell_Prolif	0.626556	2.73625		Plasma_cell_Prolif	0.661353	3.12482
SMC_NonVascular	0.918954	0.278641		SMC_NonVascular	0.90943	0.132039
SMC_Vascular	0.991327	0.271176		SMC_Vascular	0.99271	0.233154
Squamous	0.980079	0.198594		Squamous	0.981614	0.0626133
Tcell_CD4_GenCirc	0.393929	0.435748		Tcell_CD4_GenCirc	0.431153	0.273677
Tcell_CD4_GenNonCirc	0.306634	0.386197		Tcell_CD4_GenNonCirc	0.259822	1.09347
Tcell_CD4_TFHX13	0.519096	0.1766		Tcell_CD4_TFHX13	0.524054	0.131048
Tcell_CD4_TH17	0.501571	0.425917		Tcell_CD4_TH17	0.473113	1.25106
Tcell_CD4_Treg	0.857103	0.415743		Tcell_CD4_Treg	0.845218	0.275383
Tcell_CD8_NonTRM	0.0573605	0.420517		Tcell_CD8_NonTRM	0.456165	0.267815
Tcell_CD8_TRM	0.503657	0.359024		Tcell_CD8_TRM	0.750938	0.599026
Tcell_Prolif	0.513423	0.246309		Tcell_Prolif	0.54957	0.404463
VascEndo_Arterial	0.901571	0.07537		VascEndo_Arterial	0.782443	0.111125
VascEndo_Capillary	0.906681	0.0661103		VascEndo_Capillary	0.851969	0.181284
VascEndo_PCV_Inflam	0.95	0.058536		VascEndo_PCV_Inflam	0.966737	0.0532759
VascEndo_PCV_NonInflam	0.458207	0.283156		VascEndo_PCV_NonInflam	0.406273	0.213854
VascEndo_TAEC	0.957595	0.126246		VascEndo_TAEC	0.980708	0.133809
BayesPrism accuracy against pseudobulk cell proportion:
	3000 most variable features				All Features
Cell Type	Spearman Correlation	NRMSE		Cell Type	Spearman Correlation	NRMSE
Barretts	0.983717	0.573609		Barretts	0.984662	0.31379
Bcell_GC	0.734586	0.266646		Bcell_GC	0.862964	0.207518
Bcell_Mature	0.779227	0.334056		Bcell_Mature	0.901017	0.266643
Bcell_Naive	0.888778	0.391781		Bcell_Naive	0.862917	0.382862
DC_cDC1	0.797235	0.736662		DC_cDC1	0.871575	0.943128
DC_cDC2	0.89774	0.222798		DC_cDC2	0.911832	0.166768
DC_Mature_LAMP3hi	0.825594	0.275427		DC_Mature_LAMP3hi	0.885023	0.228572
DC_Plasmacytoid	0.894911	0.306876		DC_Plasmacytoid	0.770326	0.327354
EAC	0.947187	0.105865		EAC	0.982044	0.2506
ESCC	0.968904	0.0650859		ESCC	0.974597	0.0607341
Fibroblast_Papillary	0.939662	0.131468		Fibroblast_Papillary	0.936357	0.0727917
Fibroblast_POSTNhi	0.960794	0.214105		Fibroblast_POSTNhi	0.971015	0.156877
Fibroblast_Reticular	0.965541	0.387967		Fibroblast_Reticular	0.972644	0.0929829
Fibroblast_TAF	0.871214	0.10409		Fibroblast_TAF	0.881505	0.111118
Gastric	0.785362	0.256739		Gastric	0.855313	0.327613
LymphEndo	0.918153	0.117719		LymphEndo	0.963623	0.127445
Macrophage_DiffM1-like	0.919852	0.136173		Macrophage_DiffM1-like	0.915162	0.32375
Macrophage_M2-like	0.693195	0.386152		Macrophage_M2-like	0.71852	0.347616
Macrophage_TAM	0.894597	0.276674		Macrophage_TAM	0.901421	0.273477
Mast_cell	0.90496	0.257121		Mast_cell	0.959089	0.205115
Monocyte	0.821038	0.272264		Monocyte	0.87415	0.308972
Neuroendocrine	0.977049	0.106145		Neuroendocrine	0.977816	0.288592
Neutrophil	0.116622	0.374116		Neutrophil	0.523286	0.361079
NKcell	0.934369	0.327412		NKcell	0.959479	0.258437
Pericyte	0.968097	0.0496122		Pericyte	0.975082	0.0441138
Plasma_cell_IgA	0.901287	0.415875		Plasma_cell_IgA	0.95593	0.119058
Plasma_cell_IgG	0.902342	0.227113		Plasma_cell_IgG	0.929347	0.208099
Plasma_cell_IgM	0.781939	0.224724		Plasma_cell_IgM	0.833333	0.145342
Plasma_cell_Prolif	0.603678	5.0184		Plasma_cell_Prolif	0.621294	5.70388
SMC_NonVascular	0.948029	0.171446		SMC_NonVascular	0.937414	0.16609
SMC_Vascular	0.970956	0.158709		SMC_Vascular	0.978598	0.12586
Squamous	0.978165	0.512463		Squamous	0.979913	0.129272
Tcell_CD4_GenCirc	0.530333	0.464745		Tcell_CD4_GenCirc	0.608814	0.345331
Tcell_CD4_GenNonCirc	0.126489	0.51059		Tcell_CD4_GenNonCirc	0.515987	0.259195
Tcell_CD4_TFHX13	0.52646	0.312859		Tcell_CD4_TFHX13	0.572604	0.242465
Tcell_CD4_TH17	0.371641	0.484688		Tcell_CD4_TH17	0.201139	0.304003
Tcell_CD4_Treg	0.70504	0.545785		Tcell_CD4_Treg	0.734294	0.394317
Tcell_CD8_NonTRM	0.0567745	0.513745		Tcell_CD8_NonTRM	0.363854	0.462265
Tcell_CD8_TRM	0.419433	0.436667		Tcell_CD8_TRM	0.727754	0.303361
Tcell_Prolif	0.445959	0.337558		Tcell_Prolif	0.343474	0.530868
VascEndo_Arterial	0.781556	0.128346		VascEndo_Arterial	0.863566	0.102749
VascEndo_Capillary	0.797726	0.230447		VascEndo_Capillary	0.698312	0.176319
VascEndo_PCV_Inflam	0.801024	0.122291		VascEndo_PCV_Inflam	0.892504	0.0945476
VascEndo_PCV_NonInflam	0.230147	0.336097		VascEndo_PCV_NonInflam	0.23909	0.252989
VascEndo_TAEC	0.804735	0.201109		VascEndo_TAEC	0.954337	0.0596749
