# Supplementary material for: Tumor monocyte content predicts immunochemotherapy outcomes in esophageal adenocarcinoma
Source: Cancer Cell. 2023 Jul 10;41(7):1222–1241.e7. doi: 10.1016/j.ccell.2023.06.006 (PMC11913779; doi:10.1016/j.ccell.2023.06.006)
Supplement: Table S5. LUD2015-005 deconvolution results and statistics, related to Figures 4 and 6 — Sheet 1: The proportion of each of the 45 major cell types estimated by BayesPrism were used in Cox regressions with overall survival (OS). Results of each cell-type regression are provided from the PreTx timepoint. Sheet 2: ICI-4W cell composition of patients with TMC-high and TMC-low PreTx phenotypes. Patients were split into tumor monocyte content (TMC)-high and TMC-low based on the PreTx median of the subgroup of EAC patients with available PreTx and ICI-4W biopsies (n = 28). The value at ICI-4W for each cell type was compared between PreTx monocyte-high and PreTx monocyte-low patients. p values were calculated using a Mann-Whitney U-test. No significant results were found following FDR adjustment (FDR<0.1). Sheet 3: Full BayesPrism deconvolution output for all LUD2015-005 inoperable EAC biopsies (3000 gene reference matrix). Deconvolution results are reported as the proportion of RNA (out of 1) contributed by each cell type. [file mmc4.xlsx]

## Sheet: Decon_OS_Bsl_pvals
Cell Type	HR	p.value	FDR
Monocyte	0.38 (0.22-0.67)	0.000821563	0.0369703
Macrophage_DiffM1-like	0.62 (0.38-1)	0.052239	0.786089
Neutrophil	0.66 (0.42-1.03)	0.0690286	0.786089
Tcell_CD4_Treg	0.65 (0.41-1.04)	0.0698746	0.786089
Plasma_cell_IgA	1.42 (0.87-2.33)	0.161729	0.848059
SMC_Vascular	1.31 (0.87-1.99)	0.199612	0.848059
Tcell_CD4_TFHX13	0.75 (0.48-1.18)	0.215246	0.848059
Pericyte	0.78 (0.51-1.19)	0.248829	0.848059
Plasma_cell_IgM	1.25 (0.82-1.9)	0.302975	0.848059
DC_Mature_LAMP3hi	0.81 (0.51-1.27)	0.349095	0.848059
Tcell_CD8_TRM	0.8 (0.49-1.29)	0.355774	0.848059
DC_Plasmacytoid	0.83 (0.56-1.24)	0.370609	0.848059
VascEndo_PCV_NonInflam	1.24 (0.76-2.02)	0.380619	0.848059
Tcell_Prolif	0.82 (0.52-1.29)	0.390463	0.848059
Barretts	1.2 (0.79-1.83)	0.394181	0.848059
Neuroendocrine	1.2 (0.78-1.84)	0.408063	0.848059
Mast_cell	1.22 (0.76-1.96)	0.408543	0.848059
Plasma_cell_IgG	1.2 (0.78-1.84)	0.412721	0.848059
VascEndo_PCV_Inflam	1.17 (0.79-1.71)	0.433431	0.848059
Gastric	1.15 (0.81-1.63)	0.448028	0.848059
Bcell_Naive	1.16 (0.78-1.73)	0.4584	0.848059
VascEndo_TAEC	0.84 (0.54-1.33)	0.466992	0.848059
Tcell_CD4_TH17	0.81 (0.46-1.43)	0.467102	0.848059
Macrophage_M2-like	1.17 (0.77-1.77)	0.468432	0.848059
Macrophage_TAM	1.18 (0.74-1.88)	0.489619	0.848059
Fibroblast_Papillary	0.87 (0.58-1.31)	0.496208	0.848059
VascEndo_Capillary	1.14 (0.78-1.66)	0.508836	0.848059
Bcell_GC	0.86 (0.54-1.38)	0.539501	0.867055
Tcell_CD8_NonTRM	0.87 (0.54-1.4)	0.563963	0.875115
Fibroblast_Reticular	1.11 (0.76-1.64)	0.58919	0.882557
Plasma_cell_Prolif	1.12 (0.72-1.74)	0.607984	0.882557
SMC_NonVascular	1.09 (0.73-1.64)	0.666153	0.933446
Tcell_CD4_GenNonCirc	0.92 (0.6-1.39)	0.684527	0.933446
Fibroblast_POSTNhi	1.08 (0.7-1.67)	0.730348	0.939505
DC_cDC2	0.93 (0.59-1.44)	0.733926	0.939505
Bcell_Mature	0.94 (0.62-1.44)	0.779791	0.939505
VascEndo_Arterial	0.94 (0.62-1.44)	0.790756	0.939505
Squamous	1.06 (0.68-1.63)	0.806817	0.939505
DC_cDC1	0.95 (0.62-1.47)	0.83382	0.939505
EAC	0.96 (0.63-1.46)	0.850145	0.939505
ESCC	0.96 (0.64-1.44)	0.857814	0.939505
Fibroblast_TAF	1.03 (0.68-1.58)	0.876872	0.939505
LymphEndo	0.98 (0.66-1.45)	0.915635	0.945694
Tcell_CD4_GenCirc	0.98 (0.62-1.55)	0.924679	0.945694
NKcell	1 (0.66-1.54)	0.98277	0.98277

## Sheet: Decon_ICI-4W_by_TMCPreTx_Group
Cell Type	p.value	FDR	Median_ICI-4W_proportion_PreTxTMC_high	Median_ICI-4W_proportion_PreTxTMC_low
LymphEndo	0.0273955	0.525675	8.32907e-06	1.24028e-06
Tcell_CD8_NonTRM	0.0310252	0.525675	4.11982e-06	1.35537e-06
DC_Mature_LAMP3hi	0.035045	0.525675	0.00021154	7.01787e-06
Plasma_cell_Prolif	0.0556167	0.574977	7.33207e-05	2.2914e-06
VascEndo_PCV_NonInflam	0.0766636	0.574977	1.14632e-05	4.51224e-06
DC_cDC1	0.0766636	0.574977	6.0097e-06	2.33678e-06
Tcell_CD4_TH17	0.0938681	0.582315	4.01065e-06	1.87519e-06
Tcell_CD4_GenCirc	0.103523	0.582315	4.45048e-06	2.28838e-06
ESCC	0.137068	0.659794	0.00840462	0.0459945
Fibroblast_Papillary	0.193579	0.659794	0.000115877	6.48295e-06
Macrophage_DiffM1	0.193579	0.659794	0.00109273	6.02815e-06
VascEndo_TAEC	0.24563	0.659794	0.0379719	0.0251296
DC_cDC2	0.24563	0.659794	0.000622807	0.000133343
Monocyte	0.24563	0.659794	0.00082779	1.34095e-05
Pericyte	0.26491	0.659794	0.0188345	0.0102608
Bcell_Mature	0.285176	0.659794	7.7328e-06	2.41062e-06
Tcell_CD4_Treg	0.285176	0.659794	0.000178787	3.06609e-06
Tcell_Prolif	0.328667	0.659794	7.44453e-06	4.7565e-06
Barretts	0.35189	0.659794	0.00173241	0.00781557
Gastric	0.35189	0.659794	9.42742e-07	5.08373e-07
Neuroendocrine	0.35189	0.659794	4.93532e-06	9.64094e-07
Bcell_Naive	0.35189	0.659794	6.426e-06	2.60264e-06
Bcell_GC	0.35189	0.659794	4.19972e-06	2.22407e-06
Tcell_CD4_GenNonCirc	0.35189	0.659794	4.88495e-06	3.01178e-06
Tcell_CD4_TFHX13	0.376095	0.663186	1.97502e-06	1.47736e-06
Macrophage_TAM	0.401263	0.663186	0.00218451	0.00450602
Squamous	0.427387	0.663186	0.0609803	0.220198
Fibroblast_TAF	0.427387	0.663186	0.0302508	0.0184746
Macrophage_M2	0.427387	0.663186	0.00198018	0.000741495
Plasma_cell_IgG	0.454438	0.681657	0.00599233	0.000661944
Neutrophil	0.482401	0.700259	7.70544e-06	1.07102e-06
Plasma_cell_IgM	0.511239	0.718929	8.52801e-06	0.00013717
Fibroblast_Reticular	0.634669	0.816003	4.47365e-06	3.06568e-06
Fibroblast_POSTNhi	0.634669	0.816003	0.000519383	0.000763769
DC_Plasmacytoid	0.634669	0.816003	2.55219e-05	1.44433e-05
Plasma_cell_IgA	0.700611	0.875763	0.001999	0.00131642
SMC_Vascular	0.803613	0.904064	2.19023e-06	1.67521e-05
Mast_cell	0.803613	0.904064	0.000471436	0.000479056
NKcell	0.803613	0.904064	3.76125e-06	8.05446e-06
Tcell_CD8_TRM	0.803613	0.904064	3.1628e-06	2.21686e-06
EAC	0.874287	0.959583	0.2984	0.356283
VascEndo_PCV_Inflam	0.945946	1	4.61116e-06	4.89101e-06
SMC_NonVascular	0.981969	1	4.77645e-05	9.82884e-05
VascEndo_Capillary	0.981969	1	0.000816513	0.00147529
VascEndo_Arterial	1	1	6.35295e-06	5.16577e-06

## Sheet: LUD2015-005_Decon_Output
sample	EAC	Tcell_CD4_GenNonCirc	Tcell_CD4_Treg	VascEndo_TAEC	ESCC	Pericyte	Plasma_cell_IgG	SMC_Vascular	NKcell	DC_Mature_LAMP3hi	VascEndo_PCV_NonInflam	Tcell_CD4_GenCirc	VascEndo_Capillary	DC_cDC2	Tcell_CD8_TRM	Tcell_CD4_TH17	VascEndo_Arterial	Fibroblast_TAF	Fibroblast_Papillary	Macrophage_TAM	Monocyte	Fibroblast_Reticular	Neuroendocrine	Fibroblast_POSTNhi	Mast_cell	Plasma_cell_IgA	SMC_NonVascular	Bcell_Mature	Tcell_CD8_NonTRM	Barretts	Tcell_CD4_TFHX13	Plasma_cell_IgM	Bcell_Naive	Gastric	LymphEndo	Tcell_Prolif	Plasma_cell_Prolif	DC_Plasmacytoid	Macrophage_DiffM1-like	Squamous	Bcell_GC	Macrophage_M2-like	DC_cDC1	VascEndo_PCV_Inflam	Neutrophil	patient	timepoint	tissue
EAC-ACMO_ICI-4W_Tumor	0.0778206	3.59979e-06	0.000636198	0.0185322	0.159832	0.00701489	0.00772224	6.54905e-07	3.88176e-05	0.000266584	2.67169e-06	1.15959e-05	0.000167734	0.000954675	0.000105448	8.00351e-06	1.86751e-06	0.012673	1.30552e-06	0.00155761	4.12232e-06	2.11921e-06	3.4514e-07	1.87658e-06	0.000491968	0.0024586	4.19906e-07	9.08654e-06	4.76389e-05	8.72173e-07	1.46183e-06	8.70024e-05	2.37628e-06	1.87005e-07	7.8642e-06	0.000779505	2.16901e-06	0.000267435	0.0025328	0.704721	2.82608e-06	0.00100485	1.94295e-05	5.65416e-06	0.000196851	EAC-ACMO	ICI-4W	Tumor
EAC-ACMO_PostTx_Tumor	0.00538753	2.75084e-05	9.86193e-07	0.00252027	0.00631826	0.000103276	1.23916e-07	6.59844e-07	5.74144e-06	5.52171e-07	8.4921e-07	1.08291e-06	0.000355458	0.0019073	7.37336e-07	1.508e-05	8.87954e-07	5.80659e-07	4.98098e-07	2.34791e-06	3.63183e-06	3.91926e-07	1.51064e-07	0.000261817	0.000189155	7.36227e-08	1.21979e-05	7.46476e-07	8.34293e-06	1.54299e-07	2.93077e-07	7.09273e-08	2.35306e-06	9.45237e-08	2.63316e-07	2.83954e-07	1.12646e-07	3.35032e-05	6.78653e-07	0.982815	1.26993e-06	1.28092e-05	6.81456e-06	3.49118e-07	1.50895e-07	EAC-ACMO	PostTx	Tumor
EAC-ACMO_PreTx_Tumor	0.870178	0.000473574	6.56954e-06	0.0319319	0.000263347	0.0243566	0.00434402	1.31136e-05	2.81727e-06	0.000868329	1.92007e-06	7.11205e-05	3.68721e-06	0.00186387	2.0771e-06	8.5017e-06	1.85925e-05	0.0391752	0.00102147	0.000495581	0.000958877	2.91737e-06	5.29376e-06	6.09054e-06	0.00068553	0.00436365	8.17544e-06	5.78667e-05	2.45863e-06	0.00143671	2.07054e-06	0.000261158	8.42515e-06	1.09771e-06	1.88497e-06	0.000936065	1.26252e-05	1.50425e-05	0.00762397	0.000570814	3.31864e-05	0.000332109	0.000208814	2.96681e-06	0.00736159	EAC-ACMO	PreTx	Tumor
EAC-AKEG_PreTx_Tumor	0.734077	0.0001032	1.27489e-06	0.0364607	1.32726e-06	0.0254887	0.00412169	1.15634e-05	1.01451e-06	1.65022e-06	1.64583e-06	2.3997e-06	2.25818e-06	8.78437e-06	5.57715e-07	1.05166e-06	4.6128e-06	0.0284548	4.32455e-06	0.010728	7.01929e-06	1.50197e-06	0.000400214	0.00354441	0.000822503	0.00648243	0.00113825	2.89149e-06	7.43963e-07	0.138371	7.32837e-07	0.000563615	5.98404e-06	0.00114093	1.74402e-06	0.00601801	4.7454e-06	1.29837e-05	7.91049e-06	3.37813e-05	3.59225e-06	0.00195288	2.47769e-06	1.62375e-06	1.31884e-06	EAC-AKEG	PreTx	Tumor
EAC-ANEB_ICI-4W_Tumor	0.483511	0.000288826	1.56842e-05	0.0270762	0.0416955	0.0165209	0.105254	0.000842056	0.00130184	0.000132502	5.5778e-06	4.37884e-05	0.00393884	0.00227899	8.22092e-07	2.7737e-06	5.48094e-06	0.0471929	0.00828958	0.00542704	3.47978e-06	1.84764e-06	2.19986e-06	0.00586715	0.00142703	0.0421402	0.00086164	0.000994329	1.34156e-06	0.0132919	1.89087e-06	0.00549246	2.64219e-06	1.55021e-06	1.08132e-05	1.17047e-06	2.37285e-06	2.2648e-05	2.85456e-06	0.176048	2.81797e-06	0.00948343	0.000491844	1.93019e-05	7.17298e-07	EAC-ANEB	ICI-4W	Tumor
EAC-ANEB_PostTx_Tumor	0.0325861	1.70727e-06	1.41306e-06	0.0119349	0.0458451	0.00599231	0.00505633	0.000265237	1.13013e-06	0.000144698	0.000714374	1.02075e-06	0.00434413	0.000970388	4.75185e-06	2.15055e-06	2.34563e-06	0.0103642	0.00273834	4.17863e-05	1.91684e-06	0.00101864	1.7076e-07	0.000216325	0.000416107	0.00161824	0.00528559	3.09368e-06	6.78081e-07	2.36506e-07	3.8543e-05	0.000204692	0.00018376	1.24763e-07	2.75097e-05	8.99568e-07	1.55425e-06	0.000104544	8.10798e-07	0.86829	4.47685e-06	0.00156688	1.78479e-06	8.61008e-07	2.27436e-07	EAC-ANEB	PostTx	Tumor
EAC-ANEB_PreTx_Tumor	0.752114	3.26647e-06	1.07635e-05	0.0402763	0.0012895	0.0269145	0.0403219	0.001131	6.19227e-06	1.25977e-05	4.61571e-06	0.000866386	0.00379675	0.00176445	1.73133e-06	3.16395e-06	0.00568054	0.0788849	8.91471e-06	0.00742237	3.62237e-06	2.12348e-05	2.41608e-06	0.00848136	0.00183352	0.00904369	0.0024535	0.00100703	4.43983e-06	0.00487652	2.43728e-06	0.000420198	2.41113e-05	4.91325e-06	3.58929e-06	2.6253e-06	0.00370541	8.67003e-06	2.61693e-06	0.000181493	2.64842e-06	0.00691052	0.000486055	2.40057e-06	8.01407e-07	EAC-ANEB	PreTx	Tumor
EAC-BFIE_ICI-4W_Tumor	0.115683	0.00100677	8.98538e-06	0.00892252	1.95488e-06	0.0027094	0.00344173	0.00132673	0.000319953	0.000203446	0.00128932	2.28236e-06	0.00648421	0.000290938	0.000396196	3.0451e-06	7.58991e-06	0.000385726	0.00766853	3.74269e-05	7.79302e-06	0.000775304	0.00304556	0.0120131	0.000555916	0.0247202	0.00637843	2.77453e-06	4.53686e-06	0.612116	0.00052727	0.00301043	0.00063256	0.150691	0.000388962	0.00165587	0.00430363	0.00134188	6.5241e-05	1.58411e-05	0.0242663	0.00328332	4.74279e-06	2.29333e-06	9.58979e-07	EAC-BFIE	ICI-4W	Tumor
EAC-BFIE_PreTx_Tumor	0.872997	0.00048335	0.000197935	0.0358588	2.0634e-06	0.00653724	0.00287142	2.20254e-06	1.84245e-06	0.000134538	9.42928e-07	5.35966e-06	1.664e-06	0.00101814	3.49359e-06	3.39603e-06	0.00549798	0.0318448	5.5406e-06	0.00344306	0.00123735	2.42806e-06	1.4928e-06	0.00445185	6.59245e-07	0.0252093	1.93904e-06	4.34987e-06	2.1248e-06	0.00103983	1.84212e-06	0.000394045	0.000227942	4.23957e-07	6.17762e-07	1.51211e-06	0.000183439	0.00158508	7.73194e-05	5.17849e-05	1.2101e-05	0.00400625	3.40281e-06	1.43004e-06	0.000590473	EAC-BFIE	PreTx	Tumor
EAC-BLFL_ICI-4W_Tumor	0.742959	0.000756901	4.25689e-06	0.038647	0.000114728	0.0183955	0.00142592	2.27095e-05	2.64739e-06	2.95406e-05	0.000924488	4.0786e-06	0.007799	0.00145693	3.12222e-06	4.29554e-06	0.000388819	0.0259693	1.02689e-05	0.00880257	4.81881e-06	4.45426e-06	6.77536e-06	0.00710491	0.000495075	0.00411669	0.00376051	0.00134926	2.01035e-06	0.119879	2.48821e-06	4.41514e-06	2.22052e-06	0.0113407	5.48337e-06	2.68195e-06	8.00235e-05	4.60551e-06	4.79268e-06	9.55332e-07	3.26249e-06	0.00295825	0.00114152	3.56815e-06	1.2792e-06	EAC-BLFL	ICI-4W	Tumor
EAC-BLFL_PreTx_Tumor	0.544376	0.000251944	4.8297e-06	0.0886392	2.91358e-05	0.0751356	0.00109024	7.19253e-06	3.79114e-06	0.000154191	2.01013e-06	2.72703e-05	3.69899e-06	0.00176359	2.22577e-06	3.02988e-06	6.77659e-06	0.0225295	2.95939e-06	0.00118895	0.000603006	4.76397e-06	1.43696e-06	0.00749867	0.000872719	0.00957423	1.14924e-05	2.30665e-05	1.35916e-06	0.2373	1.41e-06	0.000259404	9.80561e-06	1.44088e-06	1.26457e-06	3.04634e-06	0.000787099	2.42972e-05	0.00313825	1.65264e-05	3.78767e-06	0.00365322	1.01482e-05	3.03876e-06	0.000974313	EAC-BLFL	PreTx	Tumor
EAC-BLMO_ICI-4W_Tumor	0.0167837	7.60262e-07	6.70114e-07	0.00471052	0.0189153	0.00109669	0.000278881	2.07891e-06	1.82344e-06	0.000211499	6.69767e-06	1.25905e-06	0.00146529	0.0032466	1.85476e-06	2.31933e-06	7.62282e-07	0.001734	1.64374e-06	0.000509434	1.28852e-06	3.17205e-07	1.46599e-07	0.000581562	2.91777e-05	5.09146e-05	6.83588e-05	6.29802e-07	0.00108589	2.5314e-07	3.82845e-07	1.99405e-07	4.39175e-07	9.30382e-08	4.25114e-07	0.00118101	8.8537e-07	0.000168979	2.16886e-06	0.946411	5.20284e-07	0.00136312	2.75759e-06	7.679e-05	4.54971e-07	EAC-BLMO	ICI-4W	Tumor
EAC-BLMO_PostTx_Tumor	0.0160547	4.35995e-07	4.64308e-07	0.00162369	0.00509409	0.000705541	1.11124e-05	1.60253e-06	4.50392e-07	4.52173e-07	0.000175483	1.22405e-06	0.00169296	0.00229502	5.48265e-07	1.46577e-05	9.05756e-07	0.000802519	0.000264683	6.92994e-07	4.60482e-07	6.60014e-07	1.46251e-05	0.000400373	0.000276936	7.23569e-05	0.00012758	3.94777e-06	0.000181752	3.97976e-07	3.86555e-07	2.22954e-05	8.42128e-07	9.03749e-08	1.32894e-06	3.41207e-07	5.0847e-07	4.43129e-06	4.42403e-07	0.969477	1.06157e-06	0.00020668	0.000463588	7.55792e-07	2.11635e-07	EAC-BLMO	PostTx	Tumor
EAC-BLMO_PreTx_Tumor	0.528996	0.000280198	4.61174e-06	0.051133	0.00147924	0.0436364	1.0472e-06	5.34449e-05	1.21929e-06	0.00204867	1.27259e-06	0.00359935	1.75981e-06	5.5263e-06	1.2586e-06	3.85601e-06	3.36514e-06	0.206281	0.0072228	1.73009e-05	0.00763146	1.20624e-06	7.32906e-07	1.44314e-05	0.00048316	6.94132e-05	0.00541729	2.17626e-06	4.55863e-06	8.87252e-07	1.17591e-06	7.42378e-07	1.17051e-06	3.73874e-07	1.20859e-06	0.000527982	3.57419e-06	0.000432082	0.0419343	0.000132913	4.52933e-06	0.00619675	1.7823e-06	1.82155e-06	0.0923631	EAC-BLMO	PreTx	Tumor
EAC-CAMB_ICI-4W_Tumor	0.689366	3.10164e-06	0.000648453	0.0345845	0.00097665	0.0120667	0.0636323	0.000598364	0.000346699	0.00353409	1.63626e-06	1.63125e-06	5.61153e-06	1.44397e-06	0.00111188	1.34016e-05	0.0025135	0.041259	2.68636e-06	0.0545255	1.93895e-06	7.89929e-05	0.0162738	0.00367831	0.000671607	0.00468795	0.000221035	2.02236e-06	2.4323e-06	3.95265e-06	0.001661	0.00785984	6.24393e-05	0.0067692	0.00035811	1.75376e-06	2.20995e-06	6.23863e-06	0.0135167	0.000303479	9.24863e-05	1.34072e-06	1.20097e-06	0.0350159	0.00353344	EAC-CAMB	ICI-4W	Tumor
EAC-CAMB_PreTx_Tumor	0.789035	2.62336e-06	2.40842e-06	0.0563838	0.000109245	0.0111506	0.00361294	3.24864e-06	9.92762e-06	0.000980622	1.53885e-06	1.36212e-06	1.94802e-06	2.59311e-06	2.04788e-06	1.76519e-06	1.4722e-05	0.000920118	1.01482e-06	0.00325291	3.44498e-06	9.5975e-06	0.0363214	0.080978	1.97554e-06	9.2908e-06	1.05989e-06	2.1172e-06	1.47628e-06	0.00275181	6.05453e-06	0.000127889	1.18678e-05	0.000155151	2.1406e-06	1.27953e-06	2.96955e-06	0.000110675	0.00846643	8.52774e-05	6.85688e-06	4.40264e-05	2.05428e-06	0.0039344	0.00147284	EAC-CAMB	PreTx	Tumor
EAC-CBOK_ICI-4W_Tumor	0.331038	0.000271554	0.000178108	0.0484409	0.0384159	0.0255765	0.011089	0.000533214	4.2721e-05	0.000405512	0.000340825	0.000282128	0.00371381	0.00304017	0.000109192	8.12521e-06	1.4627e-05	0.031137	0.00676427	0.0101917	0.00148704	0.00033603	0.000200589	0.000693382	0.000756108	0.0168119	2.71703e-05	0.000311777	0.000698803	0.00436196	1.02814e-05	5.79319e-07	2.03502e-06	0.0086418	8.79394e-06	1.06929e-05	0.0162555	2.45388e-06	0.00311327	0.424104	3.70989e-06	1.10052e-05	0.0101462	3.56451e-06	0.000407823	EAC-CBOK	ICI-4W	Tumor
EAC-CBOK_PreTx_Tumor	0.499868	0.000160569	1.7311e-06	0.0480505	0.00120539	0.0289546	0.047638	6.75197e-06	0.00019758	0.000309113	7.47375e-06	3.27334e-06	6.31741e-06	0.00465105	1.1122e-06	1.60923e-06	1.30426e-05	0.0612324	7.28493e-06	0.00936263	0.0001235	1.52604e-05	0.00115041	2.29291e-05	0.000959283	0.108257	4.71143e-06	0.000811586	1.78056e-06	0.0679392	1.90004e-06	6.89752e-07	2.83494e-06	1.45208e-06	1.93925e-06	1.91126e-06	0.0771845	3.43123e-06	1.27824e-05	0.0276817	2.70684e-06	2.8392e-06	0.014124	8.78844e-06	4.13225e-06	EAC-CBOK	PreTx	Tumor
EAC-DOEN_ICI-4W_Tumor	0.296882	2.4537e-06	2.13912e-06	0.0457295	0.300991	0.0958123	0.000525191	1.07315e-06	1.19583e-06	3.67585e-06	1.58139e-06	2.02864e-06	1.84805e-06	4.69502e-06	1.36996e-06	1.50346e-06	2.54592e-06	0.123066	9.51985e-06	0.0219898	0.000111386	3.04109e-06	6.16214e-07	2.9852e-06	2.65759e-05	6.27114e-05	1.61678e-06	2.1492e-06	2.15577e-06	0.000407747	1.13097e-06	6.94764e-07	1.60425e-06	5.30934e-07	7.73193e-07	0.00393319	1.07409e-05	0.000151174	3.2659e-06	0.110233	4.41482e-06	2.8969e-06	3.21829e-06	9.71147e-07	4.92336e-07	EAC-DOEN	ICI-4W	Tumor
EAC-DOEN_PostTx_Tumor	0.430578	4.28713e-06	1.70243e-06	0.0704387	0.212467	0.0789113	0.00158577	3.23515e-06	1.31367e-06	1.88443e-06	3.87417e-06	4.23984e-06	2.5946e-06	2.63707e-06	1.40129e-06	1.39193e-06	4.38309e-06	0.0771796	0.000685807	0.0243698	1.74075e-06	3.96967e-05	5.80107e-07	2.47558e-05	1.66956e-06	0.00089667	0.000202977	1.44305e-06	1.83853e-06	0.0718623	1.82027e-06	9.64061e-07	1.16933e-06	4.2372e-07	1.15808e-06	2.58697e-06	0.00143924	5.73616e-06	2.04653e-06	0.0292428	1.22589e-06	1.3683e-05	1.83203e-06	1.6069e-06	7.44334e-07	EAC-DOEN	PostTx	Tumor
EAC-DOEN_PreTx_Tumor	0.522038	0.000246443	6.87271e-06	0.0395721	0.227889	0.0477548	0.00654101	1.2311e-06	1.71122e-06	1.32051e-05	2.43911e-06	3.07324e-05	2.08367e-06	4.14798e-06	1.17279e-06	1.89696e-06	7.07101e-06	0.0360692	3.99248e-06	0.0296365	7.92449e-06	0.000291743	7.80152e-07	1.91451e-06	0.000259154	0.000734262	1.20919e-06	1.76017e-06	1.68826e-06	0.0159185	1.90352e-06	8.99371e-07	1.77717e-06	4.89447e-07	1.40258e-06	7.86379e-06	0.00047408	1.28763e-05	1.13031e-05	0.0687533	3.29181e-06	0.0036828	2.83556e-06	1.32802e-06	1.7198e-06	EAC-DOEN	PreTx	Tumor
EAC-ECJA_ICI-4W_Tumor	0.354378	1.19793e-06	3.61492e-06	0.00796161	0.0359488	0.00573278	0.00033068	9.06657e-07	1.51899e-05	0.000135023	8.68219e-06	2.21884e-06	0.00273801	1.10953e-05	9.72785e-07	1.43555e-06	1.16733e-05	0.00056226	1.03527e-06	0.00358501	9.9198e-06	5.24547e-06	6.26547e-07	6.7408e-06	0.000105242	0.000494751	4.99239e-07	1.56251e-06	9.25742e-07	0.00827486	1.87862e-06	7.98243e-07	6.94356e-06	2.25049e-07	1.32296e-05	6.48505e-07	9.26959e-07	4.69213e-06	0.000427736	0.576303	1.10839e-06	0.00282104	7.14892e-07	8.54577e-05	1.54966e-06	EAC-ECJA	ICI-4W	Tumor
EAC-ECJA_PreTx_Tumor	0.179503	6.21187e-07	5.89789e-06	0.0123272	0.146918	0.00917931	0.000468726	9.90691e-07	5.45691e-07	2.43183e-06	8.44468e-07	0.000158	0.00204015	5.22795e-07	3.31768e-07	7.7947e-07	3.567e-06	0.00511803	7.07061e-07	4.7904e-06	1.03379e-06	3.46566e-05	2.4886e-07	1.00822e-06	6.0658e-05	0.00058978	4.4567e-07	5.02232e-07	9.96634e-07	1.05764e-06	4.79061e-07	6.64338e-07	4.72219e-07	1.58162e-07	1.23318e-06	4.26848e-07	0.000109983	1.08794e-06	0.000890144	0.640011	4.80752e-07	0.00245736	3.00546e-07	5.08544e-06	9.60513e-05	EAC-ECJA	PreTx	Tumor
EAC-FFJF_PreTx_Tumor	0.00718556	5.34687e-07	2.07075e-07	0.00192095	0.000122234	0.000762825	1.58711e-05	6.53123e-05	1.10769e-05	3.17523e-07	0.000572059	3.78854e-07	0.00238772	0.000746268	5.70965e-06	2.90089e-07	8.4333e-07	0.00037487	1.45869e-05	9.7903e-07	4.12572e-07	2.36962e-07	1.35172e-07	0.000637193	7.46521e-05	9.12599e-06	1.58487e-05	1.31262e-05	1.63187e-06	3.26147e-07	2.17991e-07	1.5592e-07	1.16244e-05	7.02036e-08	0.00016129	2.60921e-07	4.00632e-07	2.85434e-05	3.06663e-07	0.984594	7.96614e-07	0.000174498	8.60316e-05	5.46467e-07	1.27194e-07	EAC-FFJF	PreTx	Tumor
EAC-GDBD_ICI-4W_Tumor	0.646665	2.16914e-06	2.9771e-06	0.0716851	3.36653e-06	0.0225557	0.0525882	5.46308e-06	1.40984e-06	3.74993e-06	3.44668e-06	2.3142e-06	2.78852e-06	1.6971e-06	1.31482e-06	2.23169e-06	1.03632e-05	0.0963218	3.44605e-06	0.0528769	2.69019e-06	2.41236e-06	1.61006e-06	0.00316474	0.000426488	0.0120773	4.18628e-06	2.67205e-06	1.36917e-06	0.00735628	1.82375e-06	0.00144683	7.29726e-06	6.71953e-07	3.4597e-06	0.0306637	2.01957e-05	4.33318e-06	0.00142135	1.45662e-06	1.24729e-05	2.95574e-06	1.49568e-06	1.01541e-05	0.000622539	EAC-GDBD	ICI-4W	Tumor
EAC-GDBD_PostTx_Tumor	0.183921	0.00117593	0.00480002	0.0933946	1.52687e-06	0.0208452	0.0432521	0.000543107	0.00147851	0.0335099	0.021688	2.05057e-05	4.53503e-06	0.0134051	0.000524165	9.92482e-06	2.18972e-06	0.209774	0.00393097	0.000592169	2.28807e-06	1.47992e-06	1.06178e-06	1.96392e-06	0.000856872	0.0182577	0.000764591	2.18658e-05	0.000487545	0.0459764	5.23832e-06	0.00392231	2.15081e-06	3.58487e-07	1.01906e-06	8.80727e-07	0.0687937	0.000772775	0.176882	0.000523194	1.32604e-06	0.00791213	0.00276902	0.00786149	0.0313075	EAC-GDBD	PostTx	Tumor
EAC-GDBD_PreTx_Tumor	0.538238	0.000746742	8.6678e-05	0.0482624	1.00254e-06	0.0394153	0.000154909	2.59284e-06	1.6844e-06	5.70815e-05	1.97417e-06	4.63329e-06	3.97886e-06	1.40594e-06	1.94307e-06	3.73115e-06	1.34929e-05	0.0302164	2.60024e-06	0.0222791	1.93582e-06	1.82249e-06	6.06614e-07	0.0131245	1.1442e-05	0.000973654	6.27852e-06	1.45227e-06	1.13714e-06	0.29736	1.74977e-06	0.000618634	2.81582e-06	5.02661e-07	1.0407e-06	3.26047e-06	4.16045e-06	6.29927e-05	0.00574604	6.25089e-07	3.95298e-06	3.134e-06	1.06649e-06	6.43524e-06	0.00256505	EAC-GDBD	PreTx	Tumor
EAC-GDJA_ICI-4W_Tumor	0.0139291	4.89934e-07	3.95454e-07	0.00296654	0.153417	0.00148278	6.28526e-07	0.000238185	1.03062e-06	1.44503e-06	1.8956e-06	3.65606e-07	0.000606789	0.000264121	3.06376e-06	3.24558e-07	2.51851e-06	0.00315181	6.45626e-07	1.90765e-06	1.12155e-05	3.73892e-07	1.05359e-06	0.000757254	1.89446e-05	2.00262e-07	0.000302616	3.13304e-07	5.01256e-07	0.000354167	4.07779e-07	9.68761e-06	4.04463e-07	0.0377311	4.52947e-07	1.6938e-07	1.90885e-07	4.55464e-06	1.81938e-05	0.784293	2.65663e-07	0.000421829	7.29081e-07	1.33195e-06	6.01964e-07	EAC-GDJA	ICI-4W	Tumor
EAC-GDJA_PreTx_Tumor	0.0142963	3.3608e-07	2.65796e-07	0.00287121	0.199314	0.000112636	1.34034e-06	7.74558e-07	1.76595e-07	3.22622e-07	3.90945e-07	3.55087e-07	1.55181e-06	3.21771e-07	1.40418e-07	2.57801e-07	7.43502e-07	0.000760573	2.36404e-07	6.77714e-07	1.88593e-05	2.12482e-07	2.96739e-07	6.16188e-07	3.19572e-07	2.65293e-07	5.37839e-07	1.8017e-07	2.66496e-07	4.18314e-07	2.10946e-07	9.32009e-06	1.99998e-07	2.99576e-05	3.6401e-07	2.92138e-07	3.01992e-07	4.30043e-07	9.80734e-06	0.782164	2.21475e-07	6.48665e-05	1.69774e-07	0.000162322	0.000172755	EAC-GDJA	PreTx	Tumor
EAC-HDEP_ICI-4W_Tumor	0.0905481	0.000955187	0.0297623	0.348768	0.00180093	0.235743	0.0203148	1.93405e-06	0.00207855	0.00297115	1.02432e-05	0.00845293	1.85294e-05	7.72657e-06	7.08738e-06	5.79629e-06	7.95404e-06	0.181596	2.8495e-06	3.23682e-06	0.0218689	4.17442e-06	3.10762e-05	5.60764e-06	6.37162e-05	1.76446e-06	1.59648e-06	3.51457e-06	5.59853e-06	1.39065e-06	0.00379614	6.6654e-06	0.00676342	4.79889e-06	8.14317e-05	2.33643e-06	0.0220297	0.0018755	0.0159866	0.00118289	4.68955e-06	1.14199e-05	2.6828e-06	0.00319966	8.42164e-06	EAC-HDEP	ICI-4W	Tumor
EAC-HDEP_PostTx_Tumor	0.0343983	5.10096e-06	6.0876e-07	0.00728731	0.104617	0.00265479	0.000497122	1.01713e-06	6.11765e-07	9.13493e-07	1.01178e-06	3.23609e-05	0.00114152	0.00157024	3.16536e-07	7.43755e-07	8.9889e-07	0.000252976	0.000317211	0.000356516	6.98927e-07	3.62987e-07	1.37652e-07	0.00142493	0.000880953	0.000836962	2.91521e-06	1.79905e-06	6.13844e-07	2.29223e-07	3.16327e-07	4.04777e-07	7.07781e-07	1.33115e-07	8.71382e-07	0.00372481	0.000366943	1.17598e-05	6.60681e-07	0.839025	7.93499e-07	0.000576165	4.62945e-06	4.07526e-07	2.57336e-07	EAC-HDEP	PostTx	Tumor
EAC-HDEP_PreTx_Tumor	0.302089	1.08882e-06	3.42616e-06	0.00960678	0.1071	0.0051137	0.0019298	3.42624e-06	9.75507e-07	3.78076e-05	1.60769e-06	1.79285e-06	0.00499775	4.57725e-05	8.64445e-07	1.64253e-06	1.87284e-05	0.00012829	1.62312e-06	0.000191993	0.000230978	2.09526e-06	1.11358e-06	0.00048414	9.36067e-05	5.63134e-05	1.22292e-06	2.46542e-06	1.43728e-06	7.60005e-07	1.61513e-06	1.2318e-06	1.9634e-06	3.13667e-07	1.02854e-05	0.0176481	4.50896e-05	3.86925e-06	0.00038387	0.549036	2.44362e-06	0.0006968	1.74718e-06	1.43617e-05	2.62582e-06	EAC-HDEP	PreTx	Tumor
EAC-HDHI_ICI-4W_Tumor	0.121174	0.000205909	2.11552e-06	0.0141612	0.103169	0.00845479	0.00784071	0.000309509	3.09733e-06	0.000131564	1.08066e-05	7.12237e-06	0.00350575	0.000736097	1.31361e-06	1.46654e-06	5.64227e-05	0.0160675	0.00178155	0.00198099	0.000509394	0.00242533	8.74594e-07	0.000365947	0.00126573	0.00213808	0.00217458	6.07068e-06	1.19272e-06	5.34598e-07	9.01953e-07	0.000261764	2.56308e-06	2.23004e-07	8.31908e-07	0.00174915	0.00594422	7.82144e-05	4.74145e-06	0.701027	6.33689e-06	0.00242891	2.94989e-06	3.36659e-06	6.29336e-07	EAC-HDHI	ICI-4W	Tumor
EAC-HDHI_PreTx_Tumor	0.727383	0.000854785	0.00100112	0.00572797	0.00177507	0.000541251	0.000291742	5.35765e-06	0.000240321	0.00129053	1.90117e-06	0.000659058	0.00199404	1.31146e-06	8.80561e-06	0.00331407	0.000177373	0.0298102	0.000944019	0.0061516	4.63261e-06	1.17981e-06	1.95279e-06	9.2518e-07	0.000102957	0.000141385	1.08158e-06	2.39072e-06	3.44688e-06	3.45895e-06	4.17574e-06	0.000427176	2.86041e-06	1.44387e-06	3.88385e-06	4.06283e-05	0.000363786	2.7359e-05	0.0534724	0.0049388	7.95493e-05	1.25299e-05	1.37863e-06	0.000745564	0.157441	EAC-HDHI	PreTx	Tumor
EAC-HENB_ICI-4W_Tumor	0.265761	2.4685e-06	1.86682e-06	0.171313	4.90392e-06	0.185234	0.0090056	2.30154e-06	1.88616e-06	4.46144e-06	1.60027e-06	1.82768e-06	1.40255e-06	4.60832e-06	8.26051e-07	1.85204e-06	2.72678e-06	0.31375	3.82584e-06	0.00242548	0.00522667	1.37303e-06	2.31157e-06	2.29008e-06	0.000273318	0.00104041	1.4143e-06	6.37905e-06	8.2123e-07	0.00721541	9.79035e-07	1.05702e-05	1.51788e-05	0.0111996	1.94967e-06	2.01831e-06	0.000869314	4.97221e-06	0.0201007	1.52812e-06	1.84395e-06	0.00648437	2.40178e-06	1.51235e-06	6.98924e-06	EAC-HENB	ICI-4W	Tumor
EAC-HENB_PostTx_Tumor	0.00277155	0.00132499	1.3522e-06	0.171527	1.0575e-06	0.0826079	0.0158483	3.77853e-06	1.15316e-06	0.00104703	0.0235812	1.79291e-06	1.78158e-06	7.78444e-07	6.87132e-07	8.76168e-07	1.61342e-06	0.190803	0.0311403	9.08012e-07	0.168139	6.94985e-07	1.33116e-06	1.43971e-06	0.000433701	0.00077489	0.0261811	1.452e-06	1.26928e-06	8.37021e-07	3.18296e-06	6.57325e-07	0.000194923	4.18168e-07	0.000205556	4.37769e-07	2.96856e-05	1.14312e-06	0.149876	0.000788628	5.87945e-06	1.73315e-06	1.40081e-06	1.9005e-06	0.132685	EAC-HENB	PostTx	Tumor
EAC-HENB_PreTx_Tumor	0.60768	4.71215e-06	7.79042e-06	0.0523743	0.00680594	0.052553	0.00544508	2.7561e-06	1.9174e-06	2.48451e-06	3.78843e-06	2.12333e-06	0.00211041	3.61088e-05	1.00576e-06	1.96939e-06	1.10545e-05	0.110758	6.78882e-06	0.00446787	0.00158001	1.00949e-06	1.44432e-06	3.11527e-05	0.000987751	0.0104095	2.65204e-05	1.01796e-05	1.07423e-06	0.131504	1.80555e-06	0.000268511	0.000624971	1.72838e-06	6.6212e-06	2.30597e-06	9.47567e-05	0.00118326	3.43591e-06	0.00452669	4.46369e-06	0.00644615	2.01917e-06	2.39365e-06	9.95496e-07	EAC-HENB	PreTx	Tumor
EAC-HGFI_ICI-4W_Tumor	0.841458	2.1608e-06	1.81432e-06	0.0190583	0.00649047	0.0119112	0.00858681	0.000110115	1.40429e-06	1.08931e-05	5.33379e-06	3.93265e-06	0.000142005	4.04737e-06	1.25544e-06	1.79233e-06	0.00507414	0.0293646	0.000221484	0.0387717	0.00235458	0.000466715	9.43866e-05	0.00296437	0.0014453	0.00761293	0.00052378	3.38503e-06	1.53455e-06	0.00285557	1.36676e-06	0.00115553	1.93099e-06	4.1378e-07	0.000593023	0.0152053	3.7189e-06	3.75159e-06	2.63004e-05	8.07123e-07	5.15428e-06	0.00312158	2.98021e-06	6.78506e-06	0.000327673	EAC-HGFI	ICI-4W	Tumor
EAC-HGFI_PreTx_Tumor	0.756532	0.000318939	5.33781e-06	0.0768507	9.47332e-05	0.040333	0.00914787	2.26706e-05	2.78398e-06	0.000382371	4.76735e-06	0.00235124	0.000141272	0.000533374	1.55982e-06	3.20795e-06	1.00709e-05	0.0383624	0.00240965	0.0169277	0.00199984	0.000593157	0.000431412	0.0041179	0.00137533	0.0108721	0.00482453	4.62284e-06	1.82075e-06	0.00864634	3.70995e-06	0.00350325	0.000248852	5.25377e-07	0.000305332	0.00937851	0.00642669	2.68158e-05	4.73365e-05	5.8888e-06	0.00208661	0.000651828	3.82896e-06	4.73837e-06	3.39739e-06	EAC-HGFI	PreTx	Tumor
EAC-ILEK_ICI-4W_Tumor	0.739507	7.09572e-06	0.000483222	0.0830325	0.000479473	0.0238381	5.83766e-05	1.98404e-06	2.71208e-06	0.00057182	2.24211e-06	4.82237e-06	2.95154e-06	3.30481e-06	3.07164e-06	5.24042e-06	0.00717131	0.099924	6.26665e-06	0.00194353	0.000579299	4.36416e-06	3.09529e-06	2.70289e-06	1.46451e-06	5.04605e-06	1.65463e-06	2.19584e-06	3.70277e-06	3.068e-06	5.99632e-06	1.1823e-05	5.36498e-06	1.15779e-06	2.8354e-06	0.00338772	2.36745e-05	6.03266e-06	0.0185065	1.53847e-05	1.12529e-05	0.00334263	2.36569e-06	1.07058e-05	0.0170112	EAC-ILEK	ICI-4W	Tumor
EAC-ILEK_PostTx_Tumor	0.0343579	1.6662e-06	8.58534e-07	0.00334898	0.0933321	0.000107239	1.1448e-07	1.52335e-05	5.70224e-07	1.37321e-06	0.00038041	2.46182e-06	8.16874e-05	0.000225754	1.93574e-06	1.5366e-06	0.000609617	5.7424e-07	2.92657e-07	7.84223e-07	1.7168e-05	5.68303e-07	2.54741e-07	1.39811e-05	1.09232e-05	1.14098e-07	4.46516e-06	7.14528e-07	4.34459e-05	0.00182363	1.98166e-06	1.18216e-07	9.6854e-07	1.66464e-07	5.1232e-07	9.94885e-06	1.68004e-07	6.832e-06	2.9206e-06	0.865584	1.56195e-06	2.12789e-06	6.04087e-07	8.67281e-07	4.38457e-07	EAC-ILEK	PostTx	Tumor
EAC-ILEK_PreTx_Tumor	0.396373	6.16016e-06	0.00471652	0.134608	8.55318e-06	0.155918	0.0016413	2.4508e-05	0.000188266	4.12243e-06	2.45684e-06	1.11351e-05	2.33742e-06	1.33108e-06	1.6046e-05	8.46556e-06	0.0631647	0.0100631	0.00369248	1.62377e-06	0.0310678	4.2742e-06	0.000132083	0.00106394	1.43726e-06	0.000342672	0.000943985	1.80496e-06	5.78742e-06	2.72591e-06	0.000163879	0.000432868	8.62287e-06	8.9193e-07	1.49314e-06	1.87224e-05	0.000134949	8.39474e-06	0.0839139	0.0170493	0.000773367	2.3327e-06	1.0127e-06	2.77111e-06	0.0934696	EAC-ILEK	PreTx	Tumor
EAC-IOIK_ICI-4W_Tumor	0.466158	5.07542e-06	0.000536839	0.0434886	0.0695754	0.0192735	0.0104144	0.00150874	0.000131205	0.000931856	0.00402117	0.00263603	0.00552819	6.89304e-06	3.20338e-06	4.26226e-06	7.49423e-06	0.0380386	0.00885316	0.0129835	0.00107628	0.00231603	0.00016898	0.000457203	0.00119139	0.0460962	0.00251856	5.16903e-06	0.000378679	0.00568215	9.52e-07	0.00331754	0.000183172	7.27692e-07	7.26263e-06	2.63321e-06	4.67765e-06	9.79294e-05	0.00774851	0.239402	1.0037e-05	0.00259723	5.70416e-06	0.0024601	0.000165037	EAC-IOIK	ICI-4W	Tumor
EAC-IOIK_PostTx_Tumor	0.826182	5.83865e-06	0.000143749	0.036077	0.0220754	0.0216424	0.000426337	8.45305e-06	3.34007e-05	0.000149444	3.5892e-06	4.13295e-05	1.40019e-05	3.68195e-06	2.85446e-06	2.96873e-06	0.000199496	0.0107755	0.00345878	0.0106853	0.000678193	0.00044524	1.2157e-06	1.81732e-05	0.000212842	0.0110826	4.82764e-06	1.75577e-06	6.96899e-06	0.0124634	1.97573e-06	0.000525372	1.50834e-06	4.44588e-07	1.94963e-06	1.99371e-06	2.38688e-06	5.40533e-06	0.000369482	0.0406225	1.81746e-06	0.00157878	2.28158e-06	7.20648e-06	2.97916e-05	EAC-IOIK	PostTx	Tumor
EAC-IOIK_PreTx_Tumor	0.603662	8.82318e-05	7.55216e-05	0.028061	0.0066238	0.0200276	0.00491258	0.00058694	0.000110993	0.000286915	4.26319e-06	0.000615316	0.00344437	0.000233794	3.85683e-06	4.92318e-06	0.000559991	0.0184328	0.00347871	0.0142855	0.000989482	0.00136177	2.13004e-06	0.000660086	0.000461706	0.0219281	0.000143648	1.94119e-06	0.000108109	0.00260104	1.69884e-06	0.000776335	3.34486e-05	3.58278e-07	1.72444e-06	2.40009e-06	2.21135e-06	3.80216e-05	0.00240026	0.261098	1.21299e-05	0.000330344	1.75994e-06	0.00121324	0.000330914	EAC-IOIK	PreTx	Tumor
EAC-JCNP_ICI-4W_Tumor	0.00593042	8.90779e-07	0.00179316	0.0302142	0.0878769	0.0196387	0.0222587	1.82735e-06	2.29499e-06	0.000727651	0.0236067	3.01261e-06	4.96637e-05	0.00206353	2.0405e-06	2.24836e-06	5.21167e-06	0.0274489	0.0291284	0.029867	3.9648e-06	4.49303e-06	6.20228e-07	0.000165097	0.000450904	0.00214825	0.00266628	1.73769e-05	0.0126342	7.45961e-07	0.000338887	3.85781e-07	0.000585028	1.88446e-07	0.000604025	4.19617e-06	0.0124315	8.33248e-06	4.96837e-06	0.680021	4.86798e-06	0.0010202	0.00626192	9.43375e-07	4.9452e-07	EAC-JCNP	ICI-4W	Tumor
EAC-JCNP_PostTx_Tumor	0.127102	9.02577e-06	9.93037e-07	0.00377137	0.00151631	0.00156197	0.00035048	1.336e-05	1.19196e-06	9.43833e-05	0.00244449	8.50402e-05	0.000845464	0.0021953	3.22706e-06	5.72737e-06	4.92435e-06	0.000884179	0.00255703	0.00156669	1.37977e-06	7.60057e-06	5.97601e-05	0.00111044	0.00047008	0.004313	0.00299845	2.08114e-06	0.00049928	0.0387375	4.53501e-07	0.000170933	1.07089e-06	0.000994314	0.000256921	1.06647e-06	0.000346737	0.000127282	1.30318e-06	0.803873	1.02865e-06	0.000960962	5.04311e-05	1.02181e-06	2.82506e-07	EAC-JCNP	PostTx	Tumor
EAC-JCNP_PreTx_Tumor	0.192639	1.17606e-05	0.000615019	0.0816509	0.20624	0.0593627	0.00192983	3.86678e-06	6.24104e-05	0.000406199	7.39178e-06	1.22727e-05	2.84484e-06	2.14057e-05	0.00015342	8.06396e-06	2.72816e-05	0.0579567	0.000741207	0.00972165	0.00294983	3.18914e-06	1.28874e-06	1.99093e-06	0.000575254	8.23337e-06	0.000153431	5.41532e-06	3.76023e-06	1.11598e-06	8.32239e-06	7.56109e-07	3.60958e-05	2.31889e-06	9.56505e-05	1.06244e-06	0.00237159	4.18959e-05	0.0113154	0.362239	4.76199e-06	0.0049863	3.73341e-06	2.21436e-05	0.00359273	EAC-JCNP	PreTx	Tumor
EAC-JNMB_PostTx_Tumor	0.00411588	1.42093e-07	2.37383e-07	0.0016518	0.00124058	0.000198671	1.4756e-06	2.47235e-07	1.26786e-07	3.39621e-07	5.79918e-07	2.36287e-07	0.000386447	0.000196434	9.14715e-08	1.18202e-07	2.2805e-07	2.75416e-07	1.69636e-07	1.77007e-07	2.97139e-06	8.93362e-08	8.24097e-06	0.000243264	3.27665e-06	3.82631e-06	2.20943e-07	3.67654e-07	1.35376e-07	2.83919e-07	1.26913e-07	9.65674e-07	1.77807e-06	6.66737e-08	1.15597e-07	9.31797e-08	1.98659e-07	3.31379e-07	6.90338e-07	0.99186	2.53568e-07	2.53244e-05	5.26628e-05	1.70468e-07	3.5842e-07	EAC-JNMB	PostTx	Tumor
EAC-JNMB_PreTx_Tumor	0.354522	2.75094e-06	1.76868e-06	0.105675	1.61911e-05	0.0620373	0.0392591	1.94724e-05	9.57135e-07	1.89742e-06	1.72004e-06	2.19645e-06	2.06225e-06	1.30494e-06	1.16357e-06	2.06384e-06	0.0171875	0.0611786	0.00984123	0.0950908	1.37696e-05	1.32291e-06	4.46389e-06	0.0753541	0.000670048	0.000363503	0.000641719	1.10465e-06	1.09611e-06	1.06545e-06	1.45585e-06	0.00125117	1.27168e-06	6.99771e-07	0.0459228	0.0442429	4.34883e-06	2.38947e-06	0.0500357	2.88312e-05	1.85367e-06	3.93903e-06	1.10677e-06	0.0327959	0.00380881	EAC-JNMB	PreTx	Tumor
EAC-LHPJ_PreTx_Tumor	0.508938	5.75055e-06	5.16472e-06	0.0792218	0.0029157	0.0622376	0.0710228	0.000916486	2.73437e-06	0.00415677	3.27776e-06	7.28975e-06	2.85743e-06	4.70299e-06	2.25439e-06	3.87315e-06	0.0753807	0.0886087	2.17853e-05	0.0200389	7.60512e-06	0.00848764	0.000210184	0.000563262	0.000905778	0.00189093	0.00476788	3.05862e-06	3.57638e-06	1.67387e-06	3.26567e-06	0.00096761	3.00561e-06	1.13264e-06	3.42283e-05	0.0396239	5.74557e-06	5.40261e-06	0.0194596	0.000138485	0.00189253	0.00313872	3.37859e-06	1.25224e-05	0.00437157	EAC-LHPJ	PreTx	Tumor
EAC-LLAH_ICI-4W_Tumor	0.625106	1.50696e-05	0.00125959	0.0260393	0.0502935	0.0131582	0.00243402	5.62148e-05	1.30116e-05	0.000613879	1.74551e-06	0.00108502	0.000854874	0.000224282	1.99734e-05	0.000112735	0.000697476	0.0384704	0.00485241	0.00616433	0.00192948	3.09028e-06	6.97961e-07	1.99687e-06	0.00065985	0.00661059	0.000122761	1.26947e-05	0.000294202	0.000388594	0.000112716	0.000369244	0.00132733	3.89417e-07	8.07118e-06	0.000786093	0.00123442	0.000527041	0.0011593	0.211874	3.04169e-05	0.00106116	5.38495e-06	6.41543e-06	2.26649e-06	EAC-LLAH	ICI-4W	Tumor
EAC-LLAH_PreTx_Tumor	0.105331	6.216e-07	7.03365e-06	0.00777811	0.201776	0.00104818	0.00251786	2.36265e-06	5.20552e-07	1.33684e-06	1.09947e-06	1.35692e-06	0.00388817	2.23311e-06	5.094e-07	1.21187e-06	5.30062e-06	0.0029594	9.11353e-07	0.00103897	1.85668e-05	1.58658e-06	1.8261e-07	9.3426e-07	0.00014732	0.00138866	1.04857e-06	9.86585e-07	6.11022e-07	4.56721e-07	1.56489e-06	6.66701e-05	1.04653e-06	1.96757e-07	1.22607e-06	1.45975e-06	0.000290752	4.77568e-05	8.04009e-05	0.671012	1.14194e-06	0.000568395	6.01667e-07	7.35196e-07	3.43038e-06	EAC-LLAH	PreTx	Tumor
EAC-LLBC_ICI-4W_Tumor	0.396373	1.11737e-06	1.11164e-06	0.0242199	0.145395	0.0060057	4.5022e-07	0.000397202	6.87219e-07	1.47571e-06	0.000215216	2.45852e-06	0.00340243	1.15579e-06	5.9172e-07	1.51869e-06	2.29668e-05	0.0208817	0.00197298	0.0160403	3.24555e-06	4.67496e-05	1.15073e-06	0.00215524	0.00117863	1.28545e-06	1.23373e-05	9.84946e-07	8.14872e-07	0.0794526	7.00976e-07	1.25772e-05	1.58181e-06	5.52592e-07	3.59982e-06	0.00442782	1.24925e-06	1.39677e-06	5.96649e-06	0.295344	1.63016e-06	3.04382e-06	8.79378e-07	0.0024036	1.03446e-06	EAC-LLBC	ICI-4W	Tumor
EAC-LLBC_PreTx_Tumor	0.759032	3.48406e-06	3.33148e-06	0.0666882	1.47162e-06	0.0215808	0.000260841	8.90479e-06	1.86325e-06	3.18978e-06	7.0865e-06	2.11331e-06	7.01455e-06	5.89977e-06	1.30691e-06	2.04897e-06	0.000343978	0.0176647	0.00173817	0.0103888	4.37256e-06	3.87065e-06	3.33782e-06	0.00521012	0.00113079	0.00174876	6.09472e-05	2.86375e-06	1.09446e-06	0.112481	2.74732e-06	4.76269e-05	5.71855e-06	9.12086e-07	4.03329e-05	0.00122273	0.000192539	3.79613e-05	8.56786e-06	1.20447e-06	8.12488e-06	5.2862e-06	1.61206e-06	3.1226e-05	1.36598e-06	EAC-LLBC	PreTx	Tumor
EAC-LPPN_ICI-4W_Tumor	0.070162	1.25466e-06	1.32134e-06	0.0025973	0.0153219	0.00113475	1.69832e-05	9.5375e-07	7.19958e-05	6.48917e-06	1.26832e-05	2.69079e-06	0.00496874	0.00366505	9.2379e-05	2.80176e-06	1.30448e-06	2.75684e-06	0.000298128	3.22437e-05	5.99418e-07	6.27334e-05	0.000132183	0.000907213	0.000182993	0.000205601	9.76421e-07	8.78361e-05	2.38687e-06	0.000609251	1.25181e-06	1.03906e-05	2.71156e-06	0.00128904	6.9991e-05	2.614e-06	9.69838e-07	3.22651e-06	9.206e-07	0.898023	1.89324e-06	1.34963e-06	6.31523e-06	8.78863e-07	3.02187e-07	EAC-LPPN	ICI-4W	Tumor
EAC-LPPN_PostTx_Tumor	0.00580326	4.09343e-06	0.00220843	0.0307558	0.0716162	0.0477044	0.154296	3.77497e-06	0.00094276	0.000955382	0.00113405	3.24139e-06	1.47938e-05	0.00343849	6.54804e-05	2.55117e-06	5.23566e-06	0.0616741	0.0777587	0.028657	0.000102542	4.93742e-06	0.01497	0.0010781	0.000566687	0.0265562	0.00306508	0.00101267	0.00402883	0.419885	6.69328e-05	0.0137771	0.00302001	0.00128081	3.40483e-05	0.00371383	1.1263e-05	6.23821e-05	3.75224e-06	0.0075188	0.000532022	0.00195574	0.009707	1.36111e-06	5.48713e-07	EAC-LPPN	PostTx	Tumor
EAC-LPPN_PreTx_Tumor	0.722305	0.000299769	0.000275837	0.0737279	0.00726401	0.0599685	0.0104805	2.49358e-06	9.60577e-05	0.000362991	1.53687e-06	5.68165e-06	2.24212e-06	1.84567e-05	4.79114e-06	5.65302e-06	3.91356e-06	0.0553799	1.046e-05	0.013949	0.000435987	4.79152e-06	3.66223e-06	0.00393798	0.000406781	0.00860738	2.77446e-06	5.87316e-06	3.39174e-06	0.00972178	3.1599e-06	0.0023393	4.7056e-06	2.16623e-06	4.6656e-05	0.00128348	0.0207181	6.62223e-06	0.00638022	1.77049e-05	2.55341e-06	2.52332e-05	9.98713e-06	2.17444e-06	0.00186269	EAC-LPPN	PreTx	Tumor
EAC-MBHF_ICI-4W_Tumor	0.288066	2.92191e-06	5.90777e-05	0.00321137	0.0165917	0.000235715	3.69646e-07	1.6479e-06	1.7488e-06	9.70178e-06	0.000113164	1.80473e-06	0.00195356	0.000349363	0.00046234	2.59315e-06	3.94451e-06	3.80551e-06	1.60817e-06	6.26609e-05	2.99012e-05	6.35653e-07	3.3665e-07	0.00169386	8.55712e-06	3.25446e-07	7.38157e-05	0.000756297	8.98442e-06	0.457207	4.17448e-06	2.2182e-07	2.09855e-06	4.85812e-07	5.75576e-07	9.02126e-07	4.65967e-07	6.74266e-05	3.17899e-06	0.228523	9.40861e-07	0.000175502	0.00030329	2.13146e-06	5.85307e-07	EAC-MBHF	ICI-4W	Tumor
EAC-MBHF_PostTx_Tumor	0.302967	4.90451e-06	1.08234e-06	0.0137815	0.00455402	0.00362167	0.00692883	1.06234e-06	2.19453e-06	2.27567e-06	0.00157001	2.22533e-06	9.60954e-05	0.000597017	4.10707e-06	1.29094e-06	9.75385e-07	0.0059704	0.00649776	5.13674e-06	0.000237066	4.70886e-07	4.19788e-07	0.0132715	0.000198755	0.0778225	0.00800914	1.62035e-06	0.000387363	0.539474	5.78703e-07	0.000992094	1.10315e-06	1.35463e-07	4.55312e-07	5.08786e-07	1.25398e-06	0.000411363	9.30983e-07	0.00716323	7.43488e-07	0.00541236	1.65449e-06	9.70248e-07	2.60899e-07	EAC-MBHF	PostTx	Tumor
EAC-MBHF_PreTx_Tumor	0.0790247	5.38819e-07	6.02567e-07	0.0131073	0.286943	0.0177064	0.000854975	2.00068e-06	4.77428e-07	8.27791e-07	1.54296e-06	1.09175e-06	1.61662e-06	1.22493e-06	3.54116e-07	5.32538e-07	0.0101717	0.00364911	0.00100982	2.60068e-06	3.65728e-05	4.12846e-06	0.000234849	0.00133964	1.97227e-06	9.49279e-05	1.66487e-06	5.63448e-07	5.02164e-07	1.98481e-06	5.28733e-07	7.00444e-07	5.50059e-07	5.57774e-07	8.45551e-06	0.0117162	1.68969e-06	8.31038e-07	1.98873e-05	0.57386	1.27909e-06	1.90865e-05	3.77957e-07	1.49525e-06	0.000171283	EAC-MBHF	PreTx	Tumor
EAC-NEMP_ICI-4W_Tumor	0.572662	4.69448e-06	0.000875924	0.0924544	8.85709e-06	0.0796051	1.58864e-06	1.07155e-06	4.04971e-06	0.000211581	2.48007e-06	5.37682e-06	8.1786e-06	2.17183e-05	6.30671e-06	3.75904e-06	4.97028e-06	0.237041	3.67814e-06	0.00920542	0.00165428	5.85958e-06	1.56095e-06	2.26245e-06	1.07304e-06	5.59864e-07	3.82911e-06	9.56812e-05	2.97705e-06	2.60378e-06	6.53249e-05	1.327e-06	1.24743e-05	6.93776e-07	9.02474e-06	0.00238346	6.66179e-05	4.27113e-05	5.18313e-06	2.60621e-06	2.19943e-05	0.00345513	2.68455e-05	2.3807e-06	1.24016e-06	EAC-NEMP	ICI-4W	Tumor
EAC-NEMP_PreTx_Tumor	0.542473	7.70743e-06	9.48095e-05	0.0612109	0.000550863	0.0208192	3.377e-05	2.69579e-05	2.51322e-05	0.000487631	2.74011e-05	5.89153e-06	0.0250531	0.000236371	8.29472e-06	1.37861e-05	8.09402e-06	0.00237525	0.000715295	0.00366642	0.000470108	7.68538e-06	0.00133891	0.0118991	0.000382649	0.000193206	0.00689608	4.90785e-06	3.25076e-06	0.298697	5.39039e-05	5.35963e-05	0.000365845	0.0197747	0.000353399	3.36842e-06	1.82512e-05	0.000268598	2.64848e-05	0.000207894	5.38139e-05	0.00107623	5.972e-06	3.29427e-06	2.10825e-06	EAC-NEMP	PreTx	Tumor
EAC-NFIG_ICI-4W_Tumor	0.49227	0.000504633	0.000179466	0.0372968	0.0103188	0.0155139	0.00426243	1.05056e-05	3.47279e-06	0.000199412	0.000926879	1.29726e-05	0.00190029	0.00182839	2.30843e-06	4.95825e-06	3.38755e-06	0.0465709	0.0116346	7.26038e-06	0.00424153	7.62497e-07	5.76969e-07	0.0221691	0.000965893	0.00184975	0.00138014	0.000469134	2.346e-06	0.21839	8.95678e-07	2.18405e-06	7.48702e-06	5.4516e-07	4.49039e-06	1.62356e-06	0.000226679	0.00105659	0.00212022	0.120778	3.3884e-06	0.000989777	0.000774136	6.20236e-06	0.00110734	EAC-NFIG	ICI-4W	Tumor
EAC-NFIG_PreTx_Tumor	0.5977	6.65763e-06	0.000106326	0.010119	0.00117992	0.00426333	0.00108244	2.56023e-06	4.37358e-06	1.85878e-05	1.52368e-05	0.000363711	0.000632763	0.00101193	2.2125e-06	6.91349e-05	3.54177e-06	0.00163217	0.00756954	0.0001432	0.00246428	7.03524e-07	5.09715e-07	0.00472517	2.95506e-05	0.00121895	1.96208e-06	0.00142645	1.55629e-06	0.359485	2.37007e-06	1.52523e-06	5.87406e-06	4.00241e-07	3.318e-06	2.57024e-06	2.11766e-05	0.00105661	0.00127265	0.000784001	4.28697e-06	0.00059304	0.000359216	3.52806e-06	0.000608838	EAC-NFIG	PreTx	Tumor
EAC-NJEC_ICI-4W_Tumor	0.380255	0.000287267	0.00115878	0.0867954	0.102444	0.06029	0.154605	5.45416e-06	0.000943245	0.00221702	0.000165335	3.2387e-05	0.00632732	1.31805e-05	0.000638733	4.38037e-06	3.6863e-06	0.0724628	0.00106917	0.0337725	0.00230081	0.00243536	0.000635149	5.45497e-06	0.00112251	0.0191041	0.00428326	0.00079592	1.45789e-05	0.00979186	0.000203571	0.00878802	6.28681e-05	4.46506e-07	1.40413e-06	7.75925e-06	9.85593e-06	0.00287421	0.000165218	0.035232	0.00013067	0.00412316	0.00441717	3.04388e-06	1.10758e-06	EAC-NJEC	ICI-4W	Tumor
EAC-NJEC_PostTx_Tumor	0.00312028	3.39195e-07	3.04271e-07	0.0015302	0.00574018	0.000410145	0.000126519	3.77501e-06	6.21475e-07	9.66544e-07	9.5599e-05	4.94535e-07	0.000965268	0.000844831	1.98435e-06	5.5049e-07	1.45639e-06	1.71472e-06	5.4823e-07	4.6103e-07	4.69481e-07	2.27009e-07	1.24023e-07	0.000281323	0.000249801	6.29188e-05	6.58907e-05	2.81314e-06	7.82199e-05	1.59811e-07	3.76919e-07	2.09849e-06	2.05767e-06	7.81707e-08	5.22098e-07	0.00019883	4.71532e-06	8.47115e-07	3.51272e-07	0.986107	2.67724e-06	1.0102e-05	8.19976e-05	3.89755e-07	1.39445e-07	EAC-NJEC	PostTx	Tumor
EAC-NJEC_PreTx_Tumor	0.195157	0.000797234	0.000591678	0.0200372	0.121527	0.0106375	0.0903425	7.77379e-05	5.2751e-06	0.00112433	1.7508e-05	1.21463e-05	0.0162289	0.00140933	1.79473e-05	2.94418e-06	0.00011524	0.0231828	0.00117396	0.039165	5.63801e-06	0.00062686	3.22349e-06	0.000299278	0.00172204	0.0111619	0.000807131	0.00181162	7.82814e-06	0.00995868	6.414e-05	0.0273576	4.95749e-05	2.78912e-07	1.09637e-05	9.85545e-07	1.42055e-06	0.00159819	0.000642162	0.410162	5.35895e-06	0.00766422	0.00258624	0.00133174	0.0004977	EAC-NJEC	PreTx	Tumor
EAC-NLIP_PostTx_Tumor	0.0060252	0.000160814	4.85626e-07	0.0130909	0.417156	0.00343703	1.86286e-05	1.7333e-06	6.94691e-07	1.4935e-05	0.000247531	0.000194893	1.38225e-06	0.000400411	2.35898e-07	9.65686e-07	7.14045e-07	0.00237984	5.84498e-07	0.000186697	6.92102e-06	2.34073e-07	1.24786e-07	5.20424e-07	5.12472e-05	1.89523e-07	3.41977e-06	8.36599e-07	7.75888e-07	1.22663e-07	1.13852e-06	2.25195e-07	4.20154e-07	9.66043e-08	1.06456e-05	1.64058e-06	2.85416e-07	5.49486e-05	0.00168205	0.554547	4.81484e-07	0.000311749	1.34246e-06	1.55516e-06	1.64853e-06	EAC-NLIP	PostTx	Tumor
EAC-NLIP_PreTx_Tumor	0.60813	1.25804e-06	1.40298e-06	0.0588385	1.74021e-05	0.0982692	0.0698995	2.32168e-06	1.04504e-06	0.000198447	2.64411e-06	1.99131e-06	3.08087e-06	0.000583419	9.3113e-07	1.09487e-06	0.00943268	0.0140933	3.21429e-06	0.0286376	0.00152052	0.0551336	0.0076222	0.00161118	2.55572e-05	1.07429e-06	3.83217e-06	5.24688e-06	1.0522e-06	1.43976e-06	1.32886e-06	1.76881e-06	3.62761e-06	6.30969e-07	0.00126116	0.0421483	2.29704e-06	0.00122588	1.26824e-05	5.2891e-06	0.00126688	9.37931e-06	1.08818e-05	2.0645e-06	2.74947e-06	EAC-NLIP	PreTx	Tumor
EAC-OBEA_ICI-4W_Tumor	0.0875071	5.35463e-06	3.15508e-06	0.0726392	3.43892e-06	0.0358992	0.000798698	2.80412e-05	0.000218324	4.33395e-06	1.8391e-06	9.72698e-07	0.000997023	4.24045e-05	0.000851954	1.42213e-06	2.47204e-06	0.0141348	0.00750943	0.00230381	0.000442467	7.63724e-07	0.000369863	0.00728706	0.000469337	0.0163432	0.00893435	6.90285e-07	1.18405e-06	0.706531	9.81407e-07	0.00101404	0.00500689	0.0263707	1.07644e-06	6.13404e-07	1.17262e-06	5.61446e-06	2.187e-06	0.000195657	5.33172e-07	0.00406445	1.36038e-06	8.36573e-07	5.31775e-07	EAC-OBEA	ICI-4W	Tumor
EAC-OBEA_PreTx_Tumor	0.217648	1.16595e-05	2.22751e-06	0.0307608	0.000372714	0.0303227	0.000682314	8.64531e-06	0.000207937	1.47242e-06	1.16541e-06	2.22421e-06	7.65851e-06	2.33706e-06	4.2268e-05	2.6444e-06	2.03609e-06	0.00892833	0.00108864	0.000238487	8.54987e-06	7.93487e-07	0.000343817	0.00630571	0.0002381	0.00794259	0.00188088	7.00242e-07	1.32428e-06	0.687042	7.89758e-07	0.00041671	0.00187767	0.00140268	1.09519e-06	1.06522e-06	1.96512e-06	8.77514e-05	4.44989e-06	0.00051598	6.44879e-07	0.0015883	7.3469e-07	8.60794e-07	6.32933e-07	EAC-OBEA	PreTx	Tumor
EAC-PAHE_ICI-4W_Tumor	0.071469	3.73226e-06	1.53492e-06	0.00315257	0.0752637	9.68578e-05	5.77364e-07	9.33515e-07	8.72794e-05	1.62106e-06	0.000769562	3.47339e-06	0.0019734	0.00151205	0.000120452	0.00011322	1.28823e-06	0.00012527	8.61487e-07	0.00163741	1.66793e-06	3.16859e-05	2.11009e-07	0.000770284	0.000488775	0.000443433	6.63217e-07	1.2947e-06	1.14842e-05	2.98357e-07	6.05296e-07	2.38496e-07	1.122e-06	1.45039e-07	6.67773e-07	0.000765238	0.000783183	0.000143357	6.0898e-06	0.837696	1.14046e-06	0.00195863	1.72367e-06	1.93376e-06	0.000554988	EAC-PAHE	ICI-4W	Tumor
EAC-PAHE_PostTx_Tumor	0.416607	0.000132135	3.96967e-06	0.224751	0.00422093	0.263836	8.49724e-07	1.70082e-06	1.04348e-05	0.000166925	1.54552e-06	3.66628e-06	2.25575e-06	1.39751e-05	2.71872e-06	0.000121717	4.53122e-06	0.0742166	3.23314e-06	0.00409493	8.20095e-05	0.000623907	2.64619e-06	0.00138448	1.46468e-06	1.40376e-06	2.56202e-06	4.0678e-06	2.69121e-06	2.42826e-06	1.3178e-05	7.24914e-07	1.79854e-06	4.8776e-06	1.52221e-06	3.16786e-06	1.16877e-06	5.05246e-06	0.00146498	2.44875e-06	2.86876e-06	0.0081816	4.13943e-06	2.12259e-06	7.04849e-06	EAC-PAHE	PostTx	Tumor
EAC-PAHE_PreTx_Tumor	0.439385	2.93236e-06	5.78823e-06	0.0593352	0.0384487	0.0848383	0.00944669	3.636e-06	3.39601e-06	0.000573801	1.25873e-06	8.45201e-05	1.76589e-06	0.00167711	1.39519e-06	0.000681973	8.02605e-06	0.142188	0.00347965	0.0105801	2.82276e-05	3.69675e-06	5.71285e-05	8.72614e-07	0.000124267	0.000805759	3.23232e-06	1.34361e-06	3.70627e-06	2.74118e-06	2.11295e-06	0.000268329	1.01783e-06	6.37762e-07	2.76631e-06	0.00598808	0.00291225	1.10965e-05	0.00983803	0.17867	2.01242e-06	3.8354e-06	1.5882e-06	2.18511e-06	0.010518	EAC-PAHE	PreTx	Tumor
EAC-PMIE_ICI-4W_Tumor	0.358187	1.43399e-06	2.42382e-06	0.0119421	0.001589	0.00179744	4.45497e-07	1.11294e-06	3.06337e-06	2.51332e-06	1.35076e-06	2.26256e-06	0.000376261	0.000825595	9.0072e-07	1.45927e-06	4.8506e-06	0.000906872	7.37393e-07	0.000132472	1.56036e-05	2.12758e-06	4.78619e-07	0.000198032	7.07761e-05	2.78948e-07	5.29684e-07	0.000520904	8.51141e-07	0.0282365	7.2354e-07	2.03162e-07	1.07175e-06	1.84214e-07	5.83479e-07	7.59685e-07	2.96741e-07	7.78717e-07	5.57609e-06	0.59144	8.96268e-07	5.26184e-05	0.00325971	0.000375186	3.59821e-05	EAC-PMIE	ICI-4W	Tumor
EAC-PMIE_PostTx_Tumor	0.0102742	3.94496e-07	4.12155e-07	0.0016732	0.00618995	1.51755e-06	1.14386e-07	4.13327e-07	1.98269e-06	7.68375e-07	8.18641e-07	5.06177e-07	0.000650046	0.000772863	1.75631e-06	3.6429e-07	6.21345e-07	2.57886e-07	1.85023e-07	4.11839e-07	2.78489e-07	1.5536e-07	1.71393e-07	0.000208604	7.10507e-06	7.97428e-08	2.5257e-07	1.73852e-06	1.5651e-06	1.53015e-07	3.08905e-07	9.06051e-08	7.79141e-07	8.78417e-08	3.05638e-07	6.71916e-07	1.37013e-07	1.95455e-06	3.33392e-07	0.980017	7.25971e-07	3.58672e-07	0.000186219	3.57099e-07	1.7159e-07	EAC-PMIE	PostTx	Tumor
EAC-PMIE_PreTx_Tumor	0.00502111	3.86751e-07	4.63746e-07	0.00605316	0.378477	0.00145947	1.19787e-07	5.36534e-07	6.72376e-07	7.70551e-07	7.63149e-07	7.17695e-07	8.85827e-06	5.41515e-06	6.62988e-07	6.90339e-07	2.41884e-06	0.00274821	3.84228e-07	2.54989e-06	9.49984e-05	4.31744e-07	6.84112e-07	5.44019e-07	2.47984e-05	1.16544e-07	4.93614e-07	2.37889e-07	6.65418e-07	3.24951e-07	3.57987e-07	1.46494e-07	2.81202e-07	4.43575e-06	4.47791e-07	3.27352e-07	1.63134e-07	9.3357e-07	3.62343e-05	0.605659	2.29779e-07	3.69751e-05	2.2368e-07	0.000125304	0.000227444	EAC-PMIE	PreTx	Tumor
