# Supplementary material for: Tumor monocyte content predicts immunochemotherapy outcomes in esophageal adenocarcinoma
Source: Cancer Cell. 2023 Jul 10;41(7):1222–1241.e7. doi: 10.1016/j.ccell.2023.06.006 (PMC11913779; doi:10.1016/j.ccell.2023.06.006)
Supplement: Table S6. Summary of reported pharmacological agents in TCGA-ESCA and ESAD-UK, related to Figures 4 and 5 — Sheet 1: Pharmaceutical treatment information, available only for 43 of 185 cases in the TCGA-ESCA cohort, was downloaded from GDC. Drug names were cleaned and standardized, and are reported for all patients with available information. For each patient, a one represents that the drug was reported to be taken at least once, while a zero represents that the drug was not reported for that patient. The Total_Count column shows drug frequency across the TCGA-ESCA cohort. Sheet 2: Four fields reporting treatment agents are collated for each patient from specimen- and donor-level entries from the ICGC Data Portal.83 A merged summary field is provided below to summarize the treatment type(s) reported for each patient. [file mmc5.xlsx]

## Sheet: TCGA_EAC_DrugTable
Drug	TCGA-IC-A6RE	TCGA-IC-A6RF	TCGA-IG-A3I8	TCGA-IG-A3YC	TCGA-IG-A7DP	TCGA-JY-A6FA	TCGA-JY-A93D	TCGA-KH-A6WC	TCGA-L5-A88W	TCGA-L7-A56G	TCGA-L7-A6VZ	TCGA-LN-A49L	TCGA-LN-A49M	TCGA-LN-A49O	TCGA-LN-A49R	TCGA-LN-A49U	TCGA-LN-A49V	TCGA-LN-A49W	TCGA-LN-A49Y	TCGA-LN-A4A1	TCGA-LN-A4A2	TCGA-LN-A4A3	TCGA-LN-A4A6	TCGA-LN-A4A8	TCGA-LN-A4MQ	TCGA-LN-A4MR	TCGA-LN-A5U6	TCGA-LN-A5U7	TCGA-LN-A7HV	TCGA-LN-A7HX	TCGA-LN-A7HY	TCGA-LN-A7HZ	TCGA-LN-A8HZ	TCGA-LN-A9FP	TCGA-LN-A9FR	TCGA-R6-A8W5	TCGA-S8-A6BV	TCGA-V5-A7RC	TCGA-V5-A7RE	TCGA-V5-AASV	TCGA-VR-A8EQ	TCGA-VR-A8ER	TCGA-VR-AA4D	Total_Count
Capecitabine	0	0	0	0	0	0	0	0	0	0	0	1	1	1	1	1	1	1	1	1	1	1	1	0	1	1	1	0	1	1	1	1	1	1	1	0	0	0	1	0	0	0	0	23
Cisplatin	1	0	1	0	0	1	0	0	0	1	0	1	0	0	1	1	1	1	0	1	1	1	0	1	1	1	0	0	0	0	1	1	1	0	0	0	0	0	0	0	0	1	0	19
5-Fluorouracil	1	0	1	0	0	1	1	0	0	0	1	0	0	0	0	0	0	0	0	0	0	0	0	1	0	0	0	1	0	0	0	0	0	0	0	1	1	0	0	0	1	1	1	12
Paclitaxel	0	1	0	0	0	0	0	0	1	1	0	1	0	0	0	0	0	0	0	0	0	0	0	0	0	0	0	0	0	0	0	0	0	0	0	0	0	1	1	1	0	0	0	7
Carboplatin	0	1	0	0	1	0	0	0	1	0	0	0	0	0	0	0	0	0	0	0	0	0	0	0	0	0	0	0	0	0	0	0	0	0	0	0	0	1	1	1	0	0	0	6
Oxaliplatin	0	0	0	0	0	0	0	0	0	0	0	0	0	0	0	0	0	0	0	0	0	0	0	1	0	0	0	1	0	0	0	0	0	0	0	1	1	0	0	0	0	0	0	4
Leucovorin	0	0	0	0	0	0	0	0	0	0	1	0	0	0	0	0	0	0	0	0	0	0	0	0	0	0	0	0	0	0	0	0	0	0	0	0	1	0	0	0	0	0	1	3
Docetaxel	0	0	0	0	0	0	0	0	0	0	0	0	0	0	0	0	0	0	0	0	0	0	0	1	0	0	0	1	0	0	0	0	0	0	0	0	0	0	0	0	0	0	0	2
Epirubicin	1	0	0	0	0	1	0	0	0	0	0	0	0	0	0	0	0	0	0	0	0	0	0	0	0	0	0	0	0	0	0	0	0	0	0	0	0	0	0	0	0	0	0	2
Gemcitabine	0	0	0	0	1	0	0	0	1	0	0	0	0	0	0	0	0	0	0	0	0	0	0	0	0	0	0	0	0	0	0	0	0	0	0	0	0	0	0	0	0	0	0	2
Etoposide	0	0	0	1	0	0	0	0	0	0	0	0	0	0	0	0	0	0	0	0	0	0	0	0	0	0	0	0	0	0	0	0	0	0	0	0	0	0	0	0	0	0	0	1
Irinotecan	0	0	0	0	0	0	0	0	0	0	0	0	0	0	0	0	0	0	0	0	0	0	0	0	0	0	0	0	0	0	0	0	0	0	0	0	1	0	0	0	0	0	0	1
Unspecified Chemotherapy	0	0	0	0	0	0	0	1	0	0	0	0	0	0	0	0	0	0	0	0	0	0	0	0	0	0	0	0	0	0	0	0	0	0	0	0	0	0	0	0	0	0	0	1
Info on specific pharmalogical agents available (above)																																												43/185 (23%)
No info on specific pharmalogical agents available																																												142/185 (77%)
No ICI agents were reported, top treatment agents are platinum/fluoropyrimidine chemotherapy when treatment is reported

## Sheet: ICGC_ESAD-UK_DrugTable
MetadataFile.Field	DO50355	DO50401	DO50315	DO234380	DO234361	DO50320	DO50321	DO50314	DO50367	DO50365	DO50346	DO234384	DO50389	DO234233	DO50349	DO50402	DO50441	DO50388	DO50408	DO234207	DO234203	DO234381	DO50374	DO234210	DO234222	DO234263	DO50306	DO50444	DO234156	DO234459	DO234359	DO234259	DO234225	DO234346	DO50437	DO234205	DO234220	DO50383	DO234191	DO234149	DO50328	DO234373	DO234152	DO234349	DO234199	DO234339	DO234463	DO234409	DO234444
specimen.donor_treatment_type	no treatment	no treatment	no treatment	no treatment,chemotherapy	no treatment	no treatment	no treatment	no treatment	chemotherapy	no treatment	no treatment	no treatment	no treatment	no treatment	no treatment	no treatment	no treatment,chemotherapy	no treatment	no treatment	no treatment	no treatment	no treatment	no treatment	no treatment	no treatment	no treatment	no treatment	no treatment	no treatment	no treatment	no treatment	no treatment	no treatment	no treatment	no treatment	no treatment	no treatment	no treatment	no treatment	no treatment	no treatment	no treatment	no treatment	no treatment	no treatment	no treatment	no treatment	no treatment,chemotherapy	no treatment,chemotherapy
specimen.donor_treatment_type_other
donor_therapy.first_therapy_type	no treatment	no treatment	no treatment	no treatment	no treatment	no treatment	no treatment	no treatment	no treatment	no treatment	no treatment	no treatment	no treatment	no treatment	no treatment	no treatment	no treatment	no treatment	no treatment	no treatment	no treatment	no treatment	no treatment	no treatment	no treatment	no treatment	no treatment	no treatment	no treatment	no treatment	no treatment	no treatment	no treatment	no treatment	no treatment	no treatment	no treatment	no treatment	no treatment	no treatment	no treatment	no treatment	no treatment	no treatment	no treatment	no treatment	no treatment	no treatment	no treatment
donor_therapy.second_therapy_type	no treatment	no treatment	no treatment	no treatment	no treatment	no treatment	no treatment	no treatment	no treatment	no treatment	no treatment	no treatment	no treatment	no treatment	no treatment	no treatment	no treatment	no treatment	no treatment	no treatment	no treatment	no treatment	no treatment	no treatment	no treatment	no treatment	no treatment	no treatment	no treatment	no treatment	no treatment	no treatment	no treatment	no treatment	no treatment	no treatment	no treatment	no treatment	no treatment	no treatment	no treatment	no treatment	no treatment	no treatment	no treatment	no treatment	no treatment	no treatment	no treatment
Merged Summary	no treatment	no treatment	no treatment	chemotherapy	no treatment	no treatment	no treatment	no treatment	chemotherapy	no treatment	no treatment	no treatment	no treatment	no treatment	no treatment	no treatment	chemotherapy	no treatment	no treatment	no treatment	no treatment	no treatment	no treatment	no treatment	no treatment	no treatment	no treatment	no treatment	no treatment	no treatment	no treatment	no treatment	no treatment	no treatment	no treatment	no treatment	no treatment	no treatment	no treatment	no treatment	no treatment	no treatment	no treatment	no treatment	no treatment	no treatment	no treatment	chemotherapy	chemotherapy
No ICI agents were reported, top treatment strategy is chemotherapy when treatment is reported
[truncated: 67 more columns]
