# Supplementary material for: Tumor monocyte content predicts immunochemotherapy outcomes in esophageal adenocarcinoma
Source: Cancer Cell. 2023 Jul 10;41(7):1222–1241.e7. doi: 10.1016/j.ccell.2023.06.006 (PMC11913779; doi:10.1016/j.ccell.2023.06.006)
Supplement: Table S8. Summary of patient metadata and key biomarker results, related to Figure 1, Table 1, and STAR Methods — Patient demographics, treatment information, and clinical outcomes are displayed for each patient identifier, alongside selected biomarker results from this study. For pre-treatment values, tumor mutational burden is presented in coding mutations per Megabase, MSIsensor score reports the percentage of MSI somatic sites as reported by the MSIsensor algorithm, and tumor monocyte content is the raw output of BayesPrism (3,000 gene reference matrix) showing the fraction of tumor RNA predicted to be derived from monocytes. For metrics derived from changes during ICI-4W, INCITE change is the normalized average of change in all INCITE genes between PreTx and ICI-4W (scaled without centering, positive values represent upregulation at ICI-4W), while tumor shrinkage shows the change in target lesion burden between PreTx and C1D8 scans as a percentage of the PreTx value. [file mmc7.xlsx]

## Sheet: Sheet1
Patient	OS	Status	PFS	Progressed	Clinical_benefit	Best_response	Response_binary	Age	Sex	Ethnicity	Histology	Stage	Treme	PreTx.Tumor_Mutational_Load	PreTx.Tumor_MSIsensor_Score	PreTx.Tumor_Monocyte_Composition	ICI-4W.Tumor_INCITE_change	ICI-4W.Tumor_SizeChange	Timing_first_response
EAC-ACJE	87	1	35	1	NCB	Progressive Disease (irPD)	Non-Responder	48	Female	White	EAC	IV	75	NA	NA	NA	NA	25.9259	None
EAC-ACMO	833	0	833	0	CB	Stable Disease (irSD)	Non-Responder	48	Male	White	EAC	IV	75	5.8427	1.32	0.000958877	1.07161	NA	None
EAC-AKEG	192	1	55	1	NCB	Progressive Disease (irPD)	Non-Responder	57	Male	White	EAC	IIIC	75	0.955056	0	7.01929e-06	NA	33.3333	None
EAC-ANEB	282	1	282	1	NCB	Stable Disease (irSD)	Non-Responder	50	Male	White	EAC	IV	75	2.66854	0.02	3.62237e-06	0.551781	-4.7619	None
EAC-BFIE	526	1	476	1	CB	Partial Response (irPR)	Responder	53	Male	White	EAC	IIIA	75	5.39326	0.7	0.00123735	0.874369	-11.1111	C3D8
EAC-BLFL	83	1	44	1	NCB	Progressive Disease (irPD)	Non-Responder	43	Male	White	EAC	IV	37.5	2.83708	0.18	0.000603006	0.333224	29.9065	None
EAC-BLMO	690	0	454	1	CB	Partial Response (irPR)	Responder	56	Male	White	EAC	IV	75	0.561798	0	0.00763146	0.945389	-34.7826	C1D8
EAC-CAMB	66	1	66	1	NCB	Stable Disease (irSD)	Non-Responder	75	Male	White	EAC	IV	0	4.11517	0.16	3.44498e-06	1.49489	-9.09091	None
EAC-CBOK	257	1	76	1	NCB	Stable Disease (irSD)	Non-Responder	39	Male	White	EAC	IV	0	3.31461	0.01	0.0001235	0.612148	0	None
EAC-DOEN	448	1	225	1	NCB	Partial Response (irPR)	Responder	67	Male	White	EAC	IV	37.5	0.0842697	0	7.92449e-06	0.582333	8.08824	C5D8
EAC-ECJA	93	1	28	1	NCB	Progressive Disease (irPD)	Non-Responder	23	Male	White	EAC	IV	0	0.575843	0.02	1.03379e-06	0.401052	13.7615	None
EAC-ELDO	784	1	403	1	CB	Partial Response (irPR)	Responder	60	Female	White	EAC	IV	0	NA	NA	NA	NA	33.3333	C6D22
EAC-FFJF	44	1	44	1	NCB	Progressive Disease (irPD)	Non-Responder	74	Male	White	EAC	IV	75	0.674157	0	4.12572e-07	NA	NA	None
EAC-GDBD	469	0	469	0	CB	Stable Disease (irSD)	Non-Responder	59	Male	White	EAC	IV	75	5.08427	1.57	1.93582e-06	0.884176	0	None
EAC-GDJA	137	1	137	1	NCB	Stable Disease (irSD)	Non-Responder	67	Female	White	EAC	IV	37.5	0.0561798	0	1.88593e-05	1.17392	4.3956	None
EAC-HDEP	1185	0	1185	0	CB	Partial Response (irPR)	Responder	74	Male	White	EAC	IV	0	3.83427	0.495	0.000230978	1.19456	-26.6667	C3D8
EAC-HDHI	142	1	42	1	NCB	Progressive Disease (irPD)	Non-Responder	54	Female	White	EAC	IV	75	4.4382	0.99	4.63261e-06	0.193708	31.5789	None
EAC-HENB	362	1	350	1	NCB	Partial Response (irPR)	Responder	68	Male	White	EAC	IV	75	5.58989	0	0.00158001	0.0691026	-17.7778	C3D8
EAC-HGFI	82	1	35	1	NCB	Progressive Disease (irPD)	Non-Responder	58	Female	White	EAC	IV	75	0.337079	0	0.00199984	-0.0415906	NA	None
EAC-ILEK	1323	0	1323	0	CB	Partial Response (irPR)	Responder	71	Male	White	EAC	IV	0	4.32584	0.19	0.0310678	0.408549	0	C3D8
EAC-IOIK	299	1	243	1	NCB	Partial Response (irPR)	Responder	29	Male	White	EAC	IV	37.5	1.54494	0.01	0.000989482	0.437423	-3.52941	C3D8
EAC-JCNP	446	0	446	0	CB	Partial Response (irPR)	Responder	67	Male	White	EAC	IV	75	13.6517	4.3	0.00294983	2.09634	-39.5833	C1D8
EAC-JNMB	474	1	363	1	NCB	Partial Response (irPR)	Responder	78	Male	White	EAC	IV	75	1.54494	0	1.37696e-05	NA	-2.24719	C3D8
EAC-LHPJ	119	1	18	1	NCB	Progressive Disease (irPD)	Non-Responder	59	Male	White	EAC	IV	0	2.10674	0.01	7.60512e-06	NA	NA	None
EAC-LLAH	465	1	118	1	NCB	Partial Response (irPR)	Responder	59	Male	White	EAC	IV	75	3.65169	0.07	1.85668e-05	1.02777	-2	C3D8
EAC-LLBC	203	1	176	1	NCB	Stable Disease (irSD)	Non-Responder	57	Male	White	EAC	IV	0	3.42697	0.315	4.37256e-06	0.162163	-11.8644	None
EAC-LPPN	574	0	574	0	CB	Partial Response (irPR)	Responder	76	Male	White	EAC	IV	75	3.53933	0.01	0.000435987	0.284515	-25	C3D8
EAC-MBHF	358	1	283	1	NCB	Complete Response (irCR)	Responder	68	Male	White	EAC	IV	0	3.27247	0.04	3.65728e-05	1.31603	-30.7692	C1D8
EAC-NEMP	740	1	722	1	CB	Stable Disease (irSD)	Non-Responder	57	Male	White	EAC	IV	0	0.800562	0.015	0.000470108	0.449891	NA	None
EAC-NFIG	517	0	517	0	CB	Stable Disease (irSD)	Non-Responder	64	Male	White	EAC	IV	75	1.76966	0	0.00246428	0.369468	8.33333	None
EAC-NJEC	496	1	398	1	CB	Partial Response (irPR)	Responder	57	Female	White	EAC	IV	75	5.14045	0	5.63801e-06	0.262236	1.0989	C3D8
EAC-NLIP	568	0	568	0	CB	Partial Response (irPR)	Responder	60	Male	White	EAC	IV	75	5.98315	0.02	0.00152052	NA	-8.98876	C6D22
EAC-OBEA	262	1	262	1	NCB	Stable Disease (irSD)	Non-Responder	55	Male	White	EAC	IV	37.5	0.421348	0	8.54987e-06	0.714876	31.4286	None
EAC-PAHE	363	1	273	1	NA	Stable Disease (irSD)	Non-Responder	60	Male	White	EAC	IV	75	1.74157	0	2.82276e-05	0.310685	2.5	None
EAC-PMIE	1306	0	886	1	CB	Complete Response (irCR)	Responder	58	Male	White	EAC	IIIB	0	3.52528	0.01	9.49984e-05	0.336427	NA	C3D8
ESCC-FLJG	464	1	34	1	NCB	Stable Disease (irSD)	Non-Responder	69	Female	White	ESCC	IV	0	NA	NA	NA	NA	NA	None
ESCC-JHIE	589	0	589	0	CB	Partial Response (irPR)	Responder	42	Male	White	ESCC	IV	75	NA	NA	NA	NA	NA	C3D8
ESCC-LAFI	365	1	35	1	NCB	Progressive Disease (irPD)	Non-Responder	57	Male	Asian	ESCC	IV	75	NA	NA	NA	NA	NA	None
